# Supplementary material for: Alternative Protein-Protein Interfaces Are Frequent Exceptions
Source: PLoS Comput Biol. 2012 Aug 2;8(8):e1002623. doi: 10.1371/journal.pcbi.1002623 (PMC3410849; doi:10.1371/journal.pcbi.1002623)
Supplement: Dataset S1 — In this file, we list all pairs of hetero-dimers leading to a Face Position Similarity below 0.9. Additional columns provide the copy numbers, L_rms, an indicator for the best homomer match and the type of sequence divergence. (ZIP) [file pcbi.1002623.s001.zip]

Archive with 1 entries (1 files):
- hamp_rost_PCOMPBIOL-D-11-01618R2_som2.txt
