# Supplementary material for: Alternative Protein-Protein Interfaces Are Frequent Exceptions
Source: PLoS Comput Biol. 2012 Aug 2;8(8):e1002623. doi: 10.1371/journal.pcbi.1002623 (PMC3410849; doi:10.1371/journal.pcbi.1002623)
Supplement: Dataset S1 — In this file, we list all pairs of hetero-dimers leading to a Face Position Similarity below 0.9. Additional columns provide the copy numbers, L_rms, an indicator for the best homomer match and the type of sequence divergence. (ZIP) [file pcbi.1002623.s001.zip › hamp_rost_PCOMPBIOL-D-11-01618R2_som2.txt]

#### Field Descriptions ####
#<PDB_ID_1>: The PDB ID of the first hetero-dimer
#<ASSEMBLY_ID_1>: The biological assembly ID of the first hetero-dimer
#<CHAIN_NR_1_1><CHAIN_CHAR_1_1>: The first chain of the the first hetero-dimer; CHAIN_NR is the number of the chain in the biological assembly (needed in case of ambiguous chain characters in big structures)
#<CHAIN_NR_1_2><CHAIN_CHAR_1_2>: The second chain of the first hetero-dimer; CHAIN_NR is the number of the chain in the biological assembly (needed in case of ambiguous chain characters in big structures)
#<PDB_ID_1>: The PDB ID of the second hetero-dimer
#<ASSEMBLY_ID_1>: The biological assembly ID of the second hetero-dimer
#<CHAIN_NR_1_1><CHAIN_CHAR_1_1>: The first chain of the second hetero-dimer; CHAIN_NR is the number of the chain in the biological assembly (needed in case of ambiguous chain characters in big structures)
#<CHAIN_NR_1_2><CHAIN_CHAR_1_2>: The second chains of the second hetero-dimer; CHAIN_NR is the number of the chain in the biological assembly (needed in case of ambiguous chain characters in big structures)
#<HOMOMER_BEST_MATCH>: Indicates whether the interface comparison is the best match among the homomers involved
#<IF_COPY_NR_1>: The interface copy number of the first hetero-dimer
#<IF_COPY_NR_2>: The interface copy number of the second hetero-dimer
#<FACE_POSITION_SIMILARITY>: The Face Position Similarity of this interface comparison
#<L_RMS>: The L_rms of this interface comparison
#<DIVERGENCE_TYPE>: The type of sequence divergence of this interface comparison
#
#### Data ####
#<PDB_ID_1>	<ASSEMBLY_ID_1>	<CHAIN_NR_1_1><CHAIN_CHAR_1_1>	<CHAIN_NR_1_2><CHAIN_CHAR_1_2>	<PDB_ID_2>	<ASSEMBLY_ID_2>	<CHAIN_NR_2_1><CHAIN_CHAR_2_1>	<CHAIN_NR_2_2><CHAIN_CHAR_2_2>	<HOMOMER_BEST_MATCH>	<IF_COPY_NR_1>	<IF_COPY_NR_2>	<FACE_POSITION_SIMILARITY>	<L_RMS>	<DIVERGENCE_TYPE>
2DD4	1	004D	005E	2ZZD	1	004D	008H	False	12	12	0.09	53.49	SameSeq
1FWB	1	003C	007A	1FWD	1	004A	006C	False	6	6	0.22	34.40	SameSeq
1CLS	1	001A	002B	1YZI	1	002B	003A	False	4	4	0.00	39.87	SameSeq
2A68	2	001K	003M	2A69	2	002L	003M	False	2	2	0.24	61.17	SameSeq
3DHH	1	005A	007C	3DHI	1	001A	007C	True	4	4	0.00	50.48	SameSeq
3GKV	1	002B	003A	3GQG	1	001A	002B	False	4	4	0.05	40.17	SameSeq
1FZ5	1	001A	003C	1FZ8	1	001A	004D	False	4	4	0.08	50.16	SameSeq
1W0J	1	001A	005E	2JDI	1	003C	006F	True	6	6	0.05	61.85	SameSeq
1YKM	1	011K	012L	1YKN	1	007G	012L	False	24	24	0.07	53.17	SameSeq
1EOC	1	002B	011A	2BUQ	1	013A	014B	False	24	24	0.10	54.08	SameSeq
1FZ9	1	001A	003C	1XU3	1	002B	003C	False	4	4	0.08	50.21	SameSeq
1NKZ	1	008B	009C	2FKW	1	013M	014N	False	18	20	0.08	21.03	SameSeq
1S5Y	1	003C	004D	2H8F	1	002B	003C	False	4	4	0.00	40.81	SameSeq
1YKK	1	008H	009I	1YKL	1	005E	006F	False	24	24	0.07	53.22	SameSeq
1RQ4	1	001A	002B	1XZ2	1	001A	004D	False	4	4	0.00	39.67	SameSeq
2DXB	1	006F	008H	2DXC	1	008H	009I	False	8	8	0.00	39.13	SameSeq
2ZFO	1	009A	012D	2ZS0	1	013A	016D	True	6	6	0.81	2.75	SameSeq
1HBH	1	001A	004D	3GQG	1	001A	002B	False	4	4	0.00	38.60	SameSeq
1A5M	1	005B	009C	1A5N	1	008B	009C	False	6	6	0.00	89.58	SameSeq
1KZU	1	010E	011G	2FKW	1	015O	016P	False	18	20	0.09	21.22	SameSeq
1FZ0	1	002B	004D	1FZ6	1	001A	004D	False	4	4	0.06	50.09	SameSeq
1EOC	1	005A	022B	2BUQ	1	023A	024B	False	24	24	0.10	54.08	SameSeq
1XU5	1	002B	003C	1XVG	1	002B	003C	False	4	4	0.84	0.43	SameSeq
3ABO	1	003C	004D	3ABR	1	002B	003C	False	4	4	0.00	66.95	SameSeq
2AH1	1	002H	003A	2IUV	1	001A	003D	False	4	4	0.00	48.53	SameSeq
2H8D	1	002B	003C	2H8F	1	001A	002B	False	4	4	0.00	38.48	SameSeq
1NKZ	1	015C	016D	2FKW	1	002B	003C	False	18	20	0.08	20.41	SameSeq
2BUY	1	007A	008B	2BV0	1	008B	009A	False	24	24	0.14	54.24	SameSeq
1FZ9	1	002B	004D	1XVC	1	001A	004D	False	4	4	0.04	50.09	SameSeq
1EOC	1	006B	013A	2BUQ	1	019A	020B	False	24	24	0.10	54.08	SameSeq
1EJW	1	007C	008B	1EJX	1	002B	004C	False	6	6	0.00	89.35	SameSeq
2DXB	2	007S	011W	2DXC	1	004D	008H	False	12	12	0.00	77.63	SameSeq
1B86	1	001A	002B	3IC0	1	002B	003C	False	4	4	0.00	40.30	SameSeq
1Q95	1	004D	010J	1RAD	1	004D	009A	True	6	12	0.00	78.38	SameSeq
1FZ7	1	002B	003C	1XVE	1	002B	003C	False	4	4	0.87	0.50	SameSeq
1HTL	1	002E	007C	1LTA	1	004G	007C	False	5	5	0.30	29.63	SameSeq
2ZFO	1	001A	003C	2ZS0	1	005A	007C	True	12	12	0.83	4.14	SameSeq
2ZFO	1	001A	003C	2ZS0	1	001A	015C	False	12	12	0.00	34.80	SameSeq
2PNZ	1	001A	002B	2PO1	1	002A	009B	True	6	6	0.00	55.11	SameSeq
1G09	1	001A	004D	1G0A	1	002B	003C	True	4	4	0.69	2.60	SameSeq
2ZS0	1	003C	013A	2ZS1	1	001A	003C	False	12	12	0.00	37.02	SameSeq
1YKM	1	009I	010J	1YKN	1	008H	009I	False	24	24	0.07	53.31	SameSeq
1KZU	1	017G	018H	1NKZ	1	001A	018F	False	18	18	0.09	21.01	SameSeq
1G09	1	002B	003C	2QSP	1	001A	002B	False	4	4	0.00	39.26	SameSeq
1SJE	1	001A	008D	1SJH	1	005A	008D	True	6	6	0.00	79.16	SameSeq
1LJW	1	003A	004B	2DN2	1	002B	003C	False	4	4	0.00	38.77	SameSeq
1FZ3	1	001A	003C	1FZ7	1	002B	003C	False	4	4	0.10	50.35	SameSeq
1K1K	1	001A	002B	1M9P	1	001A	004D	False	4	4	0.00	39.23	SameSeq
2BUY	1	012B	019A	2BV0	1	021A	022B	False	24	24	0.14	54.28	SameSeq
2MHB	1	002B	003A	2ZLV	1	003A	004B	False	4	4	0.00	39.15	SameSeq
1NKZ	1	012F	013A	2FKW	1	011K	012L	False	18	20	0.08	21.03	SameSeq
1M1N	1	002B	003C	2AFH	1	003C	004D	False	4	4	0.00	78.92	SameSeq
2DD5	1	001A	011K	2ZZD	1	008H	010J	False	12	12	0.00	77.49	SameSeq
1KZU	1	015D	016E	1NKZ	1	012F	013A	False	18	18	0.09	21.01	SameSeq
2A54	1	005A	006B	2A56	1	001A	004D	False	8	8	0.06	46.46	SameSeq
1CLS	1	001A	004D	2DXM	1	003C	004D	False	4	4	0.04	39.37	SameSeq
1JKJ	1	002B	003A	1SCU	1	001A	004E	True	4	4	0.00	89.40	SameSeq
2DXB	2	008T	009U	2DXC	1	003C	011K	False	8	8	0.00	37.29	SameSeq
2AGY	1	001D	004B	2IUR	1	001A	003D	False	4	4	0.00	48.52	SameSeq
1BZ0	1	001A	004D	1MKO	1	002B	003C	True	4	4	0.63	6.08	SameSeq
1WCI	1	001A	004B	2BEU	1	004A	005B	False	4	4	0.13	41.67	SameSeq
1FZ8	1	001A	004D	1XVE	1	001A	003C	False	4	4	0.08	50.17	SameSeq
2DD4	1	008H	010J	2DXB	2	010V	011W	False	12	12	0.00	65.46	SameSeq
1S5B	1	001A	004F	1S5D	1	001A	005G	False	5	5	0.50	26.15	SameSeq
1NEJ	1	003C	004D	2HBS	1	002B	003C	False	4	4	0.00	38.75	SameSeq
1BBB	1	002B	003C	1J41	1	002B	003C	True	4	4	0.58	7.55	SameSeq
2DXB	2	002N	004P	2DXC	1	001A	002B	False	12	12	0.00	65.31	SameSeq
1Y0T	1	001A	004D	1Y0W	1	001A	002B	False	4	4	0.00	39.82	SameSeq
1YH9	1	003C	004D	1YZI	1	002B	003A	False	4	4	0.00	40.18	SameSeq
2BUT	1	015A	016B	2BUW	1	007A	014B	False	24	24	0.11	54.12	SameSeq
1J3Y	1	001A	004D	1YZI	1	003A	004B	False	4	4	0.04	38.27	SameSeq
1FWB	1	003C	008B	1FWE	1	005B	006C	False	6	6	0.00	89.66	SameSeq
2BUT	1	021A	022B	2BUW	1	007A	014B	False	24	24	0.11	54.12	SameSeq
1K1K	1	001A	004B	1M9P	1	002B	003C	True	4	4	0.76	4.00	SameSeq
1NEJ	1	001A	004D	2HBS	2	001E	002F	False	4	4	0.00	39.83	SameSeq
2DD5	1	005E	009I	2ZZD	1	011K	012L	False	8	8	0.00	37.08	SameSeq
1YKM	1	023K	024L	1YKN	1	019G	024L	False	24	24	0.07	53.17	SameSeq
1V55	1	001A	020T	3AG3	1	001A	007G	True	4	1	0.00	56.48	SameSeq
2DD4	1	001A	005E	2ZZD	1	004D	005E	False	12	12	0.00	64.91	SameSeq
1NS6	1	001A	002B	1Y8K	1	002B	003C	False	4	4	0.00	39.47	SameSeq
1RQ3	1	002B	003C	2D60	1	003C	004D	True	4	4	0.00	39.50	SameSeq
1FZ3	1	001A	004D	1FZ7	1	002B	004D	False	4	4	0.06	50.09	SameSeq
1PBX	1	003A	004B	1S5X	1	001A	004B	False	4	4	0.00	39.30	SameSeq
1KZU	1	007A	018H	2FKW	1	006F	007G	True	18	20	0.86	0.38	SameSeq
2DYS	1	001A	020T	3AG3	1	001A	007G	True	4	1	0.00	56.61	SameSeq
1KZU	1	007A	008B	2FKW	1	001A	004D	True	18	20	0.32	20.89	SameSeq
1EOC	1	003A	004B	2BUQ	1	018B	021A	False	24	24	0.11	54.15	SameSeq
2DXB	1	004D	005E	2DXC	1	001A	005E	False	12	12	0.00	65.18	SameSeq
1U5B	1	001A	002B	1X80	1	002B	003A	False	4	4	0.15	41.35	SameSeq
1M34	2	001I	004L	2MIN	1	001A	002B	False	4	4	0.00	77.95	SameSeq
1NTM	1	003C	005E	2A06	1	003C	015R	False	4	4	0.00	73.70	SameSeq
2OK4	1	001D	004B	2OK6	1	002H	004B	False	4	4	0.00	48.49	SameSeq
2A69	2	001K	003M	2A6H	2	002L	003M	False	2	2	0.26	61.44	SameSeq
2DXC	1	002B	010J	2ZZD	1	007G	008H	False	12	12	0.09	53.49	SameSeq
1XU5	1	001A	004D	1XVB	1	001A	003C	False	4	4	0.06	50.10	SameSeq
1HBH	1	003C	004D	1S5Y	1	001A	004D	False	4	4	0.00	41.07	SameSeq
2DXB	1	002B	010J	2ZZD	1	010J	011K	False	12	12	0.09	53.43	SameSeq
1R1X	1	003A	004B	1R1Y	1	002B	003C	False	4	4	0.00	38.48	SameSeq
2AH0	1	002H	004B	2HJ4	1	001D	004B	False	4	4	0.00	48.45	SameSeq
2ZFO	1	009A	011C	2ZS1	1	009A	011C	True	12	12	0.80	4.07	SameSeq
2H8D	1	001A	004D	2PEG	1	003A	004B	False	4	4	0.00	41.09	SameSeq
2DD4	1	001A	002B	2ZZD	1	007G	011K	False	12	12	0.00	64.96	SameSeq
3ABO	1	001A	002B	3ABS	1	001A	004D	False	4	4	0.00	66.92	SameSeq
1SJE	1	005A	012D	1SJH	1	001A	004D	True	6	6	0.00	79.16	SameSeq
1HBM	1	001A	002B	1HBN	1	002B	004D	False	4	4	0.12	55.08	SameSeq
1FWB	1	005B	006C	1FWE	1	003C	008B	False	6	6	0.00	89.67	SameSeq
1KZU	1	008B	009D	1NKZ	1	001A	002B	False	18	18	0.09	21.23	SameSeq
1RAA	1	004D	009A	1RAH	1	003C	004D	False	12	12	0.00	83.62	SameSeq
2J55	1	003H	006M	2J56	1	004J	006M	False	4	4	0.02	48.11	SameSeq
1FZ6	1	001A	003C	1XVF	1	001A	004D	False	4	4	0.06	50.14	SameSeq
1FZ4	1	001A	004D	1XVC	1	001A	003C	False	4	4	0.06	50.23	SameSeq
3PCC	1	009E	010Q	3PCF	1	016N	017C	False	24	24	0.07	53.05	SameSeq
2DD5	1	002B	010J	2DXB	1	007G	008H	False	12	12	0.09	53.32	SameSeq
1FZ8	1	002B	003C	1XVC	1	001A	003C	False	4	4	0.06	50.24	SameSeq
1K0Y	1	001A	004D	1QSH	1	003C	004D	False	4	4	0.00	39.49	SameSeq
2BE5	1	001A	003C	2O5I	2	005L	006M	False	2	2	0.25	61.57	SameSeq
2OCC	2	004Q	009V	3ABL	2	004Q	009V	True	1	1	0.86	1.12	SameSeq
2DD5	1	007G	008H	2ZZD	1	001A	011K	False	12	12	0.09	53.79	SameSeq
1FPH	1	001L	002H	1UMA	1	001L	002H	True	1	1	0.84	4.93	SameSeq
1THB	1	001A	002B	2W6V	1	002B	003C	False	4	4	0.00	39.38	SameSeq
1V55	1	007G	016P	2EIL	1	003C	007G	True	3	2	0.00	56.28	SameSeq
1FZ0	1	002B	003C	1XVB	1	002B	004D	False	4	4	0.06	50.11	SameSeq
2DD4	1	004D	005E	2DXB	2	001M	005Q	False	12	12	0.00	65.00	SameSeq
1HAB	1	002B	003C	1UIW	1	001A	002B	False	4	4	0.00	40.89	SameSeq
3D4X	1	003C	004D	3GQR	2	002F	003G	False	4	4	0.00	40.76	SameSeq
1FZ9	1	002B	004D	1XVE	1	002B	003C	False	4	4	0.06	50.47	SameSeq
1C1V	1	001L	002H	1XMN	1	003C	004D	True	1	3	0.86	3.81	SameSeq
2EIK	1	007G	014N	3ABM	1	001A	007G	True	4	1	0.00	56.43	SameSeq
3CFF	1	005R	006G	3CFH	1	001L	006G	False	8	8	0.05	40.42	SameSeq
2DD4	1	008H	009I	2ZZD	1	002B	012L	False	8	8	0.00	37.82	SameSeq
2DXB	2	006R	008T	2ZZD	1	005E	006F	False	8	8	0.00	37.13	SameSeq
2ZFO	1	011C	017A	2ZS1	1	005A	007C	False	12	12	0.00	38.64	SameSeq
1FZ9	1	002B	004D	1XVD	1	002B	003C	False	4	4	0.06	50.14	SameSeq
1PPJ	1	014Q	020W	2FYU	1	015D	021J	True	2	2	0.78	2.67	SameSeq
2BUY	1	001A	004B	2BV0	1	023A	024B	False	24	24	0.14	54.28	SameSeq
1HBM	1	004D	006F	1HBN	1	003C	004D	False	4	4	0.00	92.99	SameSeq
1FWJ	1	008B	009C	1KRA	1	002B	006C	False	6	6	0.00	89.69	SameSeq
1KZU	1	003D	004E	1NKZ	1	012F	013A	False	18	18	0.09	21.01	SameSeq
1YKK	1	014B	015C	1YKL	1	015C	016D	False	24	24	0.07	53.03	SameSeq
1NTM	1	005E	014C	1PP9	1	013P	015R	False	4	4	0.00	73.03	SameSeq
1EOC	1	015A	016B	2BUQ	1	015A	020B	False	24	24	0.11	54.15	SameSeq
2DD4	1	001A	011K	2DXC	1	001A	005E	False	12	12	0.00	77.57	SameSeq
2DN1	1	001A	004B	3B75	3	003S	004T	False	4	4	0.08	39.08	SameSeq
2EIK	1	007G	014N	3AG2	2	001N	007T	True	4	1	0.00	56.33	SameSeq
1RQ3	1	002B	003C	1RQ4	1	003C	004D	True	4	4	0.00	39.61	SameSeq
2AGW	1	001D	004B	2HJB	1	001D	003A	False	4	4	0.00	48.00	SameSeq
2AFH	1	003C	004D	3MIN	1	001A	004D	False	4	4	0.00	78.01	SameSeq
2BUT	1	023A	024B	2BUW	1	011A	016B	False	24	24	0.11	54.12	SameSeq
1KZU	1	005G	006H	1NKZ	1	012F	013A	False	18	18	0.09	21.01	SameSeq
2ZFO	1	006B	008D	2ZS0	1	002B	004D	True	6	6	0.82	4.11	SameSeq
2D60	1	001A	004D	3B75	3	002T	003S	True	4	4	0.65	7.08	SameSeq
1EEX	1	004L	005E	1UC5	1	004L	005E	True	2	2	0.86	1.70	SameSeq
2ZFO	1	005A	007C	2ZS1	1	017A	019C	True	12	12	0.80	4.07	SameSeq
1YKK	1	010J	011K	1YKL	1	001A	002B	False	24	24	0.07	53.33	SameSeq
1XU3	1	001A	003C	1XU5	1	002B	003C	False	4	4	0.08	50.22	SameSeq
1M3D	1	003C	005E	1T60	3	004P	006R	False	6	6	0.14	52.60	SameSeq
1L0L	1	001A	009I	1PP9	1	001A	009I	True	1	2	0.61	24.23	SameSeq
1EOC	1	014B	021A	2BUQ	1	021A	022B	False	24	24	0.10	54.08	SameSeq
1FZ8	1	002B	003C	1FZ9	1	001A	003C	False	4	4	0.08	50.22	SameSeq
2BUY	1	007A	008B	2BV0	1	012B	019A	False	24	24	0.14	54.24	SameSeq
2MIN	1	003C	004D	3MIN	1	001A	004D	False	4	4	0.00	78.07	SameSeq
1HZZ	1	001A	003C	1U2G	1	002B	003C	False	2	2	0.00	43.22	SameSeq
2EIL	1	001A	020T	3ABM	1	001A	007G	True	4	1	0.00	56.52	SameSeq
1FZ9	1	001A	004D	1XVC	1	002B	004D	False	4	4	0.08	50.11	SameSeq
3PCC	1	009E	010Q	3PCF	1	008P	009E	False	24	24	0.07	53.09	SameSeq
2AGX	1	002H	004B	2OK4	1	001D	004B	False	4	4	0.00	48.30	SameSeq
1QGU	1	002B	003C	1QH8	1	003C	004D	False	4	4	0.00	78.91	SameSeq
1YKK	1	014B	015C	1YKL	1	021I	022J	False	24	24	0.07	53.12	SameSeq
1S5Y	1	002B	003C	2PEG	1	003A	004B	False	4	4	0.00	40.45	SameSeq
2DYR	1	007G	014N	2EIJ	1	001A	007G	True	4	4	0.00	56.31	SameSeq
3PCC	1	023F	024R	3PCF	1	007D	012R	False	24	24	0.07	52.93	SameSeq
2DXC	1	002B	004D	2ZZD	1	001A	011K	False	12	12	0.00	77.44	SameSeq
1FZ2	1	001A	003C	1XU5	1	002B	003C	False	4	4	0.08	50.25	SameSeq
1G08	1	001A	002B	2QSP	1	001A	004D	False	4	4	0.00	39.76	SameSeq
1NQP	1	003C	004D	1YVT	1	001A	004B	False	4	4	0.04	39.08	SameSeq
1NO9	1	001L	002H	1QHR	1	001A	002B	True	1	1	0.87	3.21	SameSeq
1W0J	1	003C	004D	2JDI	1	002B	005E	True	6	6	0.03	59.68	SameSeq
1KZU	1	016E	017G	1NKZ	1	001A	002B	False	18	18	0.09	21.23	SameSeq
1OCR	1	004D	013M	2ZXW	1	004D	013M	True	2	1	0.84	0.52	SameSeq
2EIJ	1	001A	020T	3ABM	2	001N	007T	True	4	1	0.00	56.38	SameSeq
2A6H	1	003C	005E	2BE5	1	003C	005E	True	1	1	0.73	0.77	SameSeq
2AGL	1	001D	004B	2HJ4	1	002H	004B	False	4	4	0.00	48.12	SameSeq
1XU3	1	001A	003C	1XVD	1	002B	003C	False	4	4	0.08	50.17	SameSeq
1FWJ	1	008B	009C	1KRA	1	003C	008B	False	6	6	0.00	89.69	SameSeq
2JEA	1	009A	010B	2JEB	1	001A	005B	True	6	6	0.02	55.30	SameSeq
1KZU	1	008B	009D	1NKZ	1	009C	010D	False	18	18	0.09	21.25	SameSeq
2ZFO	1	007C	021A	2ZS1	1	021A	023C	False	12	12	0.00	38.64	SameSeq
1DXU	1	003C	004D	1Y0W	1	002B	003C	False	4	4	0.00	39.54	SameSeq
1J3Z	1	003C	004D	1XZ2	1	001A	004D	False	4	4	0.00	39.35	SameSeq
3PCC	1	013A	014M	3PCF	1	004N	005C	False	24	24	0.07	53.06	SameSeq
2DYR	1	001A	020T	2EIJ	1	014N	020T	True	4	4	0.00	56.30	SameSeq
1MG2	2	002J	005M	1MG3	1	001A	002B	False	4	4	0.02	47.99	SameSeq
1HBH	1	001A	004D	1S5X	1	003A	004B	False	4	4	0.00	41.25	SameSeq
2AGX	1	001D	003A	2OK4	1	002H	003A	False	4	4	0.00	48.25	SameSeq
1HGC	1	002B	003C	3IC0	1	001A	002B	False	4	4	0.00	38.12	SameSeq
1NKZ	1	011E	012F	2FKW	1	001A	004D	True	18	20	0.32	21.03	SameSeq
3GQP	1	001A	004D	3GQR	2	003G	004H	False	4	4	0.00	39.60	SameSeq
1KZU	1	011G	012H	1NKZ	1	012F	013A	False	18	18	0.09	21.01	SameSeq
2AH1	1	001D	003A	2OIZ	1	001D	004B	False	4	4	0.00	48.49	SameSeq
1G09	1	001A	004D	2QSS	1	003C	004D	False	4	4	0.05	39.37	SameSeq
2AGX	1	002H	004B	2HJB	1	001D	004B	False	4	4	0.00	48.32	SameSeq
2EIL	1	001A	020T	3ABM	2	001N	007T	True	4	1	0.00	56.49	SameSeq
1J40	1	002B	003C	2DXM	1	002B	003C	True	4	4	0.88	1.37	SameSeq
2DXB	2	002N	003O	2DXC	1	003C	011K	False	8	8	0.00	37.34	SameSeq
1EJW	1	001C	009A	1EJX	1	001C	003A	False	6	6	0.22	34.20	SameSeq
2IUQ	1	002B	003D	2IUV	1	002B	004H	False	4	4	0.00	48.40	SameSeq
1V55	1	001A	020T	2DYR	1	014N	020T	True	4	4	0.00	56.33	SameSeq
2DD5	1	003C	011K	2DXB	1	008H	009I	False	8	8	0.00	37.37	SameSeq
2H8D	1	001A	002B	2H8F	1	002B	003C	False	4	4	0.00	38.26	SameSeq
1J3Z	1	001A	004D	2DN3	1	003A	004B	False	4	4	0.00	38.74	SameSeq
1YKK	1	007G	008H	1YKL	1	020H	021I	False	24	24	0.07	53.04	SameSeq
1YKM	1	001A	006F	1YKN	1	023K	024L	False	24	24	0.07	53.41	SameSeq
1FWA	1	003C	007A	1FWD	1	004A	006C	False	6	6	0.22	34.40	SameSeq
1RAD	1	004D	009A	2FZG	1	005A	006B	False	12	12	0.00	82.30	SameSeq
2DXB	2	004P	008T	2ZZD	1	008H	010J	False	12	12	0.00	77.29	SameSeq
2A69	1	002B	003C	2BE5	1	001A	003C	False	2	2	0.28	60.93	SameSeq
2BUT	1	003A	010B	2BUW	1	021A	022B	False	24	24	0.11	54.15	SameSeq
2DXB	1	011K	012L	2ZZD	1	006F	008H	False	8	8	0.00	37.44	SameSeq
1FZ4	1	002B	003C	1XVB	1	001A	003C	False	4	4	0.06	50.28	SameSeq
1HHO	1	002B	003A	1MKO	1	001A	002B	False	4	4	0.09	39.47	SameSeq
1HHO	1	002B	003A	3IC2	1	002B	003C	True	4	4	0.78	4.23	SameSeq
1UMB	1	001A	004D	1UMD	1	001A	002B	False	4	4	0.14	40.56	SameSeq
1T60	1	001A	003C	1T61	1	005E	006F	False	6	6	0.06	35.52	SameSeq
1LJW	1	001A	002B	1QXE	1	002B	003C	False	4	4	0.00	39.46	SameSeq
2DYR	1	001A	007G	2EIL	1	001A	020T	True	4	4	0.00	56.42	SameSeq
1EOC	1	002B	011A	2BUQ	1	002B	005A	True	24	24	0.80	0.25	SameSeq
1M1N	1	003C	004D	2MIN	1	001A	004D	False	4	4	0.00	78.10	SameSeq
2DD4	1	005E	007G	2DXB	1	001A	002B	False	12	12	0.09	53.79	SameSeq
1YKM	1	007G	012L	1YKN	1	005E	006F	False	24	24	0.07	53.29	SameSeq
3GPT	1	010J	011K	3GPW	1	011K	024X	False	4	4	0.00	50.65	SameSeq
2ZFO	1	021A	024D	2ZS0	1	001A	004D	True	6	6	0.81	2.75	SameSeq
1XVC	1	002B	003C	1XVD	1	001A	003C	False	4	4	0.06	50.19	SameSeq
1NQP	1	002B	003C	1YVT	1	001A	004B	True	4	4	0.67	4.17	SameSeq
1G08	1	001A	004D	2QSP	1	001A	002B	False	4	4	0.00	40.05	SameSeq
1FWC	1	004A	009C	1FWD	1	004A	006C	False	6	6	0.22	34.41	SameSeq
1XU5	1	002B	003C	1XVG	1	001A	004D	True	4	4	0.84	1.19	SameSeq
1Y22	1	001A	002B	1YE0	1	002B	003C	False	4	4	0.00	40.07	SameSeq
1FWB	1	004A	009C	1FWD	1	004A	006C	False	6	6	0.22	34.40	SameSeq
1FWA	1	003C	007A	1FWD	1	007A	009C	False	6	6	0.22	34.40	SameSeq
2DD5	1	006F	008H	2ZZD	1	005E	006F	False	8	8	0.00	37.09	SameSeq
2DD5	1	004D	008H	2DXC	1	002B	004D	False	12	12	0.00	77.58	SameSeq
1EJW	1	004C	005B	1EJX	1	005B	007C	False	6	6	0.00	89.35	SameSeq
2JEA	1	005A	006B	2JEB	1	001A	005B	True	6	6	0.02	55.30	SameSeq
1CG5	1	001A	004B	1CG8	1	002B	003A	True	4	4	0.80	3.48	SameSeq
1UIW	2	001E	004H	2DN1	1	003A	004B	False	4	4	0.00	39.57	SameSeq
1G0A	1	002B	003C	1HDA	1	001A	002B	False	4	4	0.00	40.09	SameSeq
1M3D	1	002B	003C	1T60	3	001M	003O	False	6	6	0.05	35.99	SameSeq
1U5B	1	003A	004B	1X80	1	001A	004B	False	4	4	0.15	41.35	SameSeq
2DXB	1	004D	005E	2ZZD	1	001A	011K	False	12	12	0.09	53.65	SameSeq
2BUT	1	015A	016B	2BUW	1	002B	005A	False	24	24	0.11	54.12	SameSeq
1EOC	1	016B	017A	2BUQ	1	008B	009A	False	24	24	0.80	0.25	SameSeq
2DD4	1	004D	005E	2DXC	1	002B	010J	False	12	12	0.09	53.58	SameSeq
1KRA	1	007A	009C	2KAU	1	004A	009C	False	6	6	0.22	34.43	SameSeq
1EOC	1	002B	011A	2BUQ	1	015A	016B	False	24	24	0.10	54.08	SameSeq
2BUT	1	007A	008B	2BUW	1	011A	016B	False	24	24	0.11	54.12	SameSeq
3PCC	1	004N	005C	3PCF	1	001A	002M	False	24	24	0.07	53.32	SameSeq
1HGB	1	002B	003C	1QXD	1	001A	004D	True	4	4	0.63	7.55	SameSeq
1J41	1	001A	002B	2DXM	1	001A	004D	False	4	4	0.00	39.28	SameSeq
1CLS	1	003C	004D	2DXM	1	003C	004D	True	4	4	0.86	0.60	SameSeq
2IUP	1	001A	003D	2IUQ	1	002B	003D	False	4	4	0.00	48.39	SameSeq
3DUF	1	001A	002B	3DV0	1	001A	004D	False	4	4	0.16	40.83	SameSeq
1O2G	1	001L	002H	1OOK	1	001A	002B	True	1	1	0.82	5.26	SameSeq
1LJW	1	001A	004B	1QSH	1	002B	003C	True	4	4	0.72	3.62	SameSeq
1FZ1	1	001A	003C	1FZ8	1	001A	004D	False	4	4	0.08	50.17	SameSeq
2JE6	1	004A	005B	2JEA	1	001A	006B	True	6	6	0.02	55.79	SameSeq
2AGX	1	002H	004B	2HJB	1	002H	003A	False	4	4	0.00	50.19	SameSeq
1O5D	1	001L	003T	2FLB	1	001L	003T	True	1	1	0.81	0.37	SameSeq
2DD5	1	002B	004D	2DXC	1	002B	010J	False	12	12	0.00	77.48	SameSeq
1FYZ	1	001A	004D	1FZ9	1	001A	003C	False	4	4	0.08	50.17	SameSeq
1RAA	1	003C	010B	1RAH	1	009A	010B	False	12	12	0.00	83.99	SameSeq
2ZS0	1	009A	011C	2ZS1	1	005A	023C	False	12	12	0.00	37.20	SameSeq
1NS9	1	002B	003A	1Y8K	1	003C	004D	False	4	4	0.13	39.28	SameSeq
1YKK	1	019G	024L	1YKL	1	009I	010J	False	24	24	0.07	53.12	SameSeq
1FWA	1	003C	008B	1FWB	1	005B	006C	False	6	6	0.00	89.65	SameSeq
1FZ5	1	001A	003C	1XVD	1	001A	004D	False	4	4	0.07	50.06	SameSeq
2ZFO	1	002B	004D	2ZS0	1	002B	004D	True	6	6	0.82	4.11	SameSeq
3DHI	1	005A	008E	3I63	1	004E	005A	True	2	4	0.00	53.10	SameSeq
2DD4	1	001A	005E	2DD5	1	001A	002B	False	12	12	0.00	64.88	SameSeq
2EIL	1	007G	014N	3AG4	2	001N	007T	True	4	1	0.00	56.48	SameSeq
2DD4	1	002B	003C	2ZZD	1	003C	011K	False	8	8	0.00	37.34	SameSeq
3PCC	1	014M	015B	3PCF	1	023F	024R	False	24	24	0.07	53.24	SameSeq
1YKM	1	002B	003C	1YKN	1	021I	022J	False	24	24	0.07	53.40	SameSeq
1L0L	1	003C	005E	1NTM	1	005E	014C	True	1	4	0.00	74.08	SameSeq
2ZFO	1	013A	016D	2ZS1	1	005A	008D	True	6	6	0.79	2.71	SameSeq
1UIW	1	003C	004D	2D60	1	002B	003C	False	4	4	0.00	39.47	SameSeq
1FZ7	1	001A	003C	1XVD	1	001A	004D	False	4	4	0.08	50.07	SameSeq
1RQA	1	002B	003C	1Y4P	1	001A	002B	False	4	4	0.00	40.80	SameSeq
2DD4	1	007G	011K	2DXB	2	007S	008T	False	12	12	0.00	65.41	SameSeq
1UIW	2	001E	004H	2DN1	1	001A	004B	True	4	4	0.75	3.78	SameSeq
1PP9	1	011N	019V	2FYU	1	012A	020I	True	2	2	0.61	24.03	SameSeq
1PP9	1	013P	015R	1PPJ	1	003C	015R	False	4	4	0.00	72.86	SameSeq
2DD5	1	008H	009I	2DXB	1	003C	011K	False	8	8	0.00	37.41	SameSeq
2DXB	2	001M	002N	2ZZD	1	008H	010J	False	12	12	0.00	65.01	SameSeq
1XMN	1	003C	004D	3HTC	1	001L	002H	True	3	1	0.43	3.26	SameSeq
2AGW	1	001D	004B	2OIZ	1	002H	004B	False	4	4	0.00	48.43	SameSeq
1J3Z	1	001A	002B	2DN3	1	001A	004B	False	4	4	0.00	39.93	SameSeq
1FZ7	1	001A	004D	1XVE	1	001A	003C	False	4	4	0.06	50.33	SameSeq
1FWJ	1	004A	006C	2KAU	1	001A	006C	False	6	6	0.22	34.42	SameSeq
1FWC	1	005B	009C	1FWD	1	005B	006C	False	6	6	0.00	89.69	SameSeq
2ZXW	1	004D	013M	3ABM	1	004D	013M	True	1	1	0.88	0.23	SameSeq
1M34	2	001I	002J	2AFH	1	001A	004D	False	4	4	0.00	78.66	SameSeq
1LJW	1	002B	003A	2DN2	1	002B	003C	True	4	4	0.80	3.70	SameSeq
1FZ8	1	001A	003C	1FZ9	1	001A	004D	False	4	4	0.08	50.16	SameSeq
2EIJ	1	007G	014N	3AG2	1	001A	007G	True	4	1	0.00	56.37	SameSeq
2DXB	1	006F	008H	2DXC	1	005E	006F	False	8	8	0.00	37.12	SameSeq
1K0Y	1	003C	004D	1QSH	1	001A	004D	False	4	4	0.00	39.42	SameSeq
1SDK	1	002B	003C	3IC0	1	002B	003C	True	4	4	0.74	5.20	SameSeq
2DD4	1	007G	011K	2ZZD	1	001A	002B	False	12	12	0.00	65.13	SameSeq
1UC4	1	001A	002B	1UC5	1	004L	005E	True	2	2	0.90	1.86	SameSeq
1S5C	1	001A	006H	1S5D	1	001A	004F	False	5	5	0.25	38.63	SameSeq
1RAD	1	002B	007C	2FZG	1	003C	010B	True	12	12	0.84	3.49	SameSeq
3GPT	1	024X	025Y	3GPW	1	011K	024X	False	4	4	0.00	50.65	SameSeq
2AGX	1	001D	003A	2HJ4	1	002H	003A	False	4	4	0.00	48.47	SameSeq
2DD5	1	004D	008H	2DXB	1	008H	010J	False	12	12	0.00	77.85	SameSeq
1DXU	1	001A	004D	1Y0W	1	003C	004D	False	4	4	0.00	39.52	SameSeq
2AGZ	1	001D	003A	2AH1	1	002H	003A	False	4	4	0.00	48.01	SameSeq
1JKJ	2	001D	004E	1SCU	1	001A	002B	True	4	4	0.00	57.07	SameSeq
2A53	1	001A	004D	2A54	1	005A	006B	False	8	8	0.06	46.44	SameSeq
2AH0	1	002H	004B	2IUP	1	002B	003D	False	4	4	0.00	48.30	SameSeq
2DYR	1	007G	014N	3ABL	2	001N	007T	True	4	1	0.00	56.32	SameSeq
2BUY	1	011A	012B	2BV0	1	022B	023A	False	24	24	0.14	54.24	SameSeq
2DD5	1	005E	009I	2DXC	1	002B	003C	False	8	8	0.00	37.15	SameSeq
2ZFO	1	009A	012D	2ZS0	1	001A	004D	True	6	6	0.81	2.75	SameSeq
1MG2	2	005M	006N	1MG3	2	002J	005M	False	4	4	0.02	48.05	SameSeq
2DD4	1	005E	007G	2DXB	2	004P	005Q	False	12	12	0.09	53.57	SameSeq
1EOC	1	013A	014B	2BUQ	1	012B	019A	False	24	24	0.11	54.15	SameSeq
3DHI	1	005A	008E	3I5J	1	004E	005A	True	2	4	0.00	53.46	SameSeq
1HGC	1	003C	004D	3B75	3	001S	004T	False	4	4	0.00	40.46	SameSeq
1YKM	1	005E	006F	1YKN	1	013A	018F	False	24	24	0.04	53.34	SameSeq
2DD4	1	004D	008H	2ZZD	1	008H	010J	False	12	12	0.00	77.47	SameSeq
2DD5	1	007G	011K	2DXC	1	008H	010J	True	12	12	0.89	0.91	SameSeq
1EJX	1	001C	009A	2KAU	1	007A	009C	False	6	6	0.21	34.39	SameSeq
1XMG	1	001A	003C	1XMH	1	001A	004D	False	4	4	0.08	49.95	SameSeq
1YKK	1	004D	005E	1YKL	1	015C	016D	False	24	24	0.07	52.50	SameSeq
1EOC	1	012B	023A	2BUQ	1	017A	018B	False	24	24	0.10	54.08	SameSeq
1FWC	1	003C	008B	1FWD	1	002B	003C	False	6	6	0.00	89.69	SameSeq
2A53	1	002B	003C	2A56	1	007C	008D	False	8	8	0.05	40.88	SameSeq
3PCC	1	013A	018O	3PCF	1	021E	022Q	False	24	24	0.07	53.30	SameSeq
1JY2	1	001N	005R	1JY3	1	001N	002O	False	4	4	0.27	45.76	SameSeq
1QXE	1	001A	004D	3B75	2	001E	002F	False	4	4	0.00	39.72	SameSeq
1U74	2	001C	002D	2BCN	1	002B	003C	True	1	2	0.00	23.33	SameSeq
1HBM	1	001A	005E	1HBO	1	004D	005E	False	4	4	0.17	54.97	SameSeq
1EJX	1	006A	007C	2KAU	1	001A	003C	False	6	6	0.21	34.39	SameSeq
2J56	1	004J	006M	2J57	1	003H	006M	False	4	4	0.02	48.12	SameSeq
1J40	1	001A	002B	2DXM	1	001A	004D	False	4	4	0.00	39.30	SameSeq
2DYR	1	001A	020T	3ABL	2	001N	007T	True	4	1	0.00	56.32	SameSeq
1V55	1	001A	010J	2OCC	1	001A	010J	True	2	1	0.82	0.63	SameSeq
2EIL	1	007G	014N	3AG2	2	001N	007T	True	4	1	0.00	56.42	SameSeq
1S5C	1	001A	006H	1S5D	1	001A	003E	False	5	5	0.18	38.29	SameSeq
2ZFO	1	010B	012D	2ZS0	1	010B	012D	True	6	6	0.82	4.11	SameSeq
2DXB	2	007S	011W	2DXC	1	010J	011K	False	12	12	0.00	65.54	SameSeq
1D0G	1	001R	004A	1DU3	1	002B	005E	True	6	6	0.81	0.73	SameSeq
2ZFO	1	009A	011C	2ZS1	1	017A	019C	True	12	12	0.80	4.07	SameSeq
2DN1	1	002B	003A	3IC0	1	002B	003C	False	4	4	0.65	4.45	SameSeq
1YKM	1	008H	009I	1YKN	1	009I	010J	False	24	24	0.07	53.47	SameSeq
1NS6	1	002B	003A	2MHB	1	001A	004B	True	4	4	0.84	1.62	SameSeq
1HTL	1	004G	007C	1LTA	1	005H	007C	False	5	5	0.62	20.59	SameSeq
1XU3	1	001A	004D	1XVF	1	001A	003C	False	4	4	0.08	50.09	SameSeq
3DV0	2	004H	005J	3DVA	1	002B	005I	False	2	2	0.45	14.35	SameSeq
1YKK	1	019G	020H	1YKL	1	016D	017E	False	24	24	0.07	52.98	SameSeq
1M3D	1	005E	006F	1T61	1	004D	006F	False	6	6	0.06	35.44	SameSeq
1QHR	1	001A	002B	3HTC	1	001L	002H	True	1	1	0.43	4.54	SameSeq
2DYR	1	007G	014N	3AG3	2	001N	007T	True	4	1	0.00	56.35	SameSeq
1EJX	1	006A	007C	1KRA	1	001A	003C	False	6	6	0.21	34.40	SameSeq
1EJX	1	007C	009A	2KAU	1	003C	007A	False	6	6	0.22	34.20	SameSeq
2PEG	1	003A	004B	3GQG	1	002B	003C	False	4	4	0.00	40.93	SameSeq
2AGZ	1	001D	003A	2AH1	1	001D	004B	False	4	4	0.00	48.04	SameSeq
2ZFO	1	013A	015C	2ZS0	1	021A	023C	True	12	12	0.83	4.14	SameSeq
2D60	1	001A	004D	3D7O	1	001A	002B	False	4	4	0.00	38.42	SameSeq
2AGY	1	001D	003A	2OK6	1	001D	004B	False	4	4	0.00	48.16	SameSeq
2AGZ	1	002H	003A	2AH1	1	001D	003A	False	4	4	0.00	48.73	SameSeq
1FYZ	1	002B	004D	1XVD	1	002B	003C	False	4	4	0.06	50.11	SameSeq
2DD4	1	001A	011K	2DXC	1	004D	005E	False	12	12	0.09	53.82	SameSeq
2J55	1	004J	005L	2J57	2	003G	006N	False	4	4	0.02	47.95	SameSeq
2BUY	1	001A	002B	2BV0	1	018B	021A	False	24	24	0.14	54.24	SameSeq
2DD4	1	007G	011K	2DXB	1	002B	010J	False	12	12	0.00	77.63	SameSeq
1EOC	1	009A	010B	2BUQ	1	008B	009A	False	24	24	0.11	54.15	SameSeq
1WCI	1	002B	003A	1X80	1	001A	002B	False	4	4	0.15	41.29	SameSeq
2BUT	1	011A	022B	2BUW	1	011A	012B	False	24	24	0.11	54.15	SameSeq
1EOC	1	016B	017A	2BUQ	1	019A	020B	False	24	24	0.10	54.08	SameSeq
1OAO	1	002B	003C	3I01	1	001A	004N	False	4	4	0.00	58.13	SameSeq
1RAB	1	003C	004D	1RAC	1	003C	010B	False	12	12	0.00	83.80	SameSeq
1EOC	1	002B	011A	2BUQ	1	021A	022B	False	24	24	0.10	54.08	SameSeq
1J3Z	1	001A	004D	1J40	2	003G	004H	False	4	4	0.00	39.27	SameSeq
1NKZ	1	011E	012F	2FKW	1	008H	009I	False	18	20	0.08	20.72	SameSeq
1NEJ	1	002B	003C	2HBS	1	001A	004D	True	4	4	0.65	8.37	SameSeq
1S5C	1	001A	003E	1S5D	1	001A	006H	False	5	5	0.15	43.15	SameSeq
2DD5	1	001A	002B	2ZZD	1	004D	008H	False	12	12	0.09	53.50	SameSeq
1FZ9	1	002B	003C	1XVF	1	002B	004D	False	4	4	0.08	50.13	SameSeq
2DD4	1	008H	009I	2DXB	2	006R	008T	False	8	8	0.00	39.14	SameSeq
2ZFO	1	022B	024D	2ZS0	1	010B	012D	True	6	6	0.82	4.11	SameSeq
2AGX	1	001D	004B	2IUR	1	002B	004H	False	4	4	0.00	48.57	SameSeq
2DD5	1	002B	012L	2DXB	2	011W	012X	False	8	8	0.00	37.27	SameSeq
2BUT	1	017A	018B	2BUW	1	008B	009A	False	24	24	0.11	54.12	SameSeq
1S7V	2	001D	002E	1S7X	1	001A	002B	True	1	1	0.88	2.48	SameSeq
1EOC	1	006B	013A	2BUQ	1	021A	022B	False	24	24	0.10	54.08	SameSeq
1V55	1	007G	016P	2EIJ	1	003C	007G	True	3	2	0.00	56.31	SameSeq
1HBN	1	001A	003C	1HBU	1	001A	006F	False	4	4	0.00	92.52	SameSeq
2HJB	1	002H	004B	2OK4	1	002H	003A	False	4	4	0.00	50.16	SameSeq
1XU5	1	002B	003C	1XVB	1	002B	003C	True	4	4	0.80	0.34	SameSeq
2BUY	1	001A	002B	2BV0	1	003A	006B	False	24	24	0.14	54.24	SameSeq
1L0L	1	001A	004D	1PPJ	1	011N	014Q	True	1	2	0.85	2.26	SameSeq
1KZU	1	004E	005G	2FKW	1	015O	016P	False	18	20	0.09	21.22	SameSeq
2DD5	1	001A	002B	2DXC	1	001A	005E	False	12	12	0.00	65.18	SameSeq
1YKK	1	014B	015C	1YKL	1	001A	002B	False	24	24	0.07	53.08	SameSeq
1A0U	1	001A	002B	1DXU	1	001A	004D	False	4	4	0.00	39.63	SameSeq
1PBX	1	001A	004B	2PEG	1	001A	002B	False	4	4	0.00	41.07	SameSeq
1FWC	1	003C	007A	1FWD	1	001A	003C	False	6	6	0.22	34.41	SameSeq
2DD4	1	004D	005E	2DXC	1	008H	010J	False	12	12	0.00	65.21	SameSeq
1AFE	1	001L	002H	3HTC	1	001L	002H	True	1	1	0.40	5.42	SameSeq
2BUT	1	001A	014B	2BUW	1	007A	008B	False	24	24	0.11	54.15	SameSeq
1YKM	1	013A	018F	1YKN	1	001A	002B	False	24	24	0.07	53.50	SameSeq
2AH1	1	002H	003A	2HJB	1	002H	004B	False	4	4	0.00	48.36	SameSeq
1FZ3	1	001A	003C	1XVF	1	002B	003C	False	4	4	0.08	50.22	SameSeq
1V55	1	014N	020T	2EIK	1	007G	014N	True	4	4	0.00	56.35	SameSeq
1RAB	1	004D	009A	1RAC	1	002B	007C	False	12	12	0.84	2.95	SameSeq
1Y8K	1	002B	003C	2ZLU	1	002B	003A	False	4	4	0.81	1.67	SameSeq
1FSX	1	001A	004D	2QSS	1	001A	002B	False	4	4	0.00	39.87	SameSeq
1BBB	1	003C	004D	1HGB	1	002B	003C	False	4	4	0.00	38.32	SameSeq
1FZ9	1	002B	004D	1XVB	1	002B	003C	False	4	4	0.06	50.27	SameSeq
2A53	1	003C	004D	2A56	1	002B	003C	False	8	8	0.05	40.92	SameSeq
2DD5	1	004D	005E	2DXB	2	005Q	007S	False	12	12	0.09	53.70	SameSeq
1NKZ	1	001A	018F	2FKW	1	005E	006F	False	18	20	0.08	21.11	SameSeq
2A69	1	001A	003C	2A6H	2	002L	003M	False	2	2	0.26	61.71	SameSeq
1FZ2	1	002B	004D	1FZ4	1	002B	003C	False	4	4	0.06	50.23	SameSeq
1RAD	1	003C	004D	2FZG	1	006B	011C	False	12	12	0.00	81.96	SameSeq
2JEA	1	002B	009A	2JEB	1	007A	008B	True	6	6	0.02	55.47	SameSeq
2ZFO	1	003C	013A	2ZS1	1	021A	023C	False	12	12	0.00	38.64	SameSeq
2AGZ	1	002H	004B	2IUV	1	002B	003D	False	4	4	0.00	48.66	SameSeq
3PCC	1	011F	012R	3PCF	1	019D	024R	False	24	24	0.07	52.93	SameSeq
1FWD	1	003C	008B	1FWE	1	005B	006C	False	6	6	0.00	89.66	SameSeq
2DD4	1	001A	005E	2DD5	1	004D	005E	False	12	12	0.00	64.87	SameSeq
2BUT	1	021A	022B	2BUW	1	011A	016B	False	24	24	0.11	54.12	SameSeq
2DXC	1	008H	010J	2ZZD	1	004D	005E	False	12	12	0.00	65.50	SameSeq
1C5O	1	001L	002H	4HTC	1	001L	002H	True	1	1	0.85	4.46	SameSeq
2DD4	1	002B	004D	2ZZD	1	001A	002B	False	12	12	0.00	65.14	SameSeq
1FZ4	1	001A	003C	1FZ5	1	002B	003C	False	4	4	0.06	50.09	SameSeq
1QSI	1	002B	003C	1RQ3	1	003C	004D	True	4	4	0.00	39.55	SameSeq
3CFF	1	004B	007S	3CFH	1	001L	002A	False	8	8	0.00	40.55	SameSeq
1FWC	1	002B	003C	1FWE	1	002B	006C	False	6	6	0.00	89.68	SameSeq
1RAB	1	001A	002B	1RAC	1	001A	008D	False	12	12	0.00	83.86	SameSeq
1RAD	1	003C	010B	2FZG	1	004D	009A	False	12	12	0.78	2.74	SameSeq
2DXC	1	007G	008H	2ZZD	1	005E	007G	False	12	12	0.09	53.53	SameSeq
1J7Y	1	001A	004D	1QI8	1	001A	002B	False	4	4	0.00	39.14	SameSeq
1L0L	1	004D	005E	2FYU	1	005E	015D	True	1	2	0.82	2.39	SameSeq
1BUW	1	001A	002B	3B75	2	001E	004H	False	4	4	0.00	39.38	SameSeq
2AGW	1	002H	003A	2AH0	1	002H	004B	False	4	4	0.00	48.37	SameSeq
3GPT	1	013M	014N	3HYE	1	014N	0271	False	4	4	0.00	44.46	SameSeq
1A01	1	002B	003C	1YIE	1	003C	004D	False	4	4	0.00	39.29	SameSeq
1D0G	1	003T	006D	1DU3	1	002B	004D	False	6	6	0.00	50.22	SameSeq
1YKM	1	016D	017E	1YKN	1	023K	024L	False	24	24	0.07	53.31	SameSeq
2J56	1	004J	005L	2J57	2	004I	005K	False	4	4	0.02	48.00	SameSeq
1V54	1	001A	020T	2DYS	1	001A	007G	True	4	4	0.00	56.34	SameSeq
2ZFO	1	003C	013A	2ZS0	1	005A	007C	False	12	12	0.00	38.63	SameSeq
2ZFO	1	017A	019C	2ZS0	1	009A	011C	True	12	12	0.83	4.14	SameSeq
2BUY	1	015A	020B	2BV0	1	009A	010B	False	24	24	0.14	54.28	SameSeq
1M1N	2	003G	004H	2AFK	1	002B	003C	False	4	4	0.00	78.89	SameSeq
1FYZ	1	001A	004D	1XVC	1	001A	003C	False	4	4	0.06	50.18	SameSeq
2DXB	1	001A	011K	2DXC	1	001A	005E	False	12	12	0.00	77.36	SameSeq
1FZ0	1	001A	003C	1FZ7	1	002B	003C	False	4	4	0.10	50.37	SameSeq
2DYR	1	001A	020T	3ABK	1	001A	007G	True	4	1	0.00	56.35	SameSeq
1A3N	1	001A	002B	2DXM	1	003C	004D	True	4	4	0.86	0.72	SameSeq
1FZ8	1	002B	004D	1XU3	1	001A	004D	False	4	4	0.08	50.04	SameSeq
1FZ5	1	002B	003C	1FZ8	1	001A	003C	False	4	4	0.06	50.07	SameSeq
3PCC	1	014M	015B	3PCF	1	003B	004N	False	24	24	0.07	53.19	SameSeq
1EOC	1	004B	015A	2BUQ	1	017A	018B	False	24	24	0.10	54.08	SameSeq
1RM6	1	001A	006F	1SB3	1	004D	006F	False	4	4	0.00	48.40	SameSeq
1RAA	1	001A	002B	1RAD	1	001A	008D	False	12	12	0.00	83.87	SameSeq
1NQP	1	001A	002B	3DUT	1	001A	004D	False	4	4	0.00	37.92	SameSeq
2BUT	1	008B	023A	2BUW	1	007A	008B	False	24	24	0.11	54.15	SameSeq
1KZU	1	017G	018H	1NKZ	1	006F	007A	False	18	18	0.09	21.01	SameSeq
1FZ0	1	002B	003C	1FZ2	1	001A	003C	False	4	4	0.08	50.19	SameSeq
1NKZ	1	007A	008B	2FKW	1	008H	009I	False	18	20	0.08	20.72	SameSeq
1YKK	1	009I	010J	1YKL	1	016D	017E	False	24	24	0.07	53.38	SameSeq
1C1W	1	001L	002H	4HTC	1	001L	002H	True	1	1	0.83	4.46	SameSeq
2JEA	1	009A	010B	2JEB	1	004A	008B	True	6	6	0.02	55.30	SameSeq
2EIL	1	001A	020T	3AG1	2	001N	007T	True	4	1	0.00	56.57	SameSeq
3GPW	1	0271	0282	3HYE	1	014N	0271	False	4	4	0.00	44.51	SameSeq
2DD4	1	004D	008H	2DXB	1	004D	005E	False	12	12	0.09	53.49	SameSeq
1W85	1	004D	005I	1W88	2	002F	005J	False	2	2	0.54	15.20	SameSeq
1RAD	1	007C	008D	2FZG	1	003C	010B	False	12	12	0.00	81.96	SameSeq
1Y8O	1	003A	004B	2PNR	2	001E	003G	False	4	2	0.00	46.78	SameSeq
2A53	1	005A	008D	2A56	1	006B	007C	True	8	8	0.77	1.89	SameSeq
1HGB	1	002B	003C	1QSI	1	003C	004D	False	4	4	0.00	39.64	SameSeq
1RAB	1	001A	002B	1RAC	1	004D	009A	False	12	12	0.00	83.86	SameSeq
1FZ6	1	002B	004D	1XVF	1	002B	003C	False	4	4	0.06	50.14	SameSeq
1J40	1	001A	004D	1LJW	1	003A	004B	False	4	4	0.00	38.89	SameSeq
2HJB	1	002H	003A	2IUR	1	001A	003D	False	4	4	0.00	48.98	SameSeq
1YKM	1	014B	015C	1YKN	1	005E	006F	False	24	24	0.07	53.38	SameSeq
2DD4	1	001A	005E	2DXC	1	010J	011K	False	12	12	0.00	64.91	SameSeq
1S5X	1	002B	003A	3GQG	1	003C	004D	False	4	4	0.00	40.44	SameSeq
1Y4P	1	003C	004D	1YEV	1	002B	003C	True	4	4	0.00	40.98	SameSeq
1THB	1	002B	003C	2D60	1	001A	002B	False	4	4	0.00	39.22	SameSeq
2ZS0	1	001A	003C	2ZS1	1	009A	019C	False	12	12	0.00	37.20	SameSeq
1XU5	1	002B	004D	1XVF	1	001A	004D	False	4	4	0.06	50.03	SameSeq
1M1N	1	003C	004D	2AFH	1	001A	004D	False	4	4	0.00	78.69	SameSeq
1FZ4	1	002B	003C	1FZ8	1	001A	003C	False	4	4	0.06	50.28	SameSeq
1NTM	1	015D	017F	1PPJ	1	014Q	016S	True	2	2	0.89	1.13	SameSeq
2DD4	1	011K	012L	2ZZD	1	002B	012L	False	8	8	0.00	37.35	SameSeq
3PCC	1	020P	021E	3PCF	1	005C	006O	False	24	24	0.07	53.27	SameSeq
2AHJ	1	002B	003C	2ZPF	1	001A	002B	True	4	1	0.04	61.25	SameSeq
2AGY	1	001D	004B	2AH1	1	002H	004B	False	4	4	0.00	48.08	SameSeq
2EIL	1	007G	014N	3AG1	2	001N	007T	True	4	1	0.00	56.57	SameSeq
1RAB	1	006B	011C	1RAC	1	011C	012D	False	12	12	0.00	83.82	SameSeq
1V4W	1	003C	004D	1V4X	1	002B	003C	False	4	4	0.05	38.48	SameSeq
2AGX	1	002H	004B	2IUP	1	001A	004H	False	4	4	0.00	49.60	SameSeq
2IUQ	1	002B	004H	2OIZ	1	002H	003A	False	4	4	0.00	49.51	SameSeq
1FZ9	1	002B	003C	1XVG	1	002B	004D	False	4	4	0.08	50.15	SameSeq
2DD5	1	011K	012L	2DXB	2	006R	008T	False	8	8	0.00	37.41	SameSeq
2ZFO	1	009A	012D	2ZS1	1	013A	016D	True	6	6	0.79	2.71	SameSeq
1C5O	1	001L	002H	1QHR	1	001A	002B	True	1	1	0.82	3.53	SameSeq
1SDK	1	003C	004D	1XXT	1	001A	004D	False	4	4	0.00	39.45	SameSeq
1U5B	1	001A	002B	2BEU	1	002B	004A	False	4	4	0.15	41.32	SameSeq
1Y8O	1	001A	002B	2PNR	1	001A	003C	False	4	2	0.00	46.82	SameSeq
1EJW	1	001C	008B	1EJX	1	004C	005B	False	6	6	0.00	89.30	SameSeq
1MG2	1	001A	006F	1MG3	1	005E	006F	False	4	4	0.02	48.04	SameSeq
2DXB	1	001A	005E	2ZZD	1	010J	011K	False	12	12	0.00	65.12	SameSeq
2AGZ	1	002H	004B	2IUQ	1	002B	003D	False	4	4	0.00	48.39	SameSeq
1V55	1	001A	007G	2EIK	1	007G	014N	True	4	4	0.00	56.32	SameSeq
1EJW	1	007C	009A	1FWJ	1	001A	006C	False	6	6	0.22	34.41	SameSeq
3PCC	1	021E	022Q	3PCF	1	008P	009E	False	24	24	0.07	53.09	SameSeq
1HAB	1	001A	004D	1J40	2	001E	002F	False	4	4	0.00	40.50	SameSeq
1S5X	1	002B	003A	2H8F	1	002B	003C	True	4	4	0.78	4.33	SameSeq
1SLU	1	002B	003A	1SLX	1	003A	004B	False	4	4	0.00	40.21	SameSeq
2AGX	1	002H	003A	2HJ4	1	001D	003A	False	4	4	0.00	48.11	SameSeq
2BEV	1	001A	002B	2BEW	1	001A	005B	False	4	4	0.15	41.72	SameSeq
1FZ4	1	002B	004D	1XU5	1	001A	004D	False	4	4	0.06	50.05	SameSeq
1EOC	1	002B	011A	2BUQ	1	017A	024B	False	24	24	0.80	0.25	SameSeq
1YKK	1	014B	015C	1YKL	1	017E	018F	False	24	24	0.07	53.08	SameSeq
1V55	1	007G	016P	2ZXW	2	003P	007T	True	3	1	0.00	56.43	SameSeq
1U5B	1	003A	004B	2BEW	1	002B	004A	False	4	4	0.15	41.39	SameSeq
2HY5	1	004A	005B	2HYB	1	002B	004D	False	4	4	0.11	34.95	SameSeq
2DXB	1	011K	012L	2ZZD	1	005E	009I	False	8	8	0.00	37.14	SameSeq
1EOC	1	005A	006B	2BUQ	1	018B	021A	False	24	24	0.11	54.15	SameSeq
2BUY	1	005A	006B	2BV0	1	001A	004B	False	24	24	0.14	54.24	SameSeq
1EJW	1	001C	003A	2KAU	1	003C	007A	False	6	6	0.22	34.43	SameSeq
2AH0	1	001D	003A	2IUQ	1	002B	003D	False	4	4	0.00	48.31	SameSeq
1FWA	1	001A	003C	1FWB	1	003C	007A	False	6	6	0.22	34.41	SameSeq
1KZU	1	001A	012H	2FKW	1	014N	015O	True	18	20	0.86	0.44	SameSeq
2DXB	2	002N	003O	2ZZD	1	003C	011K	False	8	8	0.00	37.35	SameSeq
1V54	1	001A	020T	3AG2	2	001N	007T	True	4	1	0.00	56.32	SameSeq
2EIL	1	001A	020T	3AG2	2	001N	007T	True	4	1	0.00	56.42	SameSeq
2AGY	1	001D	004B	2HJB	1	001D	003A	False	4	4	0.00	47.96	SameSeq
1EOC	1	004B	015A	2BUQ	1	018B	021A	False	24	24	0.80	0.25	SameSeq
1KZU	1	007A	018H	2FKW	1	001A	004D	False	18	20	0.00	39.49	SameSeq
1L5H	1	001A	004B	2AFH	1	001A	002B	False	4	4	0.00	75.13	SameSeq
1EOC	1	012B	023A	2BUQ	1	005A	006B	False	24	24	0.10	54.08	SameSeq
1EJW	1	002B	004C	1EJX	1	007C	008B	False	6	6	0.00	89.30	SameSeq
1T60	2	001G	003I	1T61	1	002B	003C	False	6	6	0.05	35.63	SameSeq
2DD5	1	004D	005E	2ZZD	1	007G	011K	False	12	12	0.00	65.23	SameSeq
1EOC	1	016B	017A	2BUQ	1	010B	013A	True	24	24	0.80	0.25	SameSeq
2DD4	1	011K	012L	2DD5	1	006F	008H	False	8	8	0.00	37.33	SameSeq
1YKK	1	023K	024L	1YKL	1	016D	017E	False	24	24	0.10	53.23	SameSeq
1EZV	1	003C	014E	1KB9	1	003C	005E	True	4	1	0.00	72.00	SameSeq
1FZ2	1	002B	004D	1FZ5	1	001A	004D	False	4	4	0.06	49.93	SameSeq
1THS	1	001L	002H	3HTC	1	001L	002H	True	1	1	0.42	4.92	SameSeq
1EOC	1	003A	018B	2BUQ	1	013A	014B	False	24	24	0.10	54.08	SameSeq
2AH1	1	001D	003A	2HJ4	1	002H	003A	False	4	4	0.00	48.71	SameSeq
2DYS	1	014N	020T	2EIL	1	001A	020T	True	4	4	0.00	56.44	SameSeq
1V54	1	001A	020T	2DYR	1	001A	007G	True	4	4	0.00	56.32	SameSeq
1FYZ	1	001A	003C	1XVD	1	002B	003C	False	4	4	0.08	50.19	SameSeq
1M1N	2	001E	002F	3MIN	1	001A	004D	False	4	4	0.00	78.13	SameSeq
1EJX	1	001C	003A	1KRA	1	004A	009C	False	6	6	0.22	34.19	SameSeq
1BUW	1	001A	004D	3B75	2	002F	003G	True	4	4	0.62	4.17	SameSeq
1YVT	1	002B	003A	3DUT	1	001A	004D	True	4	4	0.81	3.72	SameSeq
2DD4	1	007G	008H	2DD5	1	008H	010J	False	12	12	0.00	65.44	SameSeq
1M34	2	003K	008P	2AFK	1	003C	007G	False	4	4	0.29	38.29	SameSeq
1T60	1	005E	006F	1T61	1	004D	006F	False	6	6	0.05	35.56	SameSeq
1M34	1	002B	003C	2MIN	1	001A	002B	False	4	4	0.00	77.94	SameSeq
2A69	2	002L	003M	2BE5	1	002B	003C	True	2	2	0.86	3.24	SameSeq
2AH1	1	002H	003A	2OK4	1	001D	003A	False	4	4	0.00	48.60	SameSeq
1U5B	1	001A	004B	2BEU	1	001A	002B	False	4	4	0.13	41.36	SameSeq
2AGX	1	002H	004B	2AH1	1	002H	003A	False	4	4	0.00	48.28	SameSeq
2MIN	1	001A	002B	3MIN	1	001A	004D	False	4	4	0.00	78.06	SameSeq
2DD4	1	004D	008H	2ZZD	1	002B	004D	False	12	12	0.00	77.48	SameSeq
1HGC	1	002B	003C	3IC0	1	003C	004D	False	4	4	0.00	38.09	SameSeq
1HBH	1	001A	004D	2H8F	1	001A	002B	False	4	4	0.00	38.59	SameSeq
1EOC	1	007A	008B	2BUQ	1	002B	005A	False	24	24	0.11	54.15	SameSeq
2DD4	1	004D	008H	2DXB	2	010V	011W	False	12	12	0.09	53.45	SameSeq
1XVD	1	002B	004D	1XVF	1	001A	004D	False	4	4	0.06	50.03	SameSeq
2A68	1	003C	005E	2A6H	2	003M	005O	True	1	1	0.79	3.33	SameSeq
1V55	1	001A	020T	3ABM	1	001A	007G	True	4	1	0.00	56.43	SameSeq
2D60	1	001A	004D	2DN3	1	002B	003A	True	4	4	0.81	4.08	SameSeq
3A8I	1	001A	002E	3A8J	2	001B	002F	True	1	1	0.81	1.27	SameSeq
1A0U	1	002B	003C	1DXU	1	001A	002B	False	4	4	0.00	39.46	SameSeq
2AGW	1	002H	003A	2IUQ	1	001A	003D	False	4	4	0.00	48.35	SameSeq
1C1U	1	001L	002H	1PPB	1	001L	002H	True	1	1	0.85	4.45	SameSeq
2IUP	1	002B	004H	2OK6	1	002H	003A	False	4	4	0.00	49.61	SameSeq
2DXB	1	002B	003C	2ZZD	1	006F	008H	False	8	8	0.00	37.37	SameSeq
1S5Y	1	001A	004D	2H8F	1	002B	003C	True	4	4	0.82	4.05	SameSeq
1FZ8	1	001A	003C	1FZ9	1	002B	003C	False	4	4	0.08	50.20	SameSeq
1HBH	1	001A	004D	3GKV	1	001A	002B	False	4	4	0.00	38.16	SameSeq
2DXB	2	002N	012X	2ZZD	1	011K	012L	False	8	8	0.00	37.37	SameSeq
1FWA	1	008B	009C	1FWD	1	002B	006C	False	6	6	0.00	89.67	SameSeq
2ZFO	1	005A	008D	2ZS0	1	005A	008D	True	6	6	0.81	2.75	SameSeq
1NS6	1	001A	004B	2ZLU	1	003A	004B	False	4	4	0.05	39.40	SameSeq
1M1N	1	002B	003C	2AFK	1	001A	002B	False	4	4	0.00	79.07	SameSeq
1A00	1	001A	004D	1Y46	1	003C	004D	False	4	4	0.00	39.63	SameSeq
2DD4	1	002B	010J	2DXB	2	004P	005Q	False	12	12	0.09	53.54	SameSeq
2A53	1	006B	007C	2A54	1	005A	006B	False	8	8	0.06	41.37	SameSeq
2DD5	1	002B	010J	2DXB	1	004D	005E	False	12	12	0.09	53.58	SameSeq
1YKK	1	014B	015C	1YKL	1	019G	020H	False	24	24	0.07	53.08	SameSeq
1QXD	1	001A	004D	2DN2	1	001A	004D	True	4	4	0.63	6.78	SameSeq
2DD4	1	002B	010J	2DD5	1	001A	005E	False	12	12	0.00	77.62	SameSeq
1YKK	1	021I	022J	1YKL	1	004D	005E	False	24	24	0.07	53.38	SameSeq
2DXB	2	010V	011W	2DXC	1	007G	011K	False	12	12	0.00	65.51	SameSeq
1YKM	1	019G	020H	1YKN	1	014B	015C	False	24	24	0.07	53.17	SameSeq
1EOC	1	010B	019A	2BUQ	1	001A	002B	False	24	24	0.10	54.08	SameSeq
1FZ7	1	002B	004D	1XVD	1	002B	003C	False	4	4	0.06	50.14	SameSeq
1FZ4	1	002B	004D	1XVB	1	001A	004D	False	4	4	0.09	50.19	SameSeq
1WCI	1	003A	004B	2BEU	1	001A	005B	False	4	4	0.13	41.61	SameSeq
2AH0	1	002H	003A	2IUQ	1	002B	004H	False	4	4	0.00	48.27	SameSeq
2A69	2	002L	003M	2A6H	1	001A	003C	False	2	2	0.28	61.57	SameSeq
1UIW	2	003G	004H	3HHB	1	001A	004D	False	4	4	0.00	39.41	SameSeq
2DXC	1	002B	010J	2ZZD	1	001A	002B	False	12	12	0.09	53.68	SameSeq
1EJX	1	003A	004C	1FWJ	1	001A	003C	False	6	6	0.21	34.40	SameSeq
1FYZ	1	002B	004D	1FZ6	1	002B	003C	False	4	4	0.06	50.17	SameSeq
3PCC	1	016N	017C	3PCF	1	011F	012R	False	24	24	0.07	53.31	SameSeq
1NKZ	1	004D	005E	2FKW	1	001A	002B	False	18	20	0.08	21.20	SameSeq
3PCC	1	020P	021E	3PCF	1	011F	012R	False	24	24	0.07	53.30	SameSeq
1YKM	1	017E	018F	1YKN	1	020H	021I	False	24	24	0.07	53.25	SameSeq
1L0L	1	001A	004D	1PPJ	1	001A	004D	True	1	2	0.85	2.17	SameSeq
2AH1	1	001D	003A	2OK4	1	001D	004B	False	4	4	0.00	48.47	SameSeq
2A6H	1	002B	003C	2BE5	2	002L	003M	True	2	2	0.88	3.46	SameSeq
2DN1	1	002B	003A	3B75	3	002T	003S	True	4	4	0.63	3.69	SameSeq
1FZ8	1	002B	004D	1XVC	1	002B	003C	False	4	4	0.06	50.15	SameSeq
1HBB	1	001A	002B	1QXE	1	002B	003C	False	4	4	0.00	40.15	SameSeq
2DD4	1	008H	010J	2ZZD	1	005E	007G	False	12	12	0.00	77.47	SameSeq
2AGL	1	001D	004B	2AH0	1	001D	003A	False	4	4	0.00	48.31	SameSeq
2BUY	1	022B	023A	2BV0	1	013A	014B	False	24	24	0.14	54.28	SameSeq
1RAB	1	004D	009A	1RAC	1	007C	008D	False	12	12	0.00	83.59	SameSeq
1G65	1	014N	0271	3HYE	1	013M	014N	False	4	4	0.00	44.34	SameSeq
2PNZ	1	005A	006B	2PO0	1	004B	005A	True	6	6	0.00	55.29	SameSeq
1S5B	1	001A	005G	1S5D	1	001A	005G	True	5	5	0.88	1.43	SameSeq
1YKK	1	021I	022J	1YKL	1	016D	017E	False	24	24	0.07	53.38	SameSeq
1YKM	1	005E	006F	1YKN	1	020H	021I	False	24	24	0.07	53.25	SameSeq
1HGB	1	001A	002B	3KMF	1	002C	003E	False	4	4	0.00	39.88	SameSeq
1RAA	1	007C	008D	1RAH	1	003C	010B	False	12	12	0.00	83.78	SameSeq
1FYZ	1	001A	003C	1XVC	1	002B	003C	False	4	4	0.08	50.23	SameSeq
1FYZ	1	001A	003C	1XU5	1	001A	004D	False	4	4	0.08	50.14	SameSeq
2BUT	1	002B	005A	2BUW	1	003A	004B	False	24	24	0.11	54.15	SameSeq
1KZU	1	017G	018H	2FKW	1	016P	017R	False	18	20	0.09	20.87	SameSeq
1EJX	1	004C	006A	2KAU	1	004A	009C	False	6	6	0.22	34.20	SameSeq
1NKZ	1	011E	012F	2FKW	1	006F	007G	False	18	20	0.00	21.15	SameSeq
1FZ9	1	002B	003C	1XU3	1	002B	004D	False	4	4	0.08	50.10	SameSeq
2DD5	1	001A	011K	2DXC	1	008H	010J	False	12	12	0.00	77.46	SameSeq
1DXU	1	001A	004D	1Y0T	1	001A	002B	False	4	4	0.00	39.63	SameSeq
2A6H	2	002L	003M	2O5I	1	005B	006C	True	2	2	0.74	2.73	SameSeq
1AFE	1	001L	002H	1FPH	1	001L	002H	True	1	1	0.84	4.94	SameSeq
1A5L	1	007A	009C	1A5O	1	003C	007A	False	6	6	0.17	34.43	SameSeq
1KZU	1	003D	004E	2FKW	1	001A	004D	True	18	20	0.32	20.89	SameSeq
2HJ4	1	002H	003A	2IUR	1	002B	004H	False	4	4	0.00	50.90	SameSeq
1XU3	1	001A	004D	1XVE	1	001A	003C	False	4	4	0.08	50.10	SameSeq
1RAB	1	006B	011C	1RAC	1	009A	010B	False	12	12	0.00	83.99	SameSeq
2DXB	2	002N	004P	2DXC	1	005E	007G	False	12	12	0.00	77.50	SameSeq
3GQP	1	003C	004D	3GQR	2	001E	004H	False	4	4	0.00	40.29	SameSeq
1A01	1	002B	003C	1Y4F	1	003C	004D	False	4	4	0.00	39.58	SameSeq
1J40	2	001E	002F	3B75	1	002B	003C	False	4	4	0.00	39.99	SameSeq
1FPH	1	001L	002H	1HGT	1	001L	002H	True	1	1	0.84	5.07	SameSeq
2DD4	1	001A	005E	2DXB	2	004P	008T	False	12	12	0.00	77.31	SameSeq
2DXB	2	001M	011W	2ZZD	1	010J	011K	False	12	12	0.09	53.86	SameSeq
3HTC	1	001L	002H	4HTC	1	001L	002H	True	1	1	0.44	0.40	SameSeq
2DD4	1	006F	008H	2DXB	1	005E	006F	False	8	8	0.00	37.15	SameSeq
1FZ1	1	002B	003C	1XVB	1	002B	004D	False	4	4	0.08	50.18	SameSeq
1KRA	1	008B	009C	2KAU	1	003C	008B	False	6	6	0.00	89.65	SameSeq
1HAB	1	001A	002B	2DXM	1	001A	002B	True	4	4	0.87	1.26	SameSeq
2AH1	1	001D	004B	2IUV	1	002B	004H	False	4	4	0.00	48.70	SameSeq
1RAD	1	009A	010B	1RAG	1	003C	010B	False	12	12	0.00	84.04	SameSeq
2DD4	1	002B	010J	2DXB	2	007S	008T	False	12	12	0.09	53.39	SameSeq
2DD4	1	001A	002B	2DXB	2	001M	011W	False	12	12	0.09	53.92	SameSeq
1PP9	1	003C	005E	2A06	1	005E	013P	False	4	4	0.00	72.40	SameSeq
1KZU	1	014B	015D	2FKW	1	001A	004D	False	18	20	0.00	39.49	SameSeq
3PCC	1	001A	002M	3PCF	1	004N	005C	False	24	24	0.07	53.06	SameSeq
1FZ6	1	002B	004D	1FZ9	1	001A	004D	False	4	4	0.08	50.09	SameSeq
1YH9	1	002B	003C	1YZI	1	001A	002B	False	4	4	0.04	38.31	SameSeq
1FWB	1	005B	006C	1FWE	1	002B	006C	False	6	6	0.00	89.67	SameSeq
1YKK	1	011K	012L	1YKL	1	004D	005E	False	24	24	0.10	53.23	SameSeq
1FWJ	1	003C	008B	1KRA	1	008B	009C	False	6	6	0.00	89.62	SameSeq
1FZ3	1	002B	004D	1XVF	1	002B	003C	False	4	4	0.06	50.13	SameSeq
2DD4	1	007G	008H	2DXB	2	004P	008T	False	12	12	0.09	53.63	SameSeq
1G09	1	001A	004D	2QSP	1	001A	002B	False	4	4	0.00	39.56	SameSeq
1SLU	1	001A	004B	1SLX	1	003A	004B	False	4	4	0.00	40.21	SameSeq
2D5Z	1	001A	002B	3HHB	1	001A	004D	False	4	4	0.00	39.78	SameSeq
2BUY	1	002B	005A	2BV0	1	013A	014B	False	24	24	0.14	54.28	SameSeq
1W0J	1	002B	005E	2JDI	1	002B	006F	True	6	6	0.03	60.29	SameSeq
1HGA	1	001A	004D	2DN2	1	001A	002B	False	4	4	0.00	39.44	SameSeq
2DYR	1	007G	014N	3ABL	1	001A	007G	True	4	1	0.00	56.36	SameSeq
2DD5	1	008H	009I	2DXB	1	005E	009I	False	8	8	0.00	37.15	SameSeq
2D60	1	001A	004D	3B75	3	001S	002T	False	4	4	0.04	38.04	SameSeq
1KZU	1	001A	012H	1NKZ	1	015C	016D	False	18	18	0.09	21.25	SameSeq
1EJW	1	007C	008B	1EJX	1	001C	008B	False	6	6	0.00	89.35	SameSeq
3ABO	1	002B	003C	3ABQ	1	001A	002B	False	4	4	0.00	66.90	SameSeq
1EOC	1	012B	023A	2BUQ	1	010B	013A	True	24	24	0.80	0.25	SameSeq
1FZ0	1	001A	004D	1FZ9	1	001A	003C	False	4	4	0.08	50.09	SameSeq
1UIW	2	001E	004H	2DN1	1	001A	002B	False	4	4	0.00	39.57	SameSeq
2EIK	1	001A	020T	3ABK	1	001A	007G	True	4	1	0.00	56.37	SameSeq
3D4X	1	001A	002B	3GQP	1	002B	003C	False	4	4	0.00	40.02	SameSeq
2AGX	1	002H	004B	2AGY	1	002H	003A	False	4	4	0.00	46.86	SameSeq
1M3D	2	001G	003I	1T61	1	002B	003C	False	6	6	0.05	35.41	SameSeq
2AH1	1	002H	004B	2IUQ	1	001A	004H	False	4	4	0.00	48.15	SameSeq
1FZ5	1	002B	004D	1XU3	1	001A	004D	False	4	4	0.10	50.02	SameSeq
2DXC	1	002B	010J	2ZZD	1	007G	011K	False	12	12	0.00	77.74	SameSeq
3D4X	1	001A	002B	3GQR	1	001A	004D	False	4	4	0.00	40.38	SameSeq
1HGC	1	001A	004D	3IC0	1	002B	003C	True	4	4	0.65	8.02	SameSeq
1YKK	1	007G	012L	1YKL	1	007G	008H	False	24	24	0.07	53.08	SameSeq
1RAE	1	004D	009A	1RAF	1	009A	010B	False	12	12	0.00	83.86	SameSeq
2DXC	1	004D	008H	2ZZD	1	008H	010J	False	12	12	0.00	77.45	SameSeq
1LTA	1	004G	007C	1LTG	1	005H	007C	False	5	5	0.62	17.32	SameSeq
3L4M	1	001A	004D	3L4O	1	001A	006F	False	4	4	0.00	-1.00	SameSeq
1A0Z	1	003C	004D	1DXU	1	001A	004D	False	4	4	0.00	39.61	SameSeq
1J41	1	002B	003C	2DXM	1	003C	004D	False	4	4	0.04	39.92	SameSeq
2OK4	1	002H	003A	2OK6	1	002H	004B	False	4	4	0.00	49.70	SameSeq
1M34	1	002B	003C	2AFK	1	003C	004D	False	4	4	0.00	78.82	SameSeq
3PCC	1	022Q	023F	3PCF	1	009E	010Q	False	24	24	0.07	53.35	SameSeq
1FZ0	1	001A	003C	1XVB	1	002B	003C	False	4	4	0.08	50.32	SameSeq
1FZ1	1	002B	003C	1FZ9	1	002B	004D	False	4	4	0.08	50.21	SameSeq
1CLS	1	003C	004D	2DXM	1	001A	002B	True	4	4	0.87	0.87	SameSeq
1FZ7	1	001A	003C	1XVF	1	001A	004D	False	4	4	0.06	50.14	SameSeq
1YKK	1	020H	021I	1YKL	1	001A	002B	False	24	24	0.07	53.22	SameSeq
1EOC	1	014B	021A	2BUQ	1	008B	009A	False	24	24	0.80	0.25	SameSeq
2ZFO	1	005A	023C	2ZS0	1	013A	015C	False	12	12	0.00	38.63	SameSeq
3ABL	2	001N	010W	3AG1	1	001A	010J	True	1	1	0.78	0.38	SameSeq
1KZU	1	007A	008B	2FKW	1	010J	011K	False	18	20	0.09	20.86	SameSeq
1YKM	1	008H	009I	1YKN	1	023K	024L	False	24	24	0.07	53.42	SameSeq
1FYZ	1	002B	004D	1FZ1	1	002B	003C	False	4	4	0.08	50.18	SameSeq
1FWC	1	002B	006C	1FWD	1	005B	006C	False	6	6	0.00	89.69	SameSeq
1RAD	1	003C	010B	2FZG	1	011C	012D	False	12	12	0.00	83.35	SameSeq
2DD4	1	006F	008H	2DD5	1	011K	012L	False	8	8	0.00	37.40	SameSeq
2DD4	1	001A	002B	2DXB	2	008T	010V	False	12	12	0.00	65.01	SameSeq
1J3Z	1	002B	003C	1XZ2	1	001A	002B	False	4	4	0.00	39.78	SameSeq
1YH9	1	001A	004D	1YZI	1	001A	004B	True	4	4	0.71	5.91	SameSeq
2BUY	1	011A	016B	2BV0	1	001A	002B	False	24	24	0.14	54.28	SameSeq
3DUF	1	003C	004D	3DV0	1	002B	003C	False	4	4	0.18	40.85	SameSeq
2DXB	2	005Q	006R	2ZZD	1	003C	011K	False	8	8	0.00	37.06	SameSeq
1FWC	1	008B	009C	1FWD	1	002B	006C	False	6	6	0.00	89.68	SameSeq
2AFH	1	002B	005E	2AFK	1	004D	007G	True	2	4	0.60	13.38	SameSeq
2DYS	1	001A	020T	2EIL	1	014N	020T	True	4	4	0.00	56.46	SameSeq
1SLU	1	001A	004B	1SLV	1	001A	002B	False	4	4	0.00	40.19	SameSeq
2ZS0	1	005A	007C	2ZS1	1	007C	021A	False	12	12	0.00	37.20	SameSeq
2ZFO	1	017A	019C	2ZS1	1	013A	015C	True	12	12	0.80	4.07	SameSeq
1NKZ	1	012F	013A	2FKW	1	009I	010J	False	18	20	0.08	21.16	SameSeq
2AGY	1	002H	003A	2HJ4	1	002H	004B	False	4	4	0.00	46.64	SameSeq
1BIJ	1	001A	002B	1J3Z	1	002B	003C	False	4	4	0.00	40.03	SameSeq
1QH1	1	003C	004D	1QH8	1	002B	003C	False	4	4	0.00	78.84	SameSeq
1YVT	1	001A	004B	3DUT	1	003C	004D	False	4	4	0.00	40.09	SameSeq
1GZX	1	001A	002B	3IC2	1	001A	004D	False	4	4	0.00	40.38	SameSeq
1NY2	1	0011	0022	1O2G	1	001L	002H	True	1	1	0.86	1.33	SameSeq
1YKK	1	013A	014B	1YKL	1	016D	017E	False	24	24	0.07	53.12	SameSeq
2PNZ	1	002B	005A	2PO1	1	002A	003B	True	6	6	0.00	55.20	SameSeq
1EOC	1	012B	023A	2BUQ	1	018B	021A	False	24	24	0.80	0.25	SameSeq
1G0U	1	010J	025Y	3GPT	1	010J	011K	False	4	4	0.00	50.69	SameSeq
1V55	1	014N	020T	2DYR	1	007G	014N	True	4	4	0.00	56.33	SameSeq
1NS6	1	001A	002B	2ZLU	1	002B	003A	False	4	4	0.00	39.88	SameSeq
2DXC	1	004D	008H	2ZZD	1	007G	011K	False	12	12	0.00	77.66	SameSeq
1RAD	1	006B	011C	1RAG	1	009A	010B	False	12	12	0.00	84.02	SameSeq
1QGU	1	002B	003C	1QH1	1	001A	002B	False	4	4	0.00	79.04	SameSeq
2BUT	1	015A	016B	2BUW	1	010B	013A	False	24	24	0.11	54.12	SameSeq
3PCC	1	022Q	023F	3PCF	1	015B	016N	False	24	24	0.07	53.31	SameSeq
2BUY	1	015A	016B	2BV0	1	011A	016B	False	24	24	0.14	54.24	SameSeq
2AGL	1	002H	004B	2AGZ	1	002H	003A	False	4	4	0.00	48.66	SameSeq
1C4U	1	0011	0022	1FPH	1	001L	002H	True	1	1	0.87	2.24	SameSeq
2DD5	1	005E	007G	2DXC	1	007G	011K	False	12	12	0.00	77.85	SameSeq
1Y8K	1	002B	003C	2ZLT	1	001A	002B	False	4	4	0.05	39.50	SameSeq
1NKZ	1	004D	005E	2FKW	1	007G	008H	False	18	20	0.08	20.85	SameSeq
2AGX	1	002H	004B	2AGY	1	001D	004B	False	4	4	0.00	48.27	SameSeq
2DD5	1	004D	005E	2DXB	2	004P	008T	False	12	12	0.09	53.64	SameSeq
1NKZ	1	009C	010D	2FKW	1	016P	017R	False	18	20	0.08	20.63	SameSeq
1M34	1	001A	004D	3MIN	1	003C	004D	False	4	4	0.00	77.95	SameSeq
2DD4	1	005E	007G	2ZZD	1	010J	011K	False	12	12	0.09	53.42	SameSeq
1OCR	1	018R	019S	2DYS	1	018R	019S	True	2	2	0.80	1.56	SameSeq
1L0L	1	004D	005E	1PPJ	1	004D	005E	True	1	2	0.84	2.35	SameSeq
2J56	1	003H	006M	2J57	1	003H	005L	False	4	4	0.02	47.93	SameSeq
2DD4	1	007G	011K	2ZZD	1	004D	008H	False	12	12	0.00	77.63	SameSeq
2DD4	1	007G	008H	2DXB	2	002N	004P	False	12	12	0.00	65.22	SameSeq
2DD4	1	006F	008H	2DD5	1	002B	003C	False	8	8	0.00	37.35	SameSeq
2BUT	1	015A	016B	2BUW	1	001A	004B	False	24	24	0.11	54.12	SameSeq
1D0G	1	001R	004A	1DU3	2	002H	004J	False	6	6	0.00	50.82	SameSeq
1HBB	1	002B	003C	1J3Y	1	003C	004D	False	4	4	0.00	39.33	SameSeq
2DD5	1	010J	011K	2DXB	1	008H	010J	False	12	12	0.00	65.57	SameSeq
1HBB	1	003C	004D	1QXE	1	001A	004D	False	4	4	0.00	40.15	SameSeq
1FZ4	1	001A	003C	1XVF	1	002B	003C	False	4	4	0.06	50.23	SameSeq
2EIJ	1	014N	020T	2EIK	1	007G	014N	True	4	4	0.00	56.33	SameSeq
1U28	1	001A	003C	1U2G	1	002B	003C	False	2	2	0.15	42.89	SameSeq
2DD4	1	007G	011K	2ZZD	1	004D	005E	False	12	12	0.00	65.40	SameSeq
2AGW	1	002H	003A	2IUR	1	002B	004H	False	4	4	0.00	49.90	SameSeq
1HBM	1	003C	004D	1HBN	1	001A	003C	False	4	4	0.00	93.04	SameSeq
2ZFO	1	022B	024D	2ZS1	1	002B	004D	True	6	6	0.88	3.92	SameSeq
1YKM	1	004D	005E	1YKN	1	019G	020H	False	24	24	0.07	53.36	SameSeq
2ZFO	1	005A	023C	2ZS1	1	005A	007C	False	12	12	0.00	38.64	SameSeq
2DD4	1	004D	008H	2DD5	1	007G	008H	False	12	12	0.09	53.62	SameSeq
2DXB	1	008H	010J	2ZZD	1	005E	007G	False	12	12	0.00	77.83	SameSeq
2AGY	1	002H	003A	2IUV	1	002B	004H	False	4	4	0.00	46.92	SameSeq
1KZU	1	014B	015D	2FKW	1	017R	018S	False	18	20	0.09	21.20	SameSeq
1V55	1	001A	020T	3ABL	2	001N	007T	True	4	1	0.00	56.35	SameSeq
1FYZ	1	002B	003C	1FZ1	1	002B	004D	False	4	4	0.06	50.19	SameSeq
1OCR	1	018R	019S	1V55	1	018R	019S	True	2	2	0.80	1.52	SameSeq
2EIJ	1	007G	014N	3ABM	2	001N	007T	True	4	1	0.00	56.39	SameSeq
1HAB	1	002B	003C	1UIW	1	003C	004D	False	4	4	0.00	40.78	SameSeq
1Q95	1	004D	010J	1RAD	1	003C	010B	True	6	12	0.00	78.59	SameSeq
1RQA	1	003C	004D	1YEV	1	001A	004D	True	4	4	0.00	40.85	SameSeq
1K1K	1	003A	004B	1YFF	2	001E	004H	False	4	4	0.00	39.23	SameSeq
2DXB	1	010J	011K	2ZZD	1	001A	011K	False	12	12	0.09	53.72	SameSeq
2ZFO	1	002B	004D	2ZS0	1	018B	020D	True	6	6	0.82	4.11	SameSeq
1NS6	1	001A	004B	2ZLT	1	002B	003A	True	4	4	0.84	1.72	SameSeq
1KRA	1	007A	009C	2KAU	1	001A	006C	False	6	6	0.22	34.43	SameSeq
2BUT	1	001A	014B	2BUW	1	017A	018B	False	24	24	0.11	54.15	SameSeq
2DXB	2	004P	008T	2DXC	1	001A	005E	False	12	12	0.00	77.48	SameSeq
1YKM	1	013A	018F	1YKN	1	015C	016D	False	24	24	0.07	53.38	SameSeq
1B86	1	003C	004D	1YZI	1	001A	004B	False	4	4	0.00	40.02	SameSeq
2DYR	1	001A	020T	3ABM	2	001N	007T	True	4	1	0.00	56.37	SameSeq
2DD5	1	008H	010J	2ZZD	1	004D	005E	False	12	12	0.00	65.54	SameSeq
2H8D	1	002B	003C	3GQG	1	001A	002B	False	4	4	0.00	38.48	SameSeq
1OCR	1	014N	023W	2DYR	1	014N	023W	True	2	2	0.87	0.60	SameSeq
1HBB	1	002B	003C	1MKO	1	001A	002B	False	4	4	0.04	38.70	SameSeq
1M9P	1	002B	003C	1YFF	1	003C	004D	False	4	4	0.05	39.42	SameSeq
1HAB	1	003C	004D	1J40	2	002F	003G	False	4	4	0.00	38.84	SameSeq
1X80	1	002B	003A	2BEU	1	004A	005B	False	4	4	0.13	41.35	SameSeq
2AGW	1	001D	004B	2IUR	1	001A	003D	False	4	4	0.00	48.56	SameSeq
1HGC	1	002B	003C	3IC2	1	003C	004D	False	4	4	0.04	38.13	SameSeq
2JE6	1	004A	005B	2JEB	1	004A	008B	True	6	6	0.02	55.42	SameSeq
1KZU	1	003D	004E	1NKZ	1	006F	007A	False	18	18	0.09	21.01	SameSeq
1B86	1	001A	002B	1HHO	1	001A	004B	False	4	4	0.00	40.20	SameSeq
1U5B	1	002B	003A	1WCI	1	001A	002B	False	4	4	0.13	41.32	SameSeq
1KZU	1	009D	010E	1NKZ	1	012F	013A	False	18	18	0.09	21.01	SameSeq
1RAA	1	003C	004D	1RAD	1	001A	008D	False	12	12	0.00	83.63	SameSeq
1JKJ	1	002B	003A	1SCU	1	001A	002B	True	4	4	0.00	56.88	SameSeq
1RAE	1	001A	008D	1RAF	1	002B	007C	False	12	12	0.78	3.00	SameSeq
1G0A	1	001A	004D	1HDA	1	002B	003C	True	4	4	0.62	6.81	SameSeq
1YVQ	1	001A	002B	1YVT	1	002B	003A	False	4	4	0.05	38.85	SameSeq
1M34	2	002J	003K	3MIN	1	001A	002B	False	4	4	0.00	78.03	SameSeq
2DD4	1	008H	010J	2ZZD	1	007G	008H	False	12	12	0.00	65.43	SameSeq
2DXB	2	007S	008T	2DXC	1	001A	005E	False	12	12	0.00	65.21	SameSeq
2DXB	1	004D	008H	2DXC	1	010J	011K	False	12	12	0.09	53.62	SameSeq
3DHH	1	001A	004E	3I5J	1	004E	005A	True	2	4	0.00	53.42	SameSeq
3GPT	1	013M	014N	3GPW	1	014N	0271	False	4	4	0.00	44.47	SameSeq
2DD5	1	008H	010J	2DXB	2	002N	010V	False	12	12	0.00	77.55	SameSeq
2DXB	2	002N	010V	2ZZD	1	007G	008H	False	12	12	0.09	53.41	SameSeq
3DV0	1	004D	005I	3DVA	1	004D	005I	False	2	2	0.40	14.66	SameSeq
3DUF	2	001E	004H	3DV0	1	001A	002B	False	4	4	0.17	40.87	SameSeq
1S5X	1	001A	002B	2PEG	1	002B	003A	False	4	4	0.00	40.00	SameSeq
1YKM	1	016D	017E	1YKN	1	021I	022J	False	24	24	0.07	53.35	SameSeq
1NKZ	1	013A	014B	2FKW	1	008H	009I	False	18	20	0.08	20.72	SameSeq
2JEA	1	001A	002B	2JEB	1	001A	005B	True	6	6	0.02	55.30	SameSeq
1KZU	1	001A	012H	1NKZ	1	005E	006F	False	18	18	0.09	21.22	SameSeq
2DYR	1	007G	014N	2EIK	1	014N	020T	True	4	4	0.00	56.25	SameSeq
1HGB	1	001A	002B	3KMF	1	001A	002C	True	4	4	0.87	0.79	SameSeq
1HTL	1	003F	007C	1LTA	1	004G	007C	False	5	5	0.52	19.43	SameSeq
1RAA	1	006B	011C	1RAD	1	009A	010B	False	12	12	0.00	84.03	SameSeq
2AGY	1	002H	003A	2IUP	1	002B	004H	False	4	4	0.00	46.92	SameSeq
1EZV	1	012C	017G	1P84	1	003C	017H	False	4	4	0.07	80.69	SameSeq
1J3Z	1	001A	002B	1QSH	1	002B	003C	False	4	4	0.00	39.03	SameSeq
1SDK	1	002B	003C	3IC0	1	001A	002B	False	4	4	0.05	39.14	SameSeq
2DD4	1	008H	010J	2DD5	1	010J	011K	False	12	12	0.00	65.46	SameSeq
1YKK	1	001A	006F	1YKL	1	019G	020H	False	24	24	0.07	53.28	SameSeq
2J55	1	003H	006M	2J57	1	004J	006M	False	4	4	0.02	48.06	SameSeq
1NKZ	1	015C	016D	2FKW	1	014N	015O	False	18	20	0.00	20.72	SameSeq
1UMB	1	002B	003C	1UMC	1	001A	002B	False	4	4	0.12	40.95	SameSeq
1HBM	1	004D	005E	1HBO	1	001A	005E	False	4	4	0.17	54.88	SameSeq
2DD5	1	002B	012L	2DXB	2	008T	009U	False	8	8	0.00	37.31	SameSeq
1A0U	1	001A	002B	1A0Z	1	001A	004D	False	4	4	0.00	39.70	SameSeq
1FZ1	1	001A	003C	1XU5	1	002B	003C	False	4	4	0.06	50.23	SameSeq
3GQP	1	001A	002B	3GQR	1	002B	003C	False	4	4	0.00	40.29	SameSeq
2HJB	1	002H	003A	2IUV	1	001A	003D	False	4	4	0.00	48.64	SameSeq
1YKK	1	001A	006F	1YKL	1	009I	010J	False	24	24	0.07	53.31	SameSeq
1Q95	1	004D	010J	1RAD	1	002B	007C	True	6	12	0.00	78.59	SameSeq
2AGZ	1	001D	003A	2OIZ	1	001D	004B	False	4	4	0.00	48.05	SameSeq
1EJX	1	007C	009A	2KAU	1	004A	009C	False	6	6	0.22	34.20	SameSeq
1YKK	1	001A	002B	1YKL	1	008H	009I	False	24	24	0.07	53.17	SameSeq
1K1K	1	002B	003A	1M9P	1	001A	004D	True	4	4	0.76	4.36	SameSeq
1FZ3	1	002B	004D	1XVF	1	001A	004D	False	4	4	0.06	50.05	SameSeq
2ZFO	1	003C	013A	2ZS0	1	017A	019C	False	12	12	0.00	38.63	SameSeq
1FWA	1	008B	009C	1FWD	1	005B	009C	False	6	6	0.00	89.67	SameSeq
1PPJ	1	013P	015R	2A06	1	005E	013P	False	4	4	0.00	72.44	SameSeq
2A53	1	005A	008D	2A56	1	005A	006B	False	8	8	0.06	46.44	SameSeq
1FIN	2	001C	002D	1OKV	2	001C	002D	True	1	1	0.85	1.65	SameSeq
1FWJ	1	003C	008B	1KRA	1	005B	006C	False	6	6	0.00	89.62	SameSeq
1HBO	1	002B	004D	1HBU	1	004D	005E	False	4	4	0.15	54.69	SameSeq
1RAA	1	005A	012D	1RAD	1	002B	007C	False	12	12	0.84	2.91	SameSeq
1NTM	1	007G	008H	2FYU	1	007G	008H	True	2	2	0.79	0.83	SameSeq
1YKK	1	023K	024L	1YKL	1	001A	006F	False	24	24	0.10	53.30	SameSeq
1UIW	2	002F	003G	2DN1	1	003A	004B	False	4	4	0.00	39.39	SameSeq
1BUW	1	002B	003C	1HGC	1	002B	003C	True	4	4	0.67	7.35	SameSeq
1EOC	1	004B	015A	2BUQ	1	015A	020B	False	24	24	0.80	0.25	SameSeq
1RAA	1	007C	008D	1RAD	1	005A	012D	False	12	12	0.00	83.63	SameSeq
1Y4P	1	003C	004D	1YEV	1	001A	004D	True	4	4	0.00	41.20	SameSeq
3PCC	1	015B	016N	3PCF	1	010Q	011F	False	24	24	0.07	53.08	SameSeq
2DXB	1	005E	009I	2DXC	1	002B	003C	False	8	8	0.00	37.19	SameSeq
2PEG	1	001A	002B	3GQG	1	002B	003C	False	4	4	0.00	40.93	SameSeq
1FZ6	1	002B	004D	1XU3	1	002B	003C	False	4	4	0.06	50.12	SameSeq
3DUF	2	001E	002F	3DV0	1	001A	004D	False	4	4	0.14	40.83	SameSeq
1G9V	1	002B	003C	1QXD	1	002B	003C	True	4	4	0.61	7.35	SameSeq
1FYZ	1	002B	003C	1XVB	1	002B	004D	False	4	4	0.06	50.19	SameSeq
1RAE	1	009A	010B	1RAF	1	005A	012D	False	12	12	0.00	83.91	SameSeq
2EIK	1	007G	014N	3ABL	2	001N	007T	True	4	1	0.00	56.35	SameSeq
1FZ5	1	001A	003C	1XVE	1	001A	004D	False	4	4	0.06	50.48	SameSeq
1A01	1	003C	004D	1Y4F	1	002B	003C	False	4	4	0.00	39.74	SameSeq
1FZ6	1	001A	003C	1XVD	1	002B	003C	False	4	4	0.06	50.16	SameSeq
2A53	1	001A	004D	2A56	1	007C	008D	False	8	8	0.05	41.35	SameSeq
2DXB	2	002N	012X	2DXC	1	011K	012L	False	8	8	0.00	37.39	SameSeq
1FWD	1	003C	007A	1FWE	1	001A	003C	False	6	6	0.22	34.36	SameSeq
1YKM	1	019G	020H	1YKN	1	004D	005E	False	24	24	0.07	53.17	SameSeq
1FZ6	1	001A	004D	1XVB	1	001A	003C	False	4	4	0.06	50.15	SameSeq
3DHH	1	001A	003C	3DHI	1	003C	005A	True	4	4	0.00	50.48	SameSeq
1FZ8	1	001A	003C	1XVE	1	001A	004D	False	4	4	0.06	50.47	SameSeq
1G09	1	002B	003C	1HDA	1	002B	003C	True	4	4	0.81	4.92	SameSeq
1V4U	1	001A	004D	1V4W	1	002B	003C	True	4	4	0.80	6.17	SameSeq
2EIJ	1	001A	007G	2EIL	1	001A	020T	True	4	4	0.00	56.43	SameSeq
2D60	1	001A	002B	3KMF	1	001A	002C	True	4	4	0.85	1.00	SameSeq
2BUT	1	011A	012B	2BUW	1	001A	004B	False	24	24	0.11	54.12	SameSeq
1KZU	1	015D	016E	1NKZ	1	006F	007A	False	18	18	0.09	21.01	SameSeq
1T60	4	004V	006X	1T61	1	002B	003C	False	6	6	0.06	35.84	SameSeq
1FZC	1	002B	003C	1FZG	1	005E	006F	True	2	2	0.84	3.11	SameSeq
1FZ8	1	001A	004D	1XU5	1	002B	004D	False	4	4	0.08	50.05	SameSeq
1NKZ	1	001A	018F	2FKW	1	013M	014N	False	18	20	0.08	20.96	SameSeq
2DD5	1	010J	011K	2ZZD	1	001A	011K	False	12	12	0.09	53.78	SameSeq
1SDK	1	003C	004D	1XXT	1	002B	003C	False	4	4	0.00	39.32	SameSeq
1YKM	1	004D	005E	1YKN	1	009I	010J	False	24	24	0.07	53.35	SameSeq
1HAB	1	002B	003C	1UIW	1	001A	004D	True	4	4	0.78	5.57	SameSeq
2BUY	1	015A	020B	2BV0	1	023A	024B	False	24	24	0.14	54.28	SameSeq
1M3D	1	002B	003C	1T61	1	002B	006F	False	6	6	0.18	49.66	SameSeq
1FZ8	1	001A	004D	1XU3	1	001A	003C	False	4	4	0.10	50.17	SameSeq
1RQ3	1	002B	003C	1RQ4	1	001A	002B	True	4	4	0.00	39.63	SameSeq
1HAI	1	001L	002H	3HTC	1	001L	002H	True	1	1	0.40	5.31	SameSeq
1KZU	1	003D	004E	1NKZ	1	016D	017E	False	18	18	0.09	21.05	SameSeq
1VQ7	1	007D	016N	1VQO	1	007D	016N	True	1	1	0.85	0.37	SameSeq
1NEJ	1	002B	003C	2HBS	1	001A	002B	False	4	4	0.00	39.89	SameSeq
2ZFO	1	009A	012D	2ZS0	1	009A	012D	True	6	6	0.81	2.75	SameSeq
1V54	1	001A	007G	2EIL	1	007G	014N	True	4	4	0.00	56.40	SameSeq
2AH0	1	001D	003A	2HJ4	1	002H	003A	False	4	4	0.00	48.50	SameSeq
2AGX	1	001D	003A	2IUQ	1	001A	004H	False	4	4	0.00	48.28	SameSeq
2DXB	1	002B	010J	2DXC	1	007G	008H	False	12	12	0.09	53.51	SameSeq
3PCC	1	002M	003B	3PCF	1	011F	012R	False	24	24	0.07	53.24	SameSeq
1EJX	1	003A	004C	1FWJ	1	004A	006C	False	6	6	0.21	34.40	SameSeq
1XU3	1	002B	004D	1XVE	1	002B	003C	False	4	4	0.06	50.39	SameSeq
1EOC	1	016B	017A	2BUQ	1	011A	016B	False	24	24	0.80	0.25	SameSeq
2DD4	1	001A	002B	2DXB	2	002N	004P	False	12	12	0.00	65.02	SameSeq
1NKZ	1	017E	018F	2FKW	1	002B	003C	False	18	20	0.08	20.44	SameSeq
1UMB	1	001A	002B	1UMC	1	002B	003C	False	4	4	0.12	40.93	SameSeq
1FSX	1	001A	002B	2QSP	1	001A	004D	False	4	4	0.00	39.68	SameSeq
2DXB	1	008H	010J	2ZZD	1	002B	010J	False	12	12	0.00	77.77	SameSeq
1FZ0	1	001A	003C	1XVD	1	001A	004D	False	4	4	0.09	50.09	SameSeq
2A69	2	001K	003M	2BE5	1	002B	003C	False	2	2	0.24	61.00	SameSeq
1B86	1	001A	002B	2DXM	1	001A	002B	True	4	4	0.84	0.68	SameSeq
1V75	1	003A	004B	2Z6N	1	002B	003A	False	4	4	0.00	40.53	SameSeq
1KZU	1	009D	010E	2FKW	1	012L	013M	False	18	20	0.09	20.74	SameSeq
2IUP	1	002B	004H	2OIZ	1	001D	004B	False	4	4	0.00	48.38	SameSeq
2A06	1	014Q	015R	2FYU	1	005E	015D	True	2	2	0.84	2.39	SameSeq
1NS9	1	001A	004B	2ZLU	1	001A	002B	False	4	4	0.13	39.76	SameSeq
1A01	1	001A	002B	1YIE	1	001A	004D	False	4	4	0.00	40.65	SameSeq
2DXB	2	003O	011W	2DXC	1	005E	006F	False	8	8	0.00	37.08	SameSeq
2DD4	1	002B	004D	2DD5	1	010J	011K	False	12	12	0.00	65.18	SameSeq
1WCI	1	001A	002B	2BEU	1	002B	004A	False	4	4	0.13	41.61	SameSeq
2DXB	1	001A	002B	2DXC	1	002B	010J	False	12	12	0.09	53.79	SameSeq
1I7Q	1	003C	004D	1I7S	1	002B	003C	False	4	4	0.00	60.89	SameSeq
1XMG	1	002B	004D	1XMH	1	002B	003C	False	4	4	0.06	49.92	SameSeq
2DD4	1	003C	011K	2DXB	1	008H	009I	False	8	8	0.00	37.29	SameSeq
1EOC	1	014B	021A	2BUQ	1	001A	004B	False	24	24	0.80	0.25	SameSeq
2AGW	1	002H	003A	2OIZ	1	001D	003A	False	4	4	0.00	48.48	SameSeq
1BBB	1	003C	004D	1J41	1	001A	004D	False	4	4	0.00	38.39	SameSeq
3GKV	1	002B	003A	3GQG	1	002B	003C	True	4	4	0.77	2.73	SameSeq
2PO0	1	003A	004B	2PO1	1	006B	008A	True	6	6	0.00	55.25	SameSeq
2AGZ	1	001D	004B	2OK6	1	001D	003A	False	4	4	0.00	48.12	SameSeq
2BUY	1	012B	019A	2BV0	1	015A	016B	False	24	24	0.14	54.28	SameSeq
2A53	1	005A	006B	2A54	1	005A	008D	False	8	8	0.06	46.40	SameSeq
2DD5	1	004D	005E	2ZZD	1	001A	011K	False	12	12	0.09	53.77	SameSeq
1HBB	1	001A	002B	3D7O	1	001A	004B	False	4	4	0.00	40.21	SameSeq
1EOC	1	015A	016B	2BUQ	1	007A	014B	False	24	24	0.11	54.15	SameSeq
2DXC	1	001A	005E	2ZZD	1	001A	002B	False	12	12	0.00	65.19	SameSeq
1VQ9	1	007D	016N	1VQN	1	008D	017N	True	1	1	0.84	0.22	SameSeq
2DN1	1	001A	002B	3IC0	1	002B	003C	False	4	4	0.00	39.65	SameSeq
2BUY	1	017A	024B	2BV0	1	007A	008B	False	24	24	0.14	54.28	SameSeq
1YKM	1	019G	024L	1YKN	1	021I	022J	False	24	24	0.07	53.31	SameSeq
1FWA	1	005B	006C	1FWB	1	002B	006C	False	6	6	0.00	89.66	SameSeq
1SJE	1	005A	008D	1SJH	1	005A	012D	True	6	6	0.00	79.14	SameSeq
1V54	1	014N	020T	2DYR	1	007G	014N	True	4	4	0.00	56.33	SameSeq
1CG5	1	002B	003A	1CG8	1	003A	004B	False	4	4	0.04	38.05	SameSeq
1J3Y	1	002B	003C	1YZI	1	002B	003A	True	4	4	0.71	5.27	SameSeq
1V54	1	007G	014N	3AG4	1	001A	007G	True	4	1	0.00	56.36	SameSeq
1YKM	1	016D	017E	1YKN	1	009I	010J	False	24	24	0.07	53.35	SameSeq
1EJW	1	007C	009A	2KAU	1	003C	007A	False	6	6	0.22	34.43	SameSeq
1FZ1	1	002B	004D	1FZ8	1	001A	004D	False	4	4	0.08	50.12	SameSeq
1LJW	1	001A	004B	1UIW	2	002F	003G	True	4	4	0.75	4.08	SameSeq
1RAB	1	003C	010B	1RAC	1	011C	012D	False	12	12	0.00	83.82	SameSeq
2DD4	1	002B	004D	2DXB	2	002N	010V	False	12	12	0.00	77.22	SameSeq
2DD5	1	008H	010J	2DXC	1	004D	005E	False	12	12	0.00	65.32	SameSeq
2DXB	1	010J	011K	2ZZD	1	002B	004D	False	12	12	0.00	65.51	SameSeq
1V54	1	007G	014N	2ZXW	1	001A	007G	True	4	1	0.00	56.31	SameSeq
1QSI	1	001A	004D	1SDK	1	002B	003C	True	4	4	0.79	3.35	SameSeq
1UMC	1	001A	004D	1UMD	1	003C	004D	False	4	4	0.12	40.30	SameSeq
1YKM	1	019G	024L	1YKN	1	011K	012L	False	24	24	0.07	53.27	SameSeq
1D0G	1	001R	004A	1DU3	1	001A	006F	False	6	6	0.00	51.00	SameSeq
1FYZ	1	002B	003C	1FZ4	1	001A	003C	False	4	4	0.06	50.25	SameSeq
1BIJ	1	002B	003C	1K0Y	1	001A	002B	False	4	4	0.00	39.87	SameSeq
1UIW	2	001E	004H	2W6V	1	003C	004D	False	4	4	0.00	40.27	SameSeq
3PCC	1	019D	020P	3PCF	1	008P	009E	False	24	24	0.07	53.10	SameSeq
1T60	1	003C	005E	1T61	1	005E	006F	False	6	6	0.18	49.08	SameSeq
1KZU	1	001A	002B	1NKZ	1	012F	013A	False	18	18	0.09	21.01	SameSeq
1LTA	1	001D	007C	1LTG	1	002E	007C	False	5	5	0.57	16.05	SameSeq
3CFF	1	007S	008H	3CFH	1	003M	008H	False	8	8	0.05	40.51	SameSeq
2AGL	1	001D	003A	2AGZ	1	001D	004B	False	4	4	0.00	48.26	SameSeq
1Q95	1	003C	009I	1RAD	1	003C	010B	True	6	12	0.06	80.61	SameSeq
2ZFO	1	009A	019C	2ZS1	1	017A	019C	False	12	12	0.00	38.64	SameSeq
2DD4	1	007G	008H	2ZZD	1	001A	011K	False	12	12	0.09	53.75	SameSeq
1Y4F	1	001A	002B	1YIE	1	001A	004D	False	4	4	0.00	40.83	SameSeq
2AGW	1	002H	003A	2OK4	1	001D	003A	False	4	4	0.00	48.39	SameSeq
1EOC	1	002B	011A	2BUQ	1	023A	024B	False	24	24	0.10	54.08	SameSeq
3PCC	1	001A	006O	3PCF	1	003B	004N	False	24	24	0.07	53.26	SameSeq
1YKK	1	014B	015C	1YKL	1	013A	014B	False	24	24	0.07	53.08	SameSeq
2DXC	1	001A	005E	2ZZD	1	001A	011K	False	12	12	0.00	77.62	SameSeq
1V55	1	001A	020T	3AG1	1	001A	007G	True	4	1	0.00	56.48	SameSeq
1FZ6	1	001A	004D	1FZ7	1	002B	004D	False	4	4	0.06	50.13	SameSeq
2BUY	1	017A	024B	2BV0	1	001A	002B	False	24	24	0.14	54.28	SameSeq
2DD5	1	002B	010J	2DXB	1	010J	011K	False	12	12	0.13	53.43	SameSeq
2ZS0	1	021A	023C	2ZS1	1	001A	015C	False	12	12	0.00	37.20	SameSeq
1FZ1	1	002B	003C	1XVF	1	002B	004D	False	4	4	0.08	50.15	SameSeq
2DYS	1	007G	014N	3ABK	2	001N	007T	True	4	1	0.00	56.44	SameSeq
1MG2	1	002B	005E	1MG3	2	005M	006N	False	4	4	0.02	48.11	SameSeq
1FZ1	1	001A	003C	1XVD	1	002B	003C	False	4	4	0.06	50.17	SameSeq
1FZ9	1	002B	003C	1XU5	1	001A	004D	True	4	4	0.86	0.64	SameSeq
1M3D	2	001G	003I	1T60	2	002H	003I	False	6	6	0.03	35.51	SameSeq
1NS6	1	003A	004B	2ZLU	1	001A	004B	False	4	4	0.00	39.88	SameSeq
1EOC	1	008B	009A	2BUQ	1	015A	020B	True	24	24	0.80	0.25	SameSeq
1UIW	2	003G	004H	2DN1	1	001A	004B	False	4	4	0.00	40.24	SameSeq
1RAE	1	007C	008D	1RAF	1	006B	011C	False	12	12	0.00	83.87	SameSeq
2DD4	1	004D	008H	2ZZD	1	004D	005E	False	12	12	0.09	53.46	SameSeq
2DXB	1	005E	006F	2DXC	1	006F	008H	False	8	8	0.00	37.17	SameSeq
2AH0	1	001D	003A	2IUQ	1	001A	004H	False	4	4	0.00	48.32	SameSeq
1EOC	1	016B	017A	2BUQ	1	023A	024B	False	24	24	0.10	54.08	SameSeq
1NS9	1	003A	004B	2ZLU	1	002B	003A	False	4	4	0.05	39.80	SameSeq
2A68	2	001K	003M	2BE5	2	002L	003M	False	2	2	0.19	61.36	SameSeq
1S5Y	1	001A	004D	3GQG	1	003C	004D	False	4	4	0.00	40.93	SameSeq
1EOC	1	006B	013A	2BUQ	1	010B	013A	True	24	24	0.80	0.25	SameSeq
1V54	1	007G	014N	2DYS	1	014N	020T	True	4	4	0.00	56.28	SameSeq
2A06	1	001A	009I	2FYU	1	001A	009I	True	2	2	0.60	24.01	SameSeq
2DXC	1	004D	005E	2ZZD	1	002B	004D	False	12	12	0.00	65.30	SameSeq
1RAB	1	004D	009A	1RAC	1	009A	010B	False	12	12	0.00	83.76	SameSeq
1FZ1	1	001A	004D	1XVB	1	001A	003C	False	4	4	0.06	50.17	SameSeq
2DXC	1	001A	002B	2ZZD	1	008H	010J	False	12	12	0.00	65.26	SameSeq
1EOC	1	001A	024B	2BUQ	1	023A	024B	False	24	24	0.10	54.08	SameSeq
2DD4	1	001A	005E	2DXB	1	002B	010J	False	12	12	0.00	77.43	SameSeq
1RAA	1	004D	009A	1RAD	1	001A	002B	False	12	12	0.00	83.79	SameSeq
1EOC	1	019A	020B	2BUQ	1	017A	024B	False	24	24	0.11	54.15	SameSeq
1KZU	1	001A	002B	2FKW	1	014N	015O	False	18	20	0.00	20.87	SameSeq
2DD4	1	008H	010J	2DXC	1	007G	008H	False	12	12	0.00	65.42	SameSeq
1A00	1	001A	004D	1Y46	1	001A	002B	False	4	4	0.00	39.76	SameSeq
1EJW	1	004C	006A	2KAU	1	001A	006C	False	6	6	0.22	34.43	SameSeq
2DD5	1	005E	007G	2DXB	2	007S	011W	False	12	12	0.00	77.85	SameSeq
2AGX	1	001D	003A	2AH0	1	002H	003A	False	4	4	0.00	48.24	SameSeq
2BUY	1	021A	022B	2BV0	1	007A	014B	False	24	24	0.14	54.24	SameSeq
1EOC	1	001A	002B	2BUQ	1	022B	023A	False	24	24	0.11	54.15	SameSeq
1HTL	1	004G	007C	1LTA	1	001D	007C	False	5	5	0.14	30.45	SameSeq
2ZFO	1	001A	003C	2ZS1	1	009A	011C	True	12	12	0.80	4.07	SameSeq
1HBM	1	001A	006F	1HBO	1	001A	003C	False	4	4	0.00	93.05	SameSeq
2DXB	1	004D	008H	2DXC	1	007G	011K	False	12	12	0.00	77.54	SameSeq
1T60	2	003I	005K	1T61	1	001A	003C	False	6	6	0.15	52.40	SameSeq
2BUT	1	002B	005A	2BUW	1	021A	022B	False	24	24	0.11	54.15	SameSeq
1FYZ	1	001A	003C	1FZ9	1	002B	003C	False	4	4	0.10	50.23	SameSeq
1B4U	1	001A	002B	1BOU	1	002B	003C	False	4	4	0.00	53.55	SameSeq
1FSX	1	003C	004D	1G09	1	002B	003C	False	4	4	0.00	39.16	SameSeq
1YKK	1	020H	021I	1YKL	1	007G	008H	False	24	24	0.07	53.22	SameSeq
1Q95	1	006F	012L	1RAD	1	006B	011C	False	6	12	0.00	80.02	SameSeq
1W0J	1	003C	004D	2JDI	1	002B	006F	True	6	6	0.82	4.49	SameSeq
1M3D	1	005E	006F	1T60	4	002T	006X	False	6	6	0.18	49.52	SameSeq
1NTM	1	004D	005E	2FYU	1	004D	016E	True	2	2	0.85	2.46	SameSeq
2DD4	1	003C	011K	2DXC	1	002B	003C	False	8	8	0.00	37.34	SameSeq
1EOC	1	003A	004B	2BUQ	1	001A	004B	False	24	24	0.11	54.15	SameSeq
2BEU	1	002B	004A	2BEV	1	004A	005B	False	4	4	0.15	41.57	SameSeq
1RAD	1	002B	007C	1RAG	1	011C	012D	False	12	12	0.00	83.88	SameSeq
1RAD	1	002B	007C	2FZG	1	002B	007C	True	12	12	0.84	3.49	SameSeq
2QSP	1	001A	002B	2QSS	1	001A	004D	False	4	4	0.00	39.76	SameSeq
1KZU	1	003D	004E	1NKZ	1	002B	003C	False	18	18	0.09	21.03	SameSeq
3PCC	1	019D	020P	3PCF	1	002M	003B	False	24	24	0.07	53.04	SameSeq
1UMB	1	001A	002B	1UMD	1	001A	004D	False	4	4	0.13	40.62	SameSeq
1FZ4	1	002B	004D	1XVF	1	002B	003C	False	4	4	0.06	50.15	SameSeq
1HGA	1	003C	004D	2DN2	1	001A	004D	False	4	4	0.00	39.43	SameSeq
2ZFO	1	013A	015C	2ZS1	1	001A	003C	True	12	12	0.80	4.07	SameSeq
2HY5	1	001A	002B	2HYB	1	001A	005E	False	4	4	0.10	34.90	SameSeq
2ZLT	1	003A	004B	2ZLU	1	002B	003A	False	4	4	0.05	39.90	SameSeq
2BUT	1	006B	013A	2BUW	1	023A	024B	False	24	24	0.11	54.15	SameSeq
1U5B	1	003A	004B	2BEU	1	002B	004A	False	4	4	0.15	41.32	SameSeq
1FWJ	1	001A	003C	1KRA	1	004A	009C	False	6	6	0.22	34.41	SameSeq
2BUY	1	017A	018B	2BV0	1	015A	020B	False	24	24	0.14	54.24	SameSeq
2ZS0	1	001A	015C	2ZS1	1	021A	023C	False	12	12	0.00	37.02	SameSeq
1NKZ	1	001A	018F	2FKW	1	001A	004D	False	18	20	0.00	39.46	SameSeq
2A54	1	006B	007C	2A56	1	003C	004D	False	8	8	0.05	40.83	SameSeq
1YKK	1	019G	020H	1YKL	1	022J	023K	False	24	24	0.07	53.12	SameSeq
1BIJ	1	002B	003C	1J3Z	1	001A	002B	False	4	4	0.00	39.49	SameSeq
1HBO	1	001A	002B	1HBU	1	001A	005E	False	4	4	0.13	54.73	SameSeq
2BUY	1	015A	020B	2BV0	1	005A	006B	False	24	24	0.14	54.28	SameSeq
1FWD	1	003C	007A	1FWE	1	007A	009C	False	6	6	0.22	34.36	SameSeq
2DD4	1	001A	011K	2DXB	1	004D	005E	False	12	12	0.09	53.84	SameSeq
1YKK	1	013A	018F	1YKL	1	010J	011K	True	24	24	0.83	0.63	SameSeq
1M1N	1	002B	003C	1M34	2	003K	004L	False	4	4	0.00	79.09	SameSeq
1NS6	1	003A	004B	2ZLV	1	002B	003A	False	4	4	0.00	39.58	SameSeq
3PCC	1	017C	018O	3PCF	1	001A	006O	False	24	24	0.07	53.02	SameSeq
3PCC	1	019D	024R	3PCF	1	001A	002M	False	24	24	0.07	53.20	SameSeq
1BIJ	1	002B	003C	1SDK	1	002B	003C	True	4	4	0.73	2.84	SameSeq
1FWJ	1	003C	007A	1KRA	1	001A	003C	False	6	6	0.22	34.41	SameSeq
1HGB	1	003C	004D	3KMF	1	002C	003E	False	4	4	0.00	39.88	SameSeq
1HGB	1	001A	002B	1UIW	2	001E	004H	False	4	4	0.00	40.40	SameSeq
1M34	1	002B	005E	2AFK	1	004D	008H	False	4	4	0.14	38.81	SameSeq
2A53	1	007C	008D	2A54	1	001A	004D	False	8	8	0.05	41.34	SameSeq
1V55	1	007G	014N	3ABM	1	001A	007G	True	4	1	0.00	56.40	SameSeq
1L5H	1	001A	002B	1M1N	1	002B	003C	False	4	4	0.00	75.52	SameSeq
2BUY	1	017A	024B	2BV0	1	013A	014B	False	24	24	0.14	54.28	SameSeq
3PCC	1	004N	005C	3PCF	1	003B	004N	False	24	24	0.07	53.25	SameSeq
1M34	2	001I	004L	3MIN	1	001A	002B	False	4	4	0.00	78.00	SameSeq
1NKZ	1	002B	003C	2FKW	1	011K	012L	False	18	20	0.08	21.10	SameSeq
2HY5	1	001A	002B	2HYB	2	001G	005K	False	4	4	0.11	34.80	SameSeq
1G0B	1	001A	002B	2MHB	1	002B	003A	False	4	4	0.00	39.46	SameSeq
2DXB	2	001M	011W	2ZZD	1	001A	005E	False	12	12	0.00	77.48	SameSeq
2ZFO	1	009A	019C	2ZS0	1	013A	015C	False	12	12	0.00	38.63	SameSeq
1NS9	1	001A	004B	1Y8K	1	003C	004D	False	4	4	0.13	39.28	SameSeq
1M1N	1	001A	004D	2MIN	1	003C	004D	False	4	4	0.00	78.16	SameSeq
2DD4	1	001A	002B	2DXC	1	002B	004D	False	12	12	0.00	64.94	SameSeq
2DD4	1	010J	011K	2ZZD	1	008H	010J	False	12	12	0.00	65.47	SameSeq
2DXB	2	004P	008T	2ZZD	1	002B	004D	False	12	12	0.00	77.31	SameSeq
1NTM	1	007G	008H	1PPJ	1	017T	018U	True	2	1	0.65	1.59	SameSeq
2BUT	1	021A	022B	2BUW	1	003A	006B	False	24	24	0.11	54.12	SameSeq
1CLS	1	001A	004D	1YZI	1	003A	004B	False	4	4	0.04	38.04	SameSeq
1FZ8	1	002B	004D	1XVB	1	001A	004D	False	4	4	0.08	50.21	SameSeq
2HJ4	1	001D	003A	2OIZ	1	001D	004B	False	4	4	0.00	48.06	SameSeq
2JE6	1	004A	006I	2JEA	1	005A	008I	True	3	3	0.71	0.66	SameSeq
1M3D	2	002H	006L	1T60	1	004D	006F	False	6	6	0.14	52.52	SameSeq
2DXB	1	002B	004D	2DXC	1	007G	008H	False	12	12	0.00	65.30	SameSeq
1J40	1	001A	004D	1LJW	1	001A	002B	False	4	4	0.00	38.89	SameSeq
2HJB	1	002H	004B	2OK4	1	001D	004B	False	4	4	0.00	48.39	SameSeq
2DD5	1	004D	005E	2DXB	1	005E	007G	False	12	12	0.09	53.65	SameSeq
2DYS	1	007G	014N	3AG1	1	001A	007G	True	4	1	0.00	56.61	SameSeq
2AGY	1	001D	004B	2OK4	1	001D	003A	False	4	4	0.00	48.26	SameSeq
1XVC	1	001A	004D	1XVD	1	002B	004D	False	4	4	0.04	50.01	SameSeq
1FZ0	1	002B	004D	1FZ1	1	001A	004D	False	4	4	0.06	50.10	SameSeq
2DD5	1	001A	005E	2DXB	2	001M	011W	False	12	12	0.00	77.45	SameSeq
1M3D	1	001A	003C	1T60	3	005Q	006R	False	6	6	0.05	35.43	SameSeq
1YVQ	1	001A	002B	3DUT	1	002B	003C	False	4	4	0.00	38.02	SameSeq
1RAD	1	001A	008D	1RAG	1	002B	007C	False	12	12	0.67	2.91	SameSeq
1G0A	1	002B	003C	1HDA	1	003C	004D	False	4	4	0.00	40.21	SameSeq
1I7Q	1	001A	002B	1I7S	1	001A	004D	False	4	4	0.00	61.38	SameSeq
2DD5	1	002B	012L	2DXC	1	005E	006F	False	8	8	0.00	37.07	SameSeq
1MG2	2	001I	002J	1MG3	1	001A	006F	False	4	4	0.02	48.02	SameSeq
2DD5	1	005E	006F	2DXB	1	002B	012L	False	8	8	0.00	37.10	SameSeq
2DXC	1	004D	005E	2ZZD	1	008H	010J	False	12	12	0.00	65.30	SameSeq
2AH0	1	001D	003A	2OIZ	1	001D	004B	False	4	4	0.00	48.28	SameSeq
1PPJ	1	003C	005E	2FYU	1	014C	016E	False	4	4	0.00	72.32	SameSeq
1EOC	1	019A	020B	2BUQ	1	001A	004B	False	24	24	0.11	54.15	SameSeq
1FZ2	1	002B	003C	1FZ7	1	002B	004D	False	4	4	0.06	50.21	SameSeq
1XVB	1	002B	003C	1XVC	1	002B	004D	False	4	4	0.06	50.23	SameSeq
2AH1	1	002H	003A	2OIZ	1	002H	004B	False	4	4	0.00	48.74	SameSeq
2AGL	1	001D	003A	2AH1	1	001D	004B	False	4	4	0.00	48.32	SameSeq
2ZFO	1	022B	024D	2ZS0	1	002B	004D	True	6	6	0.82	4.11	SameSeq
1J40	1	002B	003C	2DXM	1	001A	002B	False	4	4	0.04	39.86	SameSeq
1YKK	1	005E	006F	1YKL	1	002B	003C	False	24	24	0.07	53.05	SameSeq
1J41	1	003C	004D	2DXM	1	001A	004D	False	4	4	0.00	39.49	SameSeq
2DYR	1	007G	014N	3AG2	2	001N	007T	True	4	1	0.00	56.30	SameSeq
1FWA	1	008B	009C	1FWB	1	003C	008B	False	6	6	0.00	89.66	SameSeq
1M1N	2	003G	004H	1M34	2	001I	004L	False	4	4	0.00	78.84	SameSeq
1T60	1	002B	006F	1T61	1	004D	006F	False	6	6	0.12	52.43	SameSeq
1J40	2	003G	004H	3KMF	1	001A	002C	True	4	4	0.84	1.36	SameSeq
1YH9	1	001A	004D	1YZI	1	002B	003A	True	4	4	0.71	5.91	SameSeq
1FWD	1	003C	007A	1FWE	1	004A	006C	False	6	6	0.22	34.36	SameSeq
1YKK	1	019G	024L	1YKL	1	023K	024L	False	24	24	0.07	53.08	SameSeq
2DD4	1	008H	010J	2ZZD	1	004D	005E	False	12	12	0.00	65.44	SameSeq
1WCI	1	001A	004B	2BEW	1	001A	002B	False	4	4	0.15	41.59	SameSeq
1FWA	1	005B	006C	1FWD	1	002B	006C	False	6	6	0.00	89.67	SameSeq
2DXB	2	006R	008T	2ZZD	1	008H	009I	False	8	8	0.00	39.15	SameSeq
3GPT	1	010J	011K	3HYE	1	010J	025Y	False	4	4	0.00	50.67	SameSeq
1M3D	2	003I	005K	1T60	2	001G	003I	False	6	6	0.14	52.56	SameSeq
1S5Y	1	003C	004D	2H8D	1	002B	003C	False	4	4	0.00	40.86	SameSeq
1YKK	1	004D	005E	1YKL	1	001A	006F	True	24	24	0.83	0.84	SameSeq
1FZ1	1	001A	004D	1FZ9	1	002B	004D	False	4	4	0.06	50.16	SameSeq
1YKM	1	008H	009I	1YKN	1	007G	008H	False	24	24	0.07	53.47	SameSeq
1RAA	1	005A	006B	1RAH	1	006B	011C	False	12	12	0.00	84.02	SameSeq
1G08	1	001A	004D	1HDA	1	002B	003C	True	4	4	0.69	5.37	SameSeq
1HDA	1	001A	004D	2QSS	1	001A	002B	False	4	4	0.00	38.74	SameSeq
2PNZ	1	003A	004B	2PO2	1	003A	006B	True	6	6	0.00	55.09	SameSeq
2BUY	1	010B	013A	2BV0	1	009A	010B	False	24	24	0.14	54.28	SameSeq
2DXB	2	001M	011W	2DXC	1	001A	005E	False	12	12	0.00	77.46	SameSeq
2DD5	1	001A	002B	2DXB	2	001M	011W	False	12	12	0.09	53.83	SameSeq
2JE6	1	001A	002B	2JEA	1	005A	010B	True	6	6	0.02	55.79	SameSeq
2AH0	1	002H	004B	2IUR	1	002B	003D	False	4	4	0.00	48.40	SameSeq
1T60	3	002N	003O	1T61	1	001A	003C	False	6	6	0.03	36.18	SameSeq
2ZFO	1	007C	021A	2ZS0	1	017A	019C	False	12	12	0.00	38.63	SameSeq
1M3D	2	003I	005K	1T60	2	004J	006L	False	6	6	0.12	52.35	SameSeq
1RAA	1	003C	010B	1RAD	1	011C	012D	False	12	12	0.00	83.84	SameSeq
1V55	1	007G	016P	3AG4	1	003C	007G	True	3	1	0.00	56.31	SameSeq
1EOC	1	023A	024B	2BUQ	1	008B	009A	False	24	24	0.11	54.15	SameSeq
2DXB	2	007S	008T	2ZZD	1	001A	005E	False	12	12	0.00	65.27	SameSeq
1RAA	1	003C	010B	1RAD	1	004D	009A	False	12	12	0.84	2.99	SameSeq
2ZS0	1	009A	019C	2ZS1	1	013A	015C	False	12	12	0.00	37.02	SameSeq
2BUT	1	011A	022B	2BUW	1	001A	002B	False	24	24	0.11	54.15	SameSeq
1EOC	1	013A	014B	2BUQ	1	018B	021A	False	24	24	0.11	54.15	SameSeq
1FZ2	1	001A	004D	1XVG	1	001A	003C	False	4	4	0.08	50.13	SameSeq
1FWC	1	001A	003C	1FWE	1	003C	007A	False	6	6	0.22	34.45	SameSeq
1M9P	1	002B	003C	1YFF	2	001E	004H	True	4	4	0.82	0.56	SameSeq
1KZU	1	005G	006H	2FKW	1	008H	009I	False	18	20	0.09	20.88	SameSeq
1YKK	1	010J	011K	1YKL	1	003C	004D	False	24	24	0.07	53.28	SameSeq
1NS6	1	002B	003A	2MHB	1	002B	003A	True	4	4	0.84	1.62	SameSeq
1EJW	1	001C	003A	1FWJ	1	001A	006C	False	6	6	0.22	34.41	SameSeq
1FSX	1	002B	003C	2QSS	1	003C	004D	False	4	4	0.05	39.69	SameSeq
1M1N	2	001E	004H	2MIN	1	003C	004D	False	4	4	0.00	78.11	SameSeq
1V55	1	007G	016P	3ABM	1	003C	007G	True	3	1	0.00	56.34	SameSeq
2DD4	1	002B	010J	2DD5	1	008H	010J	False	12	12	0.00	77.70	SameSeq
1FZ1	1	002B	003C	1XU5	1	001A	003C	False	4	4	0.10	50.23	SameSeq
2ZS0	1	001A	015C	2ZS1	1	009A	011C	False	12	12	0.00	37.02	SameSeq
2DXB	1	008H	010J	2ZZD	1	010J	011K	False	12	12	0.00	65.54	SameSeq
1M3D	2	005K	006L	1T60	1	004D	006F	False	6	6	0.03	36.06	SameSeq
1FZ3	1	002B	003C	1XVF	1	002B	004D	False	4	4	0.06	50.13	SameSeq
1G0U	1	010J	025Y	3GPW	1	010J	011K	False	4	4	0.00	50.67	SameSeq
1V55	1	007G	016P	3ABM	2	003P	007T	True	3	1	0.00	56.39	SameSeq
3PCC	1	004N	005C	3PCF	1	007D	008P	False	24	24	0.07	53.30	SameSeq
1FWC	1	001A	006C	1FWD	1	007A	009C	False	6	6	0.22	34.41	SameSeq
3PCC	1	004N	005C	3PCF	1	019D	020P	False	24	24	0.07	53.30	SameSeq
2DD5	1	011K	012L	2ZZD	1	002B	012L	False	8	8	0.00	37.39	SameSeq
1HBO	1	001A	006F	1HBU	1	004D	006F	False	4	4	0.00	92.60	SameSeq
2BUY	1	001A	002B	2BV0	1	007A	014B	False	24	24	0.14	54.24	SameSeq
1Y22	1	001A	004D	1YE0	1	003C	004D	False	4	4	0.00	39.67	SameSeq
1HHO	1	002B	003A	1MKO	1	003C	004D	False	4	4	0.09	39.03	SameSeq
1R4P	1	001A	003C	2GA4	1	001A	002B	False	5	5	0.57	22.56	SameSeq
2EIL	1	014N	023W	3AG1	1	001A	010J	True	2	1	0.78	0.35	SameSeq
1G09	1	003C	004D	2QSS	1	002B	003C	False	4	4	0.00	39.42	SameSeq
2DD5	1	004D	005E	2DXB	2	002N	010V	False	12	12	0.09	53.65	SameSeq
2A68	2	002L	003M	2A6H	2	001K	003M	False	2	2	0.16	61.25	SameSeq
1FWJ	1	008B	009C	2KAU	1	002B	006C	False	6	6	0.00	89.68	SameSeq
2HJ4	1	002H	004B	2IUR	1	001A	004H	False	4	4	0.00	50.32	SameSeq
1FZ7	1	002B	003C	1XVD	1	001A	003C	False	4	4	0.08	50.34	SameSeq
1G0B	1	003A	004B	2ZLV	1	001A	004B	False	4	4	0.00	39.14	SameSeq
2BUY	1	013A	014B	2BV0	1	012B	019A	False	24	24	0.14	54.24	SameSeq
1T60	3	004P	006R	1T61	1	003C	005E	False	6	6	0.16	52.61	SameSeq
1XU3	1	001A	003C	1XVF	1	002B	003C	False	4	4	0.08	50.22	SameSeq
2HJ4	1	001D	004B	2HJB	1	002H	004B	False	4	4	0.00	48.26	SameSeq
1EOC	1	001A	002B	2BUQ	1	011A	016B	False	24	24	0.11	54.15	SameSeq
2AGL	1	002H	004B	2AGX	1	001D	004B	False	4	4	0.00	48.31	SameSeq
1EOC	1	007A	020B	2BUQ	1	013A	014B	False	24	24	0.10	54.08	SameSeq
2A68	2	001K	003M	2A6H	1	002B	003C	False	2	2	0.26	60.89	SameSeq
1HBH	1	001A	002B	2H8D	1	002B	003C	False	4	4	0.00	38.55	SameSeq
2EIL	1	001A	020T	3ABK	2	001N	007T	True	4	1	0.00	56.39	SameSeq
1LOA	2	003G	004H	1LOC	2	004F	006G	True	3	3	0.07	43.45	SameSeq
1HBH	1	003C	004D	2H8D	1	001A	004D	False	4	4	0.00	38.56	SameSeq
1KB9	1	003C	008H	1P84	1	008H	012C	True	1	4	0.07	80.69	SameSeq
1FSX	1	001A	004D	2QSS	1	002B	003C	True	4	4	0.85	1.15	SameSeq
1NKZ	1	016D	017E	2FKW	1	001A	002B	False	18	20	0.08	21.20	SameSeq
2DD5	1	008H	009I	2DXB	2	006R	008T	False	8	8	0.00	39.12	SameSeq
1QXE	1	001A	004D	3B75	2	003G	004H	False	4	4	0.00	39.92	SameSeq
2DD5	1	001A	005E	2ZZD	1	001A	011K	False	12	12	0.00	77.61	SameSeq
1R4P	1	001A	004D	2GA4	1	001A	003C	False	5	5	0.44	22.93	SameSeq
2AGL	1	001D	004B	2IUQ	1	001A	003D	False	4	4	0.00	48.29	SameSeq
3KMF	1	001A	002C	4HHB	1	001A	002B	True	4	4	0.89	0.42	SameSeq
1FZ6	1	001A	003C	1XVB	1	002B	003C	False	4	4	0.06	50.30	SameSeq
2BUT	1	017A	024B	2BUW	1	005A	006B	False	24	24	0.11	54.15	SameSeq
2AH1	1	002H	004B	2OK4	1	001D	004B	False	4	4	0.00	48.44	SameSeq
1EOC	1	021A	022B	2BUQ	1	007A	014B	False	24	24	0.11	54.15	SameSeq
2DXC	1	001A	005E	2ZZD	1	010J	011K	False	12	12	0.00	65.20	SameSeq
2AGZ	1	001D	003A	2OK6	1	001D	004B	False	4	4	0.00	48.07	SameSeq
1S5X	1	001A	002B	2H8F	1	001A	004D	False	4	4	0.00	40.87	SameSeq
1FZ7	1	002B	003C	1XVE	1	002B	004D	False	4	4	0.08	50.34	SameSeq
2MHB	1	001A	004B	2ZLV	1	001A	002B	False	4	4	0.00	39.15	SameSeq
2IUP	1	002B	004H	2IUR	1	001A	004H	False	4	4	0.00	49.75	SameSeq
1HBH	1	001A	004D	1S5Y	1	003C	004D	False	4	4	0.00	41.36	SameSeq
2DD4	1	011K	012L	2DD5	1	003C	011K	False	8	8	0.00	37.36	SameSeq
2HJ4	1	002H	004B	2OIZ	1	002H	003A	False	4	4	0.00	50.18	SameSeq
1V55	1	014N	020T	2EIL	1	001A	020T	True	4	4	0.00	56.44	SameSeq
1J3Y	1	002B	003C	2D60	1	003C	004D	False	4	4	0.00	39.68	SameSeq
1UM9	1	001A	002B	1UMD	1	002B	003C	False	4	4	0.09	41.14	SameSeq
2PEG	1	002B	003A	3GKV	1	003A	004B	False	4	4	0.05	40.29	SameSeq
1FZ4	1	001A	003C	1XVC	1	002B	003C	False	4	4	0.06	50.22	SameSeq
1FZ6	1	002B	004D	1FZ7	1	002B	003C	False	4	4	0.08	50.27	SameSeq
1KZU	1	015D	016E	1NKZ	1	002B	003C	False	18	18	0.09	21.03	SameSeq
2AGW	1	002H	004B	2AH1	1	002H	003A	False	4	4	0.00	48.45	SameSeq
1M34	1	002B	003C	3MIN	1	001A	002B	False	4	4	0.00	77.98	SameSeq
1LJW	1	001A	002B	1UIW	2	001E	004H	False	4	4	0.00	39.57	SameSeq
1RAB	1	001A	008D	1RAC	1	002B	007C	False	12	12	0.84	2.95	SameSeq
1M34	1	001A	005E	2AFH	1	001A	006F	True	4	1	0.06	45.69	SameSeq
1YKK	1	017E	018F	1YKL	1	004D	005E	False	24	24	0.07	53.08	SameSeq
3GPT	1	024X	025Y	3GPW	1	010J	025Y	False	4	4	0.00	50.66	SameSeq
1M3D	1	003C	005E	1T60	4	002T	003U	False	6	6	0.16	49.64	SameSeq
1C5N	1	001L	002H	1PPB	1	001L	002H	True	1	1	0.83	4.44	SameSeq
2DD5	1	002B	003C	2DXB	2	003O	011W	False	8	8	0.00	37.29	SameSeq
2IUR	1	002B	004H	2IUV	1	001A	004H	False	4	4	0.00	50.70	SameSeq
2DXB	2	007S	008T	2ZZD	1	002B	004D	False	12	12	0.00	65.54	SameSeq
1HHO	1	001A	004B	3IC2	1	003C	004D	False	4	4	0.09	38.81	SameSeq
1RAD	1	001A	002B	1RAG	1	005A	012D	False	12	12	0.00	83.90	SameSeq
2MHB	1	002B	003A	2ZLV	1	001A	002B	False	4	4	0.00	39.15	SameSeq
1A01	1	002B	003C	1YEO	1	001A	002B	False	4	4	0.00	39.39	SameSeq
2BUT	1	017A	024B	2BUW	1	023A	024B	False	24	24	0.11	54.15	SameSeq
1M34	1	003C	007G	2AFK	1	001A	005E	True	4	4	0.80	1.92	SameSeq
1FZ3	1	002B	003C	1FZ7	1	001A	003C	False	4	4	0.06	50.21	SameSeq
1HAB	1	001A	002B	2DXM	1	002B	003C	False	4	4	0.00	39.30	SameSeq
1THB	1	001A	004D	2D60	1	003C	004D	False	4	4	0.00	39.37	SameSeq
2DD4	1	004D	005E	2DXB	1	007G	011K	False	12	12	0.00	65.25	SameSeq
2ZS0	1	017A	019C	2ZS1	1	001A	015C	False	12	12	0.00	37.20	SameSeq
2AH1	1	002H	003A	2IUP	1	001A	003D	False	4	4	0.00	48.33	SameSeq
1D0G	1	001R	004A	1DU3	2	003I	005K	False	6	6	0.00	51.01	SameSeq
1NKZ	1	006F	007A	2FKW	1	005E	006F	False	18	20	0.08	21.11	SameSeq
2HJ4	1	001D	003A	2OK6	1	001D	004B	False	4	4	0.00	48.07	SameSeq
2DD4	1	004D	005E	2DXB	2	005Q	007S	False	12	12	0.09	53.56	SameSeq
1FZ1	1	001A	003C	1XVB	1	002B	003C	False	4	4	0.06	50.31	SameSeq
2DXB	2	004P	008T	2DXC	1	007G	011K	False	12	12	0.00	77.48	SameSeq
1V4U	1	001A	002B	1V4W	1	002B	003C	False	4	4	0.00	40.95	SameSeq
2DYR	1	007G	014N	2DYS	1	001A	007G	True	4	4	0.00	56.32	SameSeq
1NKZ	1	016D	017E	2FKW	1	017R	018S	False	18	20	0.08	21.29	SameSeq
1FYZ	1	001A	003C	1XVB	1	002B	003C	False	4	4	0.08	50.33	SameSeq
1YKK	1	023K	024L	1YKL	1	004D	005E	False	24	24	0.10	53.23	SameSeq
3DUF	1	004D	005I	3DV0	2	002F	005J	True	1	2	0.38	13.80	SameSeq
3GQP	1	002B	003C	3GQR	1	001A	002B	False	4	4	0.09	39.67	SameSeq
1YKK	1	002B	003C	1YKL	1	003C	004D	False	24	24	0.07	53.03	SameSeq
1LJW	1	002B	003A	2DN2	1	001A	004D	True	4	4	0.80	3.66	SameSeq
2BUT	1	005A	006B	2BUW	1	002B	005A	False	24	24	0.11	54.12	SameSeq
2A69	2	002L	003M	2BE5	1	001A	003C	False	2	2	0.27	61.39	SameSeq
1OCR	1	001A	010J	2DYR	1	014N	023W	True	2	2	0.87	0.60	SameSeq
2D60	1	003C	004D	3B75	3	002T	003S	False	4	4	0.00	40.53	SameSeq
2IUP	1	001A	003D	2IUQ	1	001A	004H	False	4	4	0.00	48.40	SameSeq
2ZFO	1	005A	023C	2ZS1	1	017A	019C	False	12	12	0.00	38.64	SameSeq
1FSX	1	001A	004D	1G09	1	003C	004D	False	4	4	0.00	39.72	SameSeq
1FWA	1	005B	006C	1FWE	1	005B	009C	False	6	6	0.00	89.67	SameSeq
1V55	1	001A	007G	2EIL	1	001A	020T	True	4	4	0.00	56.41	SameSeq
2DXC	1	010J	011K	2ZZD	1	002B	004D	False	12	12	0.00	65.52	SameSeq
1FZ0	1	002B	004D	1XVC	1	002B	003C	False	4	4	0.06	50.14	SameSeq
1RAD	1	003C	010B	2FZG	1	009A	010B	False	12	12	0.00	82.45	SameSeq
3ABO	1	001A	004D	3ABQ	1	003C	004D	False	4	4	0.00	66.67	SameSeq
1FWC	1	004A	009C	1FWD	1	001A	003C	False	6	6	0.22	34.41	SameSeq
1XMN	1	001A	002B	3HTC	1	001L	002H	True	3	1	0.42	3.00	SameSeq
1FZ5	1	002B	003C	1XVC	1	001A	003C	False	4	4	0.06	50.11	SameSeq
1FWA	1	008B	009C	1FWE	1	003C	008B	False	6	6	0.00	89.67	SameSeq
3ABO	1	002B	003C	3ABR	1	001A	002B	False	4	4	0.00	66.99	SameSeq
2DD5	1	008H	009I	2DXC	1	005E	009I	False	8	8	0.00	37.13	SameSeq
1NS6	1	002B	003A	2ZLT	1	003A	004B	False	4	4	0.05	39.43	SameSeq
1M34	2	003K	004L	3MIN	1	001A	004D	False	4	4	0.00	78.17	SameSeq
1FWA	1	003C	007A	1FWD	1	001A	003C	False	6	6	0.22	34.40	SameSeq
1YKM	1	007G	012L	1YKN	1	001A	002B	False	24	24	0.07	53.36	SameSeq
1J3Z	1	001A	004D	2DN3	1	001A	002B	False	4	4	0.00	38.74	SameSeq
1G7H	1	002B	003C	1VFB	1	002B	003C	True	1	1	0.85	0.42	SameSeq
1T60	4	002T	003U	1T61	1	002B	006F	False	6	6	0.16	49.58	SameSeq
1RAA	1	009A	010B	1RAD	1	003C	010B	False	12	12	0.00	84.06	SameSeq
1YKK	1	003C	004D	1YKL	1	008H	009I	False	24	24	0.07	53.20	SameSeq
1JKJ	1	003A	004B	1SCU	1	001A	004E	True	4	4	0.00	81.32	SameSeq
1YKM	1	014B	015C	1YKN	1	007G	008H	False	24	24	0.07	53.40	SameSeq
1YKK	1	015C	016D	1YKL	1	016D	017E	False	24	24	0.07	53.15	SameSeq
1V75	1	003A	004B	1WMU	1	002B	003A	False	4	4	0.00	40.60	SameSeq
1EOC	1	005A	006B	2BUQ	1	017A	024B	False	24	24	0.11	54.15	SameSeq
1NKZ	1	002B	003C	2FKW	1	005E	006F	False	18	20	0.08	21.17	SameSeq
1KZU	1	008B	009D	2FKW	1	006F	007G	True	18	20	0.86	0.38	SameSeq
1NTM	1	004D	005E	2A06	1	004D	005E	True	2	2	0.87	2.16	SameSeq
1RAD	1	002B	007C	1RAG	1	009A	010B	False	12	12	0.00	84.02	SameSeq
2DXB	2	004P	008T	2DXC	1	002B	004D	False	12	12	0.00	77.29	SameSeq
1HDA	1	001A	002B	2QSP	1	001A	004D	False	4	4	0.00	40.45	SameSeq
1Z7X	1	001X	002W	2Q4G	1	003Z	004Y	True	2	2	0.90	1.15	SameSeq
2AGX	1	002H	003A	2OIZ	1	001D	003A	False	4	4	0.00	48.43	SameSeq
2AGX	1	001D	003A	2AGY	1	001D	004B	False	4	4	0.00	48.19	SameSeq
2DD4	1	001A	002B	2DXC	1	001A	005E	False	12	12	0.00	64.90	SameSeq
1LTA	1	004G	007C	1LTG	1	002E	007C	False	5	5	0.28	29.91	SameSeq
1G9V	1	002B	003C	2HHB	1	003C	004D	False	4	4	0.00	39.55	SameSeq
2DXB	2	001M	005Q	2ZZD	1	001A	011K	False	12	12	0.00	77.52	SameSeq
1G0U	1	011K	024X	3HYE	1	010J	011K	False	4	4	0.00	50.62	SameSeq
2DD5	1	010J	011K	2ZZD	1	001A	005E	False	12	12	0.00	65.29	SameSeq
1FZ1	1	001A	004D	1FZ3	1	002B	004D	False	4	4	0.06	50.09	SameSeq
3CFF	1	002A	005R	3CFH	1	001L	002A	False	8	8	0.05	40.46	SameSeq
1KZU	1	016E	017G	2FKW	1	011K	012L	False	18	20	0.09	21.22	SameSeq
2IUR	1	001A	004H	2IUV	1	001A	003D	False	4	4	0.00	48.74	SameSeq
1KZU	1	001A	012H	2FKW	1	001A	018S	True	18	20	0.86	0.50	SameSeq
1FWB	1	005B	006C	1FWC	1	005B	009C	False	6	6	0.00	89.68	SameSeq
2BUY	1	018B	021A	2BV0	1	011A	012B	False	24	24	0.14	54.28	SameSeq
2BUT	1	017A	018B	2BUW	1	002B	005A	False	24	24	0.11	54.12	SameSeq
2DD4	1	002B	010J	2ZZD	1	002B	004D	False	12	12	0.00	77.59	SameSeq
1V55	1	001A	007G	2EIL	1	007G	014N	True	4	4	0.00	56.41	SameSeq
2DD5	1	001A	005E	2DXB	1	001A	002B	False	12	12	0.00	65.07	SameSeq
2DD4	1	008H	010J	2DXB	2	004P	008T	False	12	12	0.00	77.19	SameSeq
1EOC	1	014B	021A	2BUQ	1	023A	024B	False	24	24	0.10	54.08	SameSeq
3PCC	1	002M	003B	3PCF	1	017C	018O	False	24	24	0.07	53.21	SameSeq
1HGA	1	001A	002B	1J3Y	1	001A	004D	False	4	4	0.00	39.59	SameSeq
2DD4	1	002B	004D	2DXC	1	005E	007G	False	12	12	0.00	77.38	SameSeq
1D0G	1	001R	006D	1DU3	2	003I	006L	False	6	6	0.00	50.75	SameSeq
1JSU	1	001A	002B	2C5O	2	001C	002D	True	1	1	0.88	1.38	SameSeq
1NKH	1	001A	002B	1NQI	1	001A	002B	True	1	1	0.86	1.73	SameSeq
1HGT	1	001L	002H	3HTC	1	001L	002H	True	1	1	0.40	5.58	SameSeq
3PCC	1	007D	012R	3PCF	1	009E	010Q	False	24	24	0.07	53.18	SameSeq
2DD5	1	006F	008H	2DXB	2	008T	009U	False	8	8	0.00	39.04	SameSeq
2DD5	1	001A	002B	2ZZD	1	001A	005E	False	12	12	0.00	65.24	SameSeq
1W0J	1	004D	007G	2V7Q	1	004D	007G	True	3	3	0.68	4.03	SameSeq
1FWC	1	002B	003C	1FWD	1	002B	006C	False	6	6	0.00	89.68	SameSeq
2DD4	1	010J	011K	2DXB	2	001M	005Q	False	12	12	0.00	65.01	SameSeq
1M34	1	001A	004D	2MIN	1	003C	004D	False	4	4	0.00	77.93	SameSeq
3GZX	1	002B	005A	3GZY	1	003A	004B	False	6	6	0.24	34.86	SameSeq
2DD4	1	001A	002B	2DD5	1	004D	008H	False	12	12	0.09	53.97	SameSeq
1EOC	1	005A	006B	2BUQ	1	003A	006B	False	24	24	0.11	54.15	SameSeq
2DD4	1	005E	006F	2DXB	2	003O	011W	False	8	8	0.00	37.08	SameSeq
1FZ7	1	002B	003C	1XVG	1	001A	003C	False	4	4	0.10	50.34	SameSeq
2DD4	1	010J	011K	2DXB	2	002N	010V	False	12	12	0.13	53.37	SameSeq
2PO0	1	005A	006B	2PO2	1	001A	004B	True	6	6	0.00	55.23	SameSeq
1JKJ	1	001A	004B	1SCU	1	003D	004E	True	4	4	0.00	56.89	SameSeq
2AGL	1	001D	003A	2IUQ	1	001A	004H	False	4	4	0.00	48.36	SameSeq
1FYZ	1	001A	004D	1XU5	1	001A	003C	False	4	4	0.08	50.15	SameSeq
2A6H	2	002L	003M	2O5I	2	005L	006M	True	2	2	0.85	2.14	SameSeq
2DXC	1	004D	008H	2ZZD	1	001A	002B	False	12	12	0.09	53.59	SameSeq
1NKZ	1	017E	018F	2FKW	1	006F	007G	False	18	20	0.00	21.15	SameSeq
1HHO	1	001A	004B	1YHE	1	001A	004D	True	4	4	0.80	4.44	SameSeq
1FZ0	1	002B	003C	1XVB	1	001A	003C	False	4	4	0.06	50.15	SameSeq
1NQP	1	003C	004D	1YVQ	1	001A	004D	False	4	4	0.00	38.97	SameSeq
2DXB	1	002B	012L	2ZZD	1	002B	003C	False	8	8	0.00	37.36	SameSeq
1FZ5	1	002B	003C	1FZ8	1	002B	004D	False	4	4	0.06	50.03	SameSeq
2PNZ	1	002B	005A	2PO0	1	003A	004B	True	6	6	0.00	55.33	SameSeq
2A68	2	002L	004N	2BE5	1	002B	004D	True	1	1	0.85	1.14	SameSeq
1FZ5	1	001A	003C	1XVG	1	001A	004D	False	4	4	0.06	50.28	SameSeq
2BUT	1	005A	006B	2BUW	1	015A	020B	False	24	24	0.11	54.12	SameSeq
2BUT	1	008B	023A	2BUW	1	015A	016B	False	24	24	0.11	54.15	SameSeq
1YKK	1	019G	020H	1YKL	1	008H	009I	False	24	24	0.07	53.04	SameSeq
2ZFO	1	011C	017A	2ZS0	1	009A	011C	False	12	12	0.00	38.63	SameSeq
1FZ4	1	001A	004D	1FZ7	1	002B	004D	False	4	4	0.06	50.18	SameSeq
1A01	1	001A	002B	1YEO	1	002B	003C	False	4	4	0.00	40.56	SameSeq
2AGL	1	001D	004B	2AGW	1	002H	004B	False	4	4	0.00	48.51	SameSeq
1KZU	1	007A	018H	2FKW	1	014N	015O	True	18	20	0.86	0.44	SameSeq
1M3D	2	002H	006L	1T60	1	005E	006F	False	6	6	0.18	49.56	SameSeq
1Y7C	1	001A	004D	1YIH	1	003C	004D	False	4	4	0.00	39.68	SameSeq
2DD4	1	001A	011K	2DXC	1	008H	010J	False	12	12	0.00	77.35	SameSeq
1RAE	1	003C	010B	1RAF	1	007C	008D	False	12	12	0.00	83.90	SameSeq
2AH1	1	001D	004B	2OK6	1	001D	003A	False	4	4	0.00	48.50	SameSeq
1EOC	1	006B	013A	2BUQ	1	013A	014B	False	24	24	0.10	54.08	SameSeq
2DD5	1	002B	004D	2DXB	1	004D	005E	False	12	12	0.00	65.26	SameSeq
1PPJ	1	013P	015R	2FYU	1	014C	016E	False	4	4	0.00	72.71	SameSeq
1RQA	1	001A	004D	1Y4P	1	003C	004D	False	4	4	0.00	40.71	SameSeq
1FZ0	1	001A	004D	1FZ1	1	001A	003C	False	4	4	0.06	50.08	SameSeq
3KMF	1	003E	004G	4HHB	1	002B	003C	False	4	4	0.04	39.66	SameSeq
1HGC	1	002B	003C	1LJW	1	001A	004B	True	4	4	0.77	4.13	SameSeq
2AFH	1	001A	002B	2AFK	1	001A	004D	False	4	4	0.00	78.75	SameSeq
2AGW	1	001D	004B	2IUV	1	001A	003D	False	4	4	0.00	48.22	SameSeq
2DXB	2	004P	008T	2ZZD	1	007G	008H	False	12	12	0.09	53.62	SameSeq
1RAB	1	003C	010B	1RAC	1	005A	012D	False	12	12	0.78	2.96	SameSeq
1UIW	2	003G	004H	2DN1	1	002B	003A	False	4	4	0.00	40.24	SameSeq
2BUT	1	013A	014B	2BUW	1	001A	004B	False	24	24	0.11	54.12	SameSeq
2JEA	1	005A	010B	2JEB	1	001A	002B	True	6	6	0.02	55.47	SameSeq
1SJE	1	009A	012D	1SJH	1	005A	012D	True	6	6	0.00	79.14	SameSeq
1M34	1	001A	002B	2AFH	1	002B	003C	False	4	4	0.00	78.72	SameSeq
1NKZ	1	003C	004D	2FKW	1	012L	013M	False	18	20	0.08	20.75	SameSeq
1RAA	1	005A	012D	1RAD	1	011C	012D	False	12	12	0.00	83.61	SameSeq
2DD4	1	001A	005E	2DXB	1	005E	007G	False	12	12	0.00	77.34	SameSeq
2A68	2	002L	003M	2O5I	2	005L	006M	True	2	2	0.82	1.77	SameSeq
2ZFO	1	021A	023C	2ZS0	1	021A	023C	True	12	12	0.83	4.14	SameSeq
1FZ8	1	001A	003C	1XVE	1	002B	003C	False	4	4	0.06	50.48	SameSeq
2DD4	1	008H	009I	2DXB	2	002N	012X	False	8	8	0.00	37.43	SameSeq
1NS9	1	003A	004B	2ZLV	1	001A	004B	False	4	4	0.04	39.17	SameSeq
1FWD	1	002B	003C	1FWE	1	003C	008B	False	6	6	0.00	89.68	SameSeq
1EZV	1	012C	014E	1P84	1	005E	012C	False	4	4	0.00	72.12	SameSeq
1EJX	1	006A	007C	2KAU	1	004A	006C	False	6	6	0.21	34.39	SameSeq
2BUY	1	011A	012B	2BV0	1	015A	020B	False	24	24	0.14	54.24	SameSeq
1M1N	1	003C	004D	2AFH	1	002B	003C	False	4	4	0.00	78.73	SameSeq
1CLS	1	003C	004D	2DXM	1	001A	004D	False	4	4	0.00	39.72	SameSeq
2HJ4	1	001D	003A	2HJB	1	002H	003A	False	4	4	0.00	48.13	SameSeq
2AGX	1	002H	004B	2AH0	1	001D	004B	False	4	4	0.00	48.33	SameSeq
1M3D	2	004J	006L	1T60	4	005W	006X	False	6	6	0.03	35.54	SameSeq
1EOC	1	005A	022B	2BUQ	1	017A	018B	False	24	24	0.10	54.08	SameSeq
1M9P	1	001A	002B	1YFF	2	001E	004H	False	4	4	0.00	38.90	SameSeq
1M1N	2	001E	004H	1M34	1	003C	004D	False	4	4	0.00	78.98	SameSeq
2DD4	1	002B	003C	2DXC	1	005E	009I	False	8	8	0.00	37.14	SameSeq
1LJW	1	002B	003A	1QSH	1	002B	003C	True	4	4	0.72	3.62	SameSeq
2AGL	1	002H	004B	2IUQ	1	001A	004H	False	4	4	0.00	49.60	SameSeq
1M3D	2	002H	003I	1T61	1	003C	005E	False	6	6	0.18	49.43	SameSeq
3PCC	1	007D	008P	3PCF	1	020P	021E	False	24	24	0.07	53.10	SameSeq
1WCI	1	001A	004B	2BEV	1	004A	005B	False	4	4	0.15	41.57	SameSeq
1EOC	1	003A	018B	2BUQ	1	011A	012B	False	24	24	0.10	54.08	SameSeq
1XMF	1	001A	004D	1XMH	1	002B	004D	False	4	4	0.06	50.01	SameSeq
1RPS	1	002B	003C	3IC0	1	001A	002B	False	4	4	0.00	38.24	SameSeq
2IUP	1	002B	003D	2IUR	1	002B	004H	False	4	4	0.00	48.64	SameSeq
2DYR	1	007G	014N	2EIL	1	001A	007G	True	4	4	0.00	56.31	SameSeq
1FWD	1	001A	003C	1FWE	1	001A	006C	False	6	6	0.22	34.44	SameSeq
1FWB	1	001A	006C	1FWD	1	004A	006C	False	6	6	0.22	34.40	SameSeq
2BUY	1	019A	020B	2BV0	1	011A	016B	False	24	24	0.14	54.24	SameSeq
2ZFO	1	005A	007C	2ZS1	1	005A	007C	True	12	12	0.80	4.07	SameSeq
1XVC	1	002B	004D	1XVE	1	002B	003C	False	4	4	0.06	50.42	SameSeq
1YKM	1	014B	015C	1YKN	1	011K	012L	False	24	24	0.07	53.35	SameSeq
1OXB	1	001A	002B	1OXK	2	001C	002D	True	1	1	0.78	5.58	SameSeq
2IUV	1	002B	004H	2OIZ	1	002H	003A	False	4	4	0.00	50.42	SameSeq
2DXB	2	007S	011W	2ZZD	1	002B	010J	False	12	12	0.00	77.69	SameSeq
3DV0	2	002F	005J	3DVA	2	004H	005J	False	2	2	0.50	14.73	SameSeq
1XVB	1	002B	004D	1XVG	1	002B	003C	False	4	4	0.06	50.28	SameSeq
1PP9	1	002B	009I	2FYU	1	002B	009I	True	2	2	0.56	24.09	SameSeq
1NTM	1	015D	016E	1PPJ	1	004D	005E	True	2	2	0.85	1.95	SameSeq
2ZS0	1	009A	011C	2ZS1	1	009A	019C	False	12	12	0.00	37.20	SameSeq
1O5D	1	002H	003T	2FLB	1	002H	003T	True	1	1	0.88	0.48	SameSeq
2DD4	1	005E	007G	2DD5	1	002B	004D	False	12	12	0.00	77.54	SameSeq
2AGL	1	001D	004B	2AGZ	1	002H	004B	False	4	4	0.00	48.38	SameSeq
1V54	1	001A	020T	3ABK	2	001N	007T	True	4	1	0.00	56.29	SameSeq
2DD4	1	004D	008H	2DXB	1	010J	011K	False	12	12	0.09	53.56	SameSeq
1KZU	1	011G	012H	2FKW	1	007G	010J	True	18	20	0.29	20.86	SameSeq
2BUT	1	004B	015A	2BUW	1	019A	020B	False	24	24	0.11	54.15	SameSeq
1QI8	1	002B	003C	2W72	1	003C	004D	True	4	2	0.00	39.24	SameSeq
1A2C	1	001L	002H	1FPH	1	001L	002H	True	1	1	0.85	4.99	SameSeq
2AFK	1	001A	004D	3MIN	1	003C	004D	False	4	4	0.00	78.06	SameSeq
2DD4	1	003C	011K	2DXC	1	011K	012L	False	8	8	0.00	37.28	SameSeq
2HJB	1	001D	004B	2OK4	1	002H	004B	False	4	4	0.00	48.67	SameSeq
1M34	1	002B	003C	2AFH	1	001A	002B	False	4	4	0.00	78.66	SameSeq
1EOC	1	009A	010B	2BUQ	1	002B	005A	False	24	24	0.11	54.15	SameSeq
1CG5	1	002B	003A	1CG8	1	001A	004B	True	4	4	0.80	3.48	SameSeq
2BUY	1	019A	020B	2BV0	1	001A	004B	False	24	24	0.14	54.24	SameSeq
1EOC	1	019A	020B	2BUQ	1	015A	020B	False	24	24	0.11	54.15	SameSeq
2DXB	2	001M	011W	2DXC	1	002B	004D	False	12	12	0.00	77.27	SameSeq
1FZ9	1	002B	003C	1XU3	1	001A	003C	False	4	4	0.10	50.21	SameSeq
2AFK	1	001A	004D	2MIN	1	003C	004D	False	4	4	0.00	78.03	SameSeq
2IUP	1	002B	003D	2IUQ	1	002B	004H	False	4	4	0.00	48.30	SameSeq
1FWB	1	007A	009C	1FWD	1	001A	006C	False	6	6	0.22	34.43	SameSeq
2DXB	2	007S	011W	2DXC	1	002B	010J	False	12	12	0.00	77.71	SameSeq
1B86	1	003C	004D	3IC0	1	002B	003C	False	4	4	0.00	40.22	SameSeq
2DD4	1	008H	010J	2DD5	1	004D	005E	False	12	12	0.00	65.16	SameSeq
2DXB	2	001M	002N	2DXC	1	004D	008H	False	12	12	0.09	53.79	SameSeq
2DD4	1	005E	007G	2ZZD	1	001A	005E	False	12	12	0.00	77.67	SameSeq
1EOC	1	004B	015A	2BUQ	1	023A	024B	False	24	24	0.10	54.08	SameSeq
1Y8K	1	002B	003C	2MHB	1	001A	004B	True	4	4	0.82	1.59	SameSeq
2AGY	1	001D	003A	2IUP	1	001A	004H	False	4	4	0.00	48.21	SameSeq
1FWD	1	003C	008B	1FWE	1	008B	009C	False	6	6	0.00	89.66	SameSeq
1EOC	1	005A	022B	2BUQ	1	011A	012B	False	24	24	0.10	54.08	SameSeq
2AHJ	1	002B	003C	2ZPE	1	001A	002B	True	4	1	0.03	61.25	SameSeq
1FZ1	1	001A	004D	1XU5	1	001A	003C	False	4	4	0.07	50.17	SameSeq
1KZU	1	007A	018H	2FKW	1	017R	018S	False	18	20	0.09	21.20	SameSeq
1M3D	1	005E	006F	1T60	3	001M	003O	False	6	6	0.06	35.76	SameSeq
1M9P	1	002B	003C	1YFF	2	001E	002F	False	4	4	0.00	39.11	SameSeq
2DD5	1	001A	002B	2DXC	1	007G	011K	False	12	12	0.00	65.20	SameSeq
1RAE	1	002B	007C	1RAF	1	011C	012D	False	12	12	0.00	83.90	SameSeq
1G08	1	002B	003C	1G0A	1	003C	004D	False	4	4	0.00	39.69	SameSeq
1FZ6	1	001A	003C	1XU3	1	001A	004D	False	4	4	0.08	50.09	SameSeq
1NKZ	1	009C	010D	2FKW	1	001A	004D	True	18	20	0.31	21.02	SameSeq
3PCC	1	001A	002M	3PCF	1	014M	015B	False	24	24	0.07	53.05	SameSeq
2MHB	1	003A	004B	2ZLU	1	001A	004B	False	4	4	0.05	39.85	SameSeq
1NS6	1	001A	002B	1Y8K	1	001A	004D	False	4	4	0.00	39.61	SameSeq
1PBX	1	001A	002B	2H8F	1	002B	003C	False	4	4	0.00	37.49	SameSeq
1WCI	1	001A	004B	1X80	1	001A	002B	False	4	4	0.15	41.29	SameSeq
1L0L	1	003C	005E	1PPJ	1	005E	013P	True	1	4	0.00	73.49	SameSeq
1J3Z	1	003C	004D	1XZ2	1	002B	003C	False	4	4	0.00	39.58	SameSeq
1FWJ	1	001A	003C	1KRA	1	003C	007A	False	6	6	0.22	34.41	SameSeq
2DYR	1	007G	014N	3AG3	1	001A	007G	True	4	1	0.00	56.45	SameSeq
2A69	2	001K	003M	2BE5	2	002L	003M	False	2	2	0.24	61.48	SameSeq
1QXE	1	001A	002B	3B75	2	002F	003G	False	4	4	0.09	39.63	SameSeq
1FWA	1	005B	009C	1FWE	1	002B	003C	False	6	6	0.00	89.64	SameSeq
1M1N	1	001A	004D	1M34	1	001A	002B	False	4	4	0.00	79.07	SameSeq
1FZ7	1	002B	004D	1XVD	1	001A	004D	False	4	4	0.08	50.04	SameSeq
1EOC	1	015A	016B	2BUQ	1	003A	006B	False	24	24	0.11	54.15	SameSeq
1RAA	1	001A	002B	1RAD	1	004D	009A	False	12	12	0.00	83.87	SameSeq
2BUY	1	001A	004B	2BV0	1	021A	022B	False	24	24	0.14	54.28	SameSeq
1MG2	1	005E	006F	1MG3	1	002B	005E	False	4	4	0.02	48.01	SameSeq
1M3D	1	002B	006F	1T60	3	004P	006R	False	6	6	0.14	49.23	SameSeq
1S5B	1	001A	004F	1S5D	1	001A	002D	False	5	5	0.20	40.54	SameSeq
1OAO	1	002B	004D	3I01	1	001A	003M	False	4	4	0.00	61.81	SameSeq
1FZ0	1	002B	004D	1XU5	1	002B	003C	False	4	4	0.06	50.16	SameSeq
1QXD	1	003C	004D	2DN2	1	002B	003C	False	4	4	0.00	37.96	SameSeq
1KZU	1	014B	015D	2FKW	1	009I	010J	False	18	20	0.09	21.17	SameSeq
1S5Y	1	002B	003C	2H8F	1	002B	003C	True	4	4	0.81	4.23	SameSeq
2AGW	1	001D	003A	2AGX	1	001D	004B	False	4	4	0.00	48.35	SameSeq
1S5Y	1	001A	004D	2H8D	1	002B	003C	True	4	4	0.80	4.00	SameSeq
1S5X	1	002B	003A	1S5Y	1	003C	004D	False	4	4	0.00	40.20	SameSeq
1OCR	1	018R	019S	3ABL	1	005E	006F	True	2	1	0.80	1.37	SameSeq
2A06	1	011N	019V	2FYU	1	012A	020I	True	2	2	0.60	23.98	SameSeq
1UIW	1	002B	003C	2D60	1	003C	004D	False	4	4	0.00	40.00	SameSeq
2DYS	1	001A	020T	3AG2	2	001N	007T	True	4	1	0.00	56.46	SameSeq
1FZ1	1	001A	004D	1FZ8	1	001A	003C	False	4	4	0.06	50.17	SameSeq
1V4U	1	001A	004D	1V4X	1	003C	004D	False	4	4	0.00	42.95	SameSeq
2DD5	1	001A	002B	2ZZD	1	002B	004D	False	12	12	0.00	65.25	SameSeq
2BUT	1	001A	014B	2BUW	1	001A	002B	False	24	24	0.11	54.15	SameSeq
2DXB	1	002B	010J	2DXC	1	002B	004D	False	12	12	0.00	77.42	SameSeq
1PP9	1	003C	015R	2A06	1	003C	005E	False	4	4	0.00	72.11	SameSeq
1FZ2	1	002B	004D	1FZ5	1	002B	003C	False	4	4	0.06	50.02	SameSeq
1HBH	1	002B	003C	2H8D	1	003C	004D	False	4	4	0.00	38.66	SameSeq
1EOC	1	006B	013A	2BUQ	1	012B	019A	True	24	24	0.80	0.25	SameSeq
2DD5	1	011K	012L	2DXC	1	005E	009I	False	8	8	0.00	37.14	SameSeq
2DXB	1	007G	008H	2DXC	1	008H	010J	False	12	12	0.00	65.50	SameSeq
1M3D	1	004D	006F	1T61	1	005E	006F	False	6	6	0.08	35.42	SameSeq
2DD5	1	005E	006F	2ZZD	1	002B	012L	False	8	8	0.00	37.14	SameSeq
1RAD	1	006B	011C	2FZG	1	001A	002B	False	12	12	0.00	82.45	SameSeq
2AGZ	1	002H	004B	2HJ4	1	002H	003A	False	4	4	0.00	49.00	SameSeq
2DD5	1	008H	010J	2DXB	1	007G	011K	True	12	12	0.89	0.41	SameSeq
1HBO	1	003C	004D	1HBU	1	001A	003C	False	4	4	0.00	92.55	SameSeq
2BUY	1	013A	014B	2BV0	1	003A	006B	False	24	24	0.14	54.24	SameSeq
2H8F	1	001A	002B	3GQG	1	001A	004D	False	4	4	0.00	38.24	SameSeq
1T60	4	005W	006X	1T61	1	002B	006F	False	6	6	0.18	52.85	SameSeq
1HBH	1	002B	003C	1S5Y	1	001A	004D	True	4	4	0.80	4.16	SameSeq
1D0G	1	003T	005B	1DU3	2	002H	005K	False	6	6	0.00	51.35	SameSeq
2AGW	1	001D	003A	2IUP	1	002B	003D	False	4	4	0.00	48.42	SameSeq
1XU3	1	002B	004D	1XU5	1	001A	004D	False	4	4	0.06	50.01	SameSeq
1YKM	1	001A	002B	1YKN	1	013A	018F	False	24	24	0.04	53.33	SameSeq
1HDA	1	002B	003C	2QSS	1	002B	003C	True	4	4	0.70	4.96	SameSeq
1RAA	1	001A	002B	1RAD	1	005A	012D	False	12	12	0.00	83.87	SameSeq
2DXB	1	002B	010J	2ZZD	1	007G	011K	False	12	12	0.00	77.75	SameSeq
1SDK	1	001A	004D	3IC0	1	001A	004D	True	4	4	0.75	3.99	SameSeq
1V55	1	007G	014N	2EIL	1	014N	020T	True	4	4	0.00	56.30	SameSeq
1RAE	1	005A	012D	1RAF	1	006B	011C	False	12	12	0.78	3.00	SameSeq
2HJ4	1	001D	003A	2IUP	1	002B	003D	False	4	4	0.00	48.09	SameSeq
1FZ0	1	001A	004D	1XVB	1	002B	004D	False	4	4	0.06	50.03	SameSeq
1RQA	1	002B	003C	1YEV	1	003C	004D	True	4	4	0.00	40.61	SameSeq
1FZ5	1	002B	004D	1FZ8	1	001A	004D	False	4	4	0.10	50.09	SameSeq
2IUQ	1	001A	003D	2OIZ	1	002H	003A	False	4	4	0.00	48.31	SameSeq
1YKM	1	009I	010J	1YKN	1	007G	012L	False	24	24	0.07	53.23	SameSeq
1KZU	1	003D	004E	2FKW	1	006F	007G	False	18	20	0.00	20.95	SameSeq
1FWC	1	007A	009C	1FWE	1	004A	009C	False	6	6	0.22	34.45	SameSeq
1J40	2	001E	002F	3KMF	1	003E	004G	True	4	4	0.84	0.82	SameSeq
1M1N	2	001E	004H	2AFK	1	003C	004D	False	4	4	0.00	78.98	SameSeq
1FWD	1	004A	006C	1FWE	1	001A	006C	False	6	6	0.22	34.44	SameSeq
1YKM	1	021I	022J	1YKN	1	014B	015C	False	24	24	0.07	53.25	SameSeq
2AGX	1	002H	004B	2OK4	1	002H	003A	False	4	4	0.00	50.08	SameSeq
1EOC	1	007A	020B	2BUQ	1	017A	024B	False	24	24	0.80	0.25	SameSeq
1RAA	1	011C	012D	1RAH	1	004D	009A	False	12	12	0.00	83.65	SameSeq
2DD4	1	005E	007G	2DXC	1	004D	005E	False	12	12	0.09	53.59	SameSeq
1C1U	1	001L	002H	1QHR	1	001A	002B	True	1	1	0.82	3.57	SameSeq
1YVQ	1	002B	003C	3DUT	1	001A	004D	True	4	4	0.61	7.26	SameSeq
1KZU	1	008B	009D	1NKZ	1	015C	016D	False	18	18	0.09	21.25	SameSeq
2DD5	1	008H	010J	2ZZD	1	001A	011K	False	12	12	0.00	77.58	SameSeq
1XZ2	1	001A	004D	2HHB	1	001A	002B	False	4	4	0.00	39.50	SameSeq
1NKZ	1	016D	017E	2FKW	1	013M	014N	False	18	20	0.08	21.00	SameSeq
1EOC	1	013A	014B	2BUQ	1	015A	020B	False	24	24	0.11	54.15	SameSeq
2DYS	1	007G	014N	3ABM	2	001N	007T	True	4	1	0.00	56.53	SameSeq
1RAD	1	005A	012D	2FZG	1	004D	009A	True	12	12	0.78	1.98	SameSeq
1HBM	1	004D	006F	1HBO	1	001A	006F	False	4	4	0.00	92.90	SameSeq
2DD5	1	002B	012L	2DXB	2	005Q	006R	False	8	8	0.00	37.07	SameSeq
1YKK	1	008H	009I	1YKL	1	013A	014B	False	24	24	0.07	53.22	SameSeq
1EOC	1	002B	011A	2BUQ	1	022B	023A	True	24	24	0.80	0.25	SameSeq
1G09	1	002B	003C	1HDA	1	003C	004D	False	4	4	0.00	40.07	SameSeq
2BUT	1	003A	004B	2BUW	1	018B	021A	False	24	24	0.11	54.12	SameSeq
2DYR	1	001A	020T	3AG3	1	001A	007G	True	4	1	0.00	56.45	SameSeq
2ZS0	1	005A	007C	2ZS1	1	009A	019C	False	12	12	0.00	37.20	SameSeq
1FZ5	1	001A	003C	1XVD	1	002B	003C	False	4	4	0.06	50.16	SameSeq
2DD5	1	004D	005E	2DXC	1	002B	010J	False	12	12	0.09	53.72	SameSeq
1D0G	1	001R	004A	1DU3	1	001A	004D	True	6	6	0.81	0.82	SameSeq
1D0G	1	001R	004A	1DU3	2	001G	006L	False	6	6	0.00	49.88	SameSeq
1EOC	1	017A	018B	2BUQ	1	017A	024B	False	24	24	0.11	54.15	SameSeq
1NS6	1	002B	003A	1Y8K	1	001A	002B	False	4	4	0.00	39.12	SameSeq
1YKM	1	007G	008H	1YKN	1	001A	006F	False	24	24	0.04	53.31	SameSeq
1C1U	1	001L	002H	3HTC	1	001L	002H	True	1	1	0.37	5.42	SameSeq
1M1N	1	002B	003C	2MIN	1	003C	004D	False	4	4	0.00	78.17	SameSeq
2DD5	1	007G	011K	2ZZD	1	001A	011K	False	12	12	0.00	77.64	SameSeq
1KZU	1	017G	018H	1NKZ	1	014B	015C	False	18	18	0.09	21.03	SameSeq
2AGY	1	002H	004B	2HJB	1	002H	003A	False	4	4	0.00	46.80	SameSeq
1YKM	1	013A	014B	1YKN	1	008H	009I	False	24	24	0.07	53.24	SameSeq
2DXC	1	005E	007G	2ZZD	1	008H	010J	False	12	12	0.00	77.58	SameSeq
1PPJ	1	002B	016S	2FYU	1	002B	017F	True	2	2	0.82	1.36	SameSeq
2AH0	1	002H	003A	2IUQ	1	001A	003D	False	4	4	0.00	48.26	SameSeq
1FZ1	1	001A	004D	1FZ7	1	002B	004D	False	4	4	0.06	50.15	SameSeq
2DD4	1	011K	012L	2DXC	1	006F	008H	False	8	8	0.00	37.39	SameSeq
1SHR	1	002B	003C	1SI4	1	001A	004D	True	4	4	0.84	0.75	SameSeq
1EJW	1	007C	009A	1KRA	1	003C	007A	False	6	6	0.22	34.42	SameSeq
2DXC	1	007G	008H	2ZZD	1	001A	011K	False	12	12	0.09	53.75	SameSeq
1KIR	1	002B	003C	1VFB	1	002B	003C	True	1	1	0.86	0.31	SameSeq
1FZC	1	002B	003C	1FZG	1	002B	003C	True	2	2	0.84	1.93	SameSeq
1RAE	1	006B	011C	1RAF	1	007C	008D	False	12	12	0.00	83.90	SameSeq
1V54	1	001A	007G	2DYR	1	007G	014N	True	4	4	0.00	56.28	SameSeq
1MG2	2	001I	006N	1MG3	2	005M	006N	False	4	4	0.02	48.09	SameSeq
2DXC	1	004D	008H	2ZZD	1	007G	008H	False	12	12	0.09	53.61	SameSeq
1NTM	1	014C	016E	1PPJ	1	005E	013P	False	4	4	0.00	73.50	SameSeq
1C1V	1	001L	002H	1PPB	1	001L	002H	True	1	1	0.84	4.47	SameSeq
1CLS	1	002B	003C	1YZI	1	001A	004B	True	4	4	0.71	5.43	SameSeq
1YKM	1	020H	021I	1YKN	1	001A	002B	False	24	24	0.07	53.52	SameSeq
1EZV	1	003C	017G	1P84	1	003C	008H	False	4	4	0.07	80.60	SameSeq
1YKM	1	020H	021I	1YKN	1	007G	008H	False	24	24	0.07	53.47	SameSeq
2DD5	1	005E	007G	2DXB	2	001M	002N	False	12	12	0.09	53.96	SameSeq
1HBH	1	003C	004D	1PBX	1	002B	003A	False	4	4	0.00	41.07	SameSeq
2HJ4	1	002H	004B	2OK4	1	002H	003A	False	4	4	0.00	50.17	SameSeq
2DXB	1	007G	008H	2ZZD	1	005E	007G	False	12	12	0.09	53.38	SameSeq
2BUT	1	017A	018B	2BUW	1	003A	006B	False	24	24	0.11	54.12	SameSeq
1FWC	1	003C	008B	1FWD	1	005B	006C	False	6	6	0.00	89.69	SameSeq
1GZX	1	001A	002B	1J40	2	001E	004H	False	4	4	0.00	39.87	SameSeq
1S5X	1	001A	002B	2H8F	1	002B	003C	False	4	4	0.00	40.70	SameSeq
1G0B	1	002B	003A	2MHB	1	001A	002B	False	4	4	0.10	39.81	SameSeq
1RAA	1	001A	008D	1RAH	1	011C	012D	False	12	12	0.00	83.62	SameSeq
2JE6	1	001A	005B	2JEA	1	005A	006B	True	6	6	0.02	55.62	SameSeq
2DXB	2	001M	005Q	2DXC	1	002B	010J	False	12	12	0.00	77.50	SameSeq
3PCC	1	007D	012R	3PCF	1	015B	016N	False	24	24	0.07	53.14	SameSeq
2AFK	1	001A	002B	3MIN	1	002B	003C	False	4	4	0.00	78.14	SameSeq
2DXB	2	005Q	009U	2ZZD	1	005E	006F	False	8	8	0.00	37.11	SameSeq
1YKK	1	015C	016D	1YKL	1	008H	009I	False	24	24	0.07	53.20	SameSeq
1G0B	1	003A	004B	1NS6	1	002B	003A	False	4	4	0.00	39.34	SameSeq
1RAE	1	003C	010B	1RAF	1	001A	002B	False	12	12	0.00	84.09	SameSeq
1NKZ	1	001A	002B	2FKW	1	001A	004D	True	18	20	0.32	21.02	SameSeq
1FSX	1	002B	003C	1G09	1	001A	002B	False	4	4	0.00	40.00	SameSeq
1KZU	1	010E	011G	2FKW	1	017R	018S	False	18	20	0.09	21.20	SameSeq
2DXC	1	010J	011K	2ZZD	1	005E	007G	False	12	12	0.13	53.46	SameSeq
1FZ0	1	002B	003C	1XVG	1	002B	004D	False	4	4	0.06	50.11	SameSeq
2BUT	1	001A	002B	2BUW	1	012B	019A	False	24	24	0.11	54.12	SameSeq
2DXB	2	010V	011W	2DXC	1	005E	007G	False	12	12	0.13	53.39	SameSeq
1EOC	1	002B	011A	2BUQ	1	010B	013A	True	24	24	0.80	0.25	SameSeq
1XU3	1	002B	003C	1XVB	1	002B	004D	False	4	4	0.06	50.15	SameSeq
3L4M	1	001A	006F	3L4O	1	001A	004D	False	4	4	0.00	-1.00	SameSeq
2DD4	1	004D	008H	2DXC	1	001A	002B	False	12	12	0.09	53.57	SameSeq
2AH1	1	001D	004B	2IUQ	1	001A	003D	False	4	4	0.00	48.25	SameSeq
1Q95	1	006F	012L	1RAD	1	004D	009A	False	6	12	0.00	79.80	SameSeq
1KZU	1	014B	015D	2FKW	1	013M	014N	False	18	20	0.09	21.17	SameSeq
1KZU	1	001A	002B	1NKZ	1	008B	009C	False	18	18	0.09	21.03	SameSeq
2QSP	1	001A	004D	2QSS	1	002B	003C	True	4	4	0.86	0.74	SameSeq
1G0A	1	002B	003C	2QSP	1	002B	003C	True	4	4	0.65	2.26	SameSeq
1LTS	1	001D	007C	1LTT	1	004G	007C	False	5	5	0.25	28.70	SameSeq
2AGL	1	002H	003A	2OK4	1	002H	004B	False	4	4	0.00	49.58	SameSeq
2DD5	1	008H	009I	2DXC	1	006F	008H	False	8	8	0.00	39.16	SameSeq
2OCC	2	004Q	009V	2ZXW	2	004Q	009V	True	1	1	0.86	1.08	SameSeq
1J3Z	1	003C	004D	1J40	2	001E	004H	False	4	4	0.00	39.49	SameSeq
1M34	1	001A	002B	2AFK	1	001A	004D	False	4	4	0.00	78.94	SameSeq
1RAB	1	007C	008D	1RAC	1	005A	012D	False	12	12	0.00	83.63	SameSeq
1A00	1	002B	003C	1Y46	1	003C	004D	False	4	4	0.00	39.88	SameSeq
1FZ3	1	002B	003C	1XVD	1	002B	004D	False	4	4	0.06	50.10	SameSeq
1B86	1	001A	004D	1HHO	1	002B	003A	True	4	4	0.78	4.18	SameSeq
1RAD	1	003C	004D	1RAG	1	005A	012D	False	12	12	0.00	83.72	SameSeq
1YKM	1	010J	011K	1YKN	1	019G	020H	False	24	24	0.07	53.59	SameSeq
1KZU	1	001A	002B	2FKW	1	008H	009I	False	18	20	0.09	20.88	SameSeq
2A6H	1	001A	003C	2O5I	2	005L	006M	False	2	2	0.26	61.75	SameSeq
3ABO	1	003C	004D	3ABQ	1	001A	004D	False	4	4	0.00	66.54	SameSeq
2IUR	1	002B	004H	2OK4	1	001D	004B	False	4	4	0.00	48.93	SameSeq
1HBB	1	001A	004D	3D7O	1	002B	003A	True	4	4	0.85	4.00	SameSeq
1FZ7	1	002B	004D	1XU3	1	001A	004D	False	4	4	0.08	50.07	SameSeq
3DHI	1	005A	008E	3I5J	1	001A	008E	True	2	4	0.00	53.46	SameSeq
1M1N	1	002B	003C	1M34	1	003C	004D	False	4	4	0.00	79.04	SameSeq
2DD5	1	005E	007G	2DXB	1	007G	011K	False	12	12	0.00	77.73	SameSeq
1M3D	1	005E	006F	1T60	1	004D	006F	False	6	6	0.05	35.35	SameSeq
1EJW	1	003A	004C	1EJX	1	001C	003A	False	6	6	0.22	34.20	SameSeq
1YKM	1	013A	018F	1YKN	1	005E	006F	False	24	24	0.07	53.43	SameSeq
3CFF	1	005R	006G	3CFH	1	002A	005R	False	8	8	0.05	40.43	SameSeq
1PP9	1	013P	015R	2A06	1	005E	013P	False	4	4	0.00	72.23	SameSeq
3CX5	1	003C	017S	3CXH	1	012N	017S	False	4	4	0.14	79.83	SameSeq
1S5B	1	001A	003E	1S5C	1	001A	004F	False	5	5	0.62	25.64	SameSeq
1LOA	2	001E	004H	1LOC	1	004C	005D	False	3	4	0.10	42.99	SameSeq
1FZ6	1	001A	004D	1XVE	1	002B	004D	False	4	4	0.06	50.15	SameSeq
3CX5	1	002B	016R	3CXH	1	007G	011M	True	2	2	0.84	0.23	SameSeq
1FWB	1	003C	007A	1FWD	1	001A	003C	False	6	6	0.22	34.40	SameSeq
2A69	2	002L	003M	2O5I	2	004K	006M	False	2	2	0.25	61.15	SameSeq
1KZU	1	004E	005G	1NKZ	1	017E	018F	False	18	18	0.09	21.22	SameSeq
1FYZ	1	001A	004D	1FZ4	1	002B	004D	False	4	4	0.06	50.07	SameSeq
1FSX	1	002B	003C	2QSS	1	001A	004D	True	4	4	0.82	1.08	SameSeq
1NQP	1	001A	004D	3DUT	1	001A	004D	True	4	4	0.60	7.23	SameSeq
2BUT	1	009A	010B	2BUW	1	007A	014B	False	24	24	0.11	54.12	SameSeq
1NKZ	1	005E	006F	2FKW	1	004D	005E	False	18	20	0.08	20.59	SameSeq
2DXB	2	007S	008T	2DXC	1	008H	010J	False	12	12	0.00	65.52	SameSeq
2AGZ	1	001D	004B	2AH0	1	002H	004B	False	4	4	0.00	48.20	SameSeq
1XVD	1	001A	004D	1XVG	1	002B	004D	False	4	4	0.08	50.01	SameSeq
2DYR	1	007G	014N	3ABM	2	001N	007T	True	4	1	0.00	56.37	SameSeq
1FZ5	1	001A	003C	1XVE	1	002B	003C	False	4	4	0.06	50.49	SameSeq
2DXB	2	005Q	009U	2ZZD	1	008H	009I	False	8	8	0.00	37.20	SameSeq
1PBX	1	001A	004B	2H8D	1	003C	004D	False	4	4	0.00	40.92	SameSeq
1FWA	1	003C	007A	1FWE	1	004A	006C	False	6	6	0.22	34.34	SameSeq
2DD5	1	001A	011K	2DXC	1	001A	002B	False	12	12	0.09	53.53	SameSeq
2ZFO	1	001A	004D	2ZS1	1	009A	012D	True	6	6	0.79	2.71	SameSeq
2DXB	2	010V	011W	2DXC	1	001A	005E	False	12	12	0.00	65.23	SameSeq
2EIJ	1	001A	020T	2ZXW	1	001A	007G	True	4	1	0.00	56.35	SameSeq
1RAE	1	004D	009A	1RAF	1	002B	007C	False	12	12	0.78	3.00	SameSeq
1D0G	1	002S	005B	1DU3	2	002H	004J	False	6	6	0.00	51.82	SameSeq
2AGX	1	001D	004B	2IUQ	1	002B	004H	False	4	4	0.00	48.24	SameSeq
2ZFO	1	007C	021A	2ZS0	1	009A	011C	False	12	12	0.00	38.63	SameSeq
1L0L	1	004D	010J	1PP9	1	014Q	020W	True	1	2	0.86	2.10	SameSeq
2DD4	1	005E	007G	2DD5	1	004D	005E	False	12	12	0.09	53.73	SameSeq
1M3D	1	004D	006F	1T60	4	002T	006X	False	6	6	0.15	52.50	SameSeq
1OUT	1	003A	004B	1OUU	1	001A	004D	False	4	4	0.00	41.18	SameSeq
2DD5	1	002B	004D	2DXB	1	007G	008H	False	12	12	0.00	65.27	SameSeq
1G7L	1	002B	003C	1VFB	1	002B	003C	True	1	1	0.87	0.43	SameSeq
2JE6	1	004A	006I	2JEA	1	001A	004I	True	3	3	0.71	0.66	SameSeq
1HBM	1	001A	005E	1HBN	1	001A	002B	False	4	4	0.13	54.96	SameSeq
2AGL	1	002H	003A	2IUR	1	002B	004H	False	4	4	0.00	49.84	SameSeq
2JE6	1	002B	007A	2JEB	1	007A	008B	True	6	6	0.02	55.42	SameSeq
1NS9	1	002B	003A	1Y8K	1	001A	002B	False	4	4	0.13	39.44	SameSeq
1S5B	1	001A	006H	1S5C	1	001A	006H	True	5	5	0.80	3.82	SameSeq
1EOC	1	008B	009A	2BUQ	1	003A	004B	False	24	24	0.10	54.08	SameSeq
1FZ6	1	001A	003C	1XVE	1	002B	003C	False	4	4	0.06	50.49	SameSeq
1NKZ	1	002B	003C	2FKW	1	013M	014N	False	18	20	0.08	21.03	SameSeq
1FZ9	1	001A	003C	1XVC	1	002B	003C	False	4	4	0.08	50.21	SameSeq
1YKK	1	004D	005E	1YKL	1	023K	024L	False	24	24	0.07	52.55	SameSeq
1EOC	1	006B	013A	2BUQ	1	018B	021A	False	24	24	0.80	0.25	SameSeq
1NS6	1	003A	004B	2MHB	1	002B	003A	False	4	4	0.00	39.57	SameSeq
1J40	2	001E	004H	2DN1	1	001A	004B	True	4	4	0.79	4.60	SameSeq
1FWA	1	002B	006C	1FWD	1	005B	006C	False	6	6	0.00	89.67	SameSeq
2DD4	1	005E	007G	2DXC	1	010J	011K	False	12	12	0.13	53.43	SameSeq
2HJ4	1	002H	004B	2IUP	1	002B	003D	False	4	4	0.00	48.13	SameSeq
2HJ4	1	001D	004B	2IUR	1	002B	004H	False	4	4	0.00	48.79	SameSeq
1KZU	1	017G	018H	2FKW	1	001A	004D	True	18	20	0.32	20.89	SameSeq
1RAD	1	003C	010B	1RAG	1	001A	008D	False	12	12	0.78	2.93	SameSeq
2ZS0	1	001A	003C	2ZS1	1	001A	015C	False	12	12	0.00	37.20	SameSeq
1M3D	2	005K	006L	1T60	1	002B	006F	False	6	6	0.18	49.59	SameSeq
2HJB	1	001D	004B	2OIZ	1	002H	004B	False	4	4	0.00	48.78	SameSeq
2DYS	1	001A	020T	3AG4	2	001N	007T	True	4	1	0.00	56.51	SameSeq
1A5M	1	004A	006C	1A5N	1	003C	007A	False	6	6	0.22	34.44	SameSeq
2J55	1	004J	006M	2J57	2	003G	005K	False	4	4	0.02	48.00	SameSeq
1HBH	1	002B	003C	1S5X	1	002B	003A	True	4	4	0.83	4.51	SameSeq
2DXB	1	004D	008H	2ZZD	1	007G	008H	False	12	12	0.09	53.68	SameSeq
1B86	1	001A	004D	3IC0	1	001A	002B	False	4	4	0.00	38.24	SameSeq
1PPJ	1	017T	018U	2A06	1	017T	018U	True	1	1	0.65	0.27	SameSeq
2R1H	1	001A	002B	3BOM	1	002B	003C	False	4	4	0.09	38.91	SameSeq
2DD5	1	008H	010J	2DXC	1	002B	010J	False	12	12	0.00	77.66	SameSeq
1C1W	1	001L	002H	1OOK	1	001A	002B	True	1	1	0.85	5.54	SameSeq
2HJ4	1	001D	004B	2IUR	1	001A	003D	False	4	4	0.00	48.75	SameSeq
1V75	1	001A	002B	1WMU	1	002B	003A	False	4	4	0.00	40.60	SameSeq
1EOC	1	001A	002B	2BUQ	1	007A	014B	False	24	24	0.11	54.15	SameSeq
1KZU	1	015D	016E	1NKZ	1	016D	017E	False	18	18	0.09	21.05	SameSeq
1M1N	2	001E	004H	1M34	2	003K	004L	False	4	4	0.00	79.03	SameSeq
1HHO	1	001A	004B	1MKO	1	001A	002B	False	4	4	0.09	39.47	SameSeq
1BZ0	1	003C	004D	1MKO	1	001A	004D	False	4	4	0.00	40.62	SameSeq
2DXC	1	010J	011K	2ZZD	1	002B	010J	False	12	12	0.13	53.43	SameSeq
2DD5	1	005E	007G	2ZZD	1	007G	011K	False	12	12	0.00	77.87	SameSeq
1EJW	1	001C	009A	1FWJ	1	007A	009C	False	6	6	0.22	34.42	SameSeq
2D60	1	003C	004D	3KMF	1	001A	004G	False	4	4	0.00	39.72	SameSeq
1J40	2	003G	004H	3KMF	1	001A	004G	False	4	4	0.00	39.37	SameSeq
2BUY	1	010B	013A	2BV0	1	013A	014B	False	24	24	0.14	54.28	SameSeq
1S5X	1	001A	002B	3GQG	1	001A	004D	False	4	4	0.00	40.87	SameSeq
3ABQ	1	001A	004D	3ABS	1	003C	004D	False	4	4	0.00	66.68	SameSeq
2DXC	1	006F	008H	2ZZD	1	008H	009I	False	8	8	0.00	39.20	SameSeq
1FSX	1	001A	002B	1G09	1	001A	004D	False	4	4	0.00	39.48	SameSeq
1HBB	1	001A	004D	3D7O	1	001A	002B	False	4	4	0.00	38.70	SameSeq
1D0G	1	003T	006D	1DU3	1	003C	005E	False	6	6	0.00	51.49	SameSeq
1EJW	1	001C	003A	1FWJ	1	004A	009C	False	6	6	0.22	34.41	SameSeq
1G09	1	003C	004D	1G0A	1	001A	004D	False	4	4	0.00	39.35	SameSeq
2AH0	1	001D	003A	2IUR	1	002B	003D	False	4	4	0.00	48.41	SameSeq
2ZXW	1	004D	013M	3AG4	2	004Q	013Z	True	1	1	0.88	0.49	SameSeq
2DD5	1	004D	008H	2DXB	1	001A	005E	False	12	12	0.00	77.49	SameSeq
1G0B	1	001A	002B	2ZLV	1	002B	003A	False	4	4	0.00	39.14	SameSeq
3CFF	1	003M	004B	3CFH	1	003M	008H	False	8	8	0.05	40.48	SameSeq
2AH0	1	001D	004B	2IUR	1	002B	004H	False	4	4	0.00	48.61	SameSeq
2AFK	1	001A	004D	2MIN	1	001A	002B	False	4	4	0.00	78.03	SameSeq
1M34	1	001A	004D	2AFK	1	001A	002B	False	4	4	0.00	78.88	SameSeq
2HJ4	1	002H	003A	2OIZ	1	002H	004B	False	4	4	0.00	50.73	SameSeq
1G08	1	001A	002B	1HDA	1	001A	004D	False	4	4	0.00	38.76	SameSeq
1EOC	1	010B	019A	2BUQ	1	002B	005A	True	24	24	0.80	0.25	SameSeq
1M1N	2	001E	004H	1M34	2	001I	002J	False	4	4	0.00	79.00	SameSeq
1RAA	1	005A	006B	1RAH	1	004D	009A	False	12	12	0.00	83.88	SameSeq
1OLU	1	001A	002B	1V1R	1	001A	004B	False	4	4	0.16	41.65	SameSeq
1NS6	1	002B	003A	1Y8K	1	001A	004D	True	4	4	0.81	2.11	SameSeq
2A6H	1	002B	004D	2BE5	2	002L	004N	True	1	1	0.85	1.36	SameSeq
1XYE	1	002B	003C	1XZ4	1	001A	002B	False	4	4	0.00	39.43	SameSeq
2BUY	1	017A	018B	2BV0	1	017A	024B	False	24	24	0.14	54.24	SameSeq
1Y0T	1	002B	003C	1Y0W	1	001A	002B	False	4	4	0.00	39.70	SameSeq
2BUY	1	017A	024B	2BV0	1	005A	006B	False	24	24	0.14	54.28	SameSeq
1A0Z	1	003C	004D	1Y0T	1	001A	004D	False	4	4	0.00	39.78	SameSeq
1KZU	1	007A	008B	2FKW	1	008H	009I	False	18	20	0.09	20.88	SameSeq
2DXM	1	001A	002B	3D7O	1	003A	004B	True	4	4	0.86	1.70	SameSeq
1NKZ	1	002B	003C	2FKW	1	007G	008H	False	18	20	0.08	20.87	SameSeq
1V55	1	007G	014N	3AG2	2	001N	007T	True	4	1	0.00	56.30	SameSeq
1VQK	1	007D	016N	3CC2	1	004D	014N	True	1	1	0.84	0.28	SameSeq
1XU3	1	002B	004D	1XVD	1	002B	003C	False	4	4	0.06	50.06	SameSeq
2IUQ	1	001A	003D	2OK4	1	002H	003A	False	4	4	0.00	48.27	SameSeq
1HAB	1	002B	003C	1UIW	1	002B	003C	True	4	4	0.78	6.00	SameSeq
2DXB	1	010J	011K	2ZZD	1	002B	010J	False	12	12	0.13	53.46	SameSeq
1M3D	1	004D	006F	1T61	1	002B	006F	False	6	6	0.13	52.50	SameSeq
1YKM	1	021I	022J	1YKN	1	022J	023K	False	24	24	0.07	53.47	SameSeq
1V55	1	014N	020T	2EIL	1	007G	014N	True	4	4	0.00	56.45	SameSeq
1EOC	1	013A	014B	2BUQ	1	022B	023A	False	24	24	0.11	54.15	SameSeq
1J40	2	001E	004H	3B75	1	001A	004D	True	4	4	0.60	8.38	SameSeq
1FWB	1	002B	006C	1FWE	1	008B	009C	False	6	6	0.00	89.66	SameSeq
3GKV	1	001A	004B	3GQG	1	002B	003C	True	4	4	0.77	2.73	SameSeq
2AGX	1	001D	004B	2HJ4	1	002H	004B	False	4	4	0.00	48.07	SameSeq
2DD5	1	002B	004D	2DXB	2	001M	002N	False	12	12	0.00	65.01	SameSeq
1M1N	1	003C	004D	1M34	2	001I	004L	False	4	4	0.00	78.88	SameSeq
1FWC	1	001A	006C	1FWE	1	004A	006C	False	6	6	0.22	34.36	SameSeq
1S5X	1	002B	003A	2H8F	1	001A	004D	True	4	4	0.85	4.60	SameSeq
1M1N	1	002B	003C	3MIN	1	001A	002B	False	4	4	0.00	78.21	SameSeq
2DD4	1	005E	006F	2DXC	1	005E	009I	False	8	8	0.00	37.08	SameSeq
2DD5	1	001A	002B	2DXB	1	005E	007G	False	12	12	0.09	53.52	SameSeq
2DD5	1	003C	011K	2DXB	2	008T	009U	False	8	8	0.00	37.36	SameSeq
1FZ8	1	002B	004D	1XVE	1	002B	003C	False	4	4	0.06	50.44	SameSeq
1THB	1	003C	004D	2W6V	1	001A	004D	False	4	4	0.00	39.20	SameSeq
1M1N	1	003C	004D	2AFK	1	002B	003C	False	4	4	0.00	78.92	SameSeq
2A6H	1	002B	003C	2O5I	1	004A	006C	False	2	2	0.29	60.51	SameSeq
2DN1	1	002B	003A	3IC0	1	003C	004D	False	4	4	0.00	38.93	SameSeq
2BUT	1	020B	021A	2BUW	1	007A	008B	False	24	24	0.11	54.15	SameSeq
1FZ1	1	001A	003C	1FZ8	1	002B	003C	False	4	4	0.06	50.22	SameSeq
2BEV	1	004A	005B	2BEW	1	002B	004A	False	4	4	0.15	41.72	SameSeq
2ZFO	1	009A	012D	2ZS0	1	021A	024D	True	6	6	0.81	2.75	SameSeq
2AH0	1	001D	004B	2IUV	1	002B	004H	False	4	4	0.00	48.38	SameSeq
2H8F	1	003C	004D	3GQG	1	001A	004D	False	4	4	0.00	38.31	SameSeq
1RAD	1	006B	011C	2FZG	1	006B	011C	True	12	12	0.84	3.49	SameSeq
1M34	1	001A	004D	2MIN	1	001A	002B	False	4	4	0.00	77.96	SameSeq
3I5J	1	004E	005A	3I63	1	001A	004E	False	4	4	0.00	53.18	SameSeq
1B86	1	001A	002B	1YZI	1	002B	003A	False	4	4	0.00	40.11	SameSeq
1YKM	1	017E	018F	1YKN	1	016D	017E	False	24	24	0.07	53.20	SameSeq
1LJW	1	001A	004B	1QSH	1	001A	002B	False	4	4	0.00	39.96	SameSeq
2AGX	1	002H	003A	2OK6	1	002H	004B	False	4	4	0.00	49.43	SameSeq
1X80	1	003A	004B	2BEV	1	002B	004A	False	4	4	0.15	41.32	SameSeq
1RAE	1	001A	008D	1RAF	1	007C	008D	False	12	12	0.00	83.68	SameSeq
2A68	2	002L	003M	2O5I	2	004K	006M	False	2	2	0.22	61.26	SameSeq
2EIL	1	001A	020T	3ABL	2	001N	007T	True	4	1	0.00	56.44	SameSeq
1QXE	1	002B	003C	3B75	2	002F	003G	False	4	4	0.67	4.87	SameSeq
2BUT	1	005A	006B	2BUW	1	018B	021A	False	24	24	0.11	54.12	SameSeq
2BUT	1	006B	013A	2BUW	1	015A	016B	False	24	24	0.11	54.15	SameSeq
1BBB	1	002B	003C	3HHB	1	001A	002B	False	4	4	0.00	40.36	SameSeq
1YKK	1	007G	012L	1YKL	1	009I	010J	False	24	24	0.07	53.12	SameSeq
1BIJ	1	001A	004D	1SDK	1	001A	002B	False	4	4	0.00	39.66	SameSeq
1Y8K	1	003C	004D	2ZLV	1	002B	003A	False	4	4	0.00	39.34	SameSeq
1NKZ	1	005E	006F	2FKW	1	014N	015O	False	18	20	0.00	20.73	SameSeq
2DD5	1	002B	004D	2DXB	2	004P	005Q	False	12	12	0.00	65.29	SameSeq
1YKM	1	009I	010J	1YKN	1	010J	011K	False	24	24	0.07	53.47	SameSeq
2DD5	1	008H	010J	2DXC	1	004D	008H	False	12	12	0.00	77.59	SameSeq
1HAH	1	001L	002H	4HTC	1	001L	002H	True	1	1	0.89	4.50	SameSeq
1V55	1	007G	014N	3AG3	2	001N	007T	True	4	1	0.00	56.34	SameSeq
1HHO	1	001A	004B	1J3Z	2	001E	004H	True	4	4	0.80	4.67	SameSeq
3GQP	1	003C	004D	3GQR	2	002F	003G	False	4	4	0.00	40.52	SameSeq
2DXB	1	001A	005E	2DXC	1	001A	002B	False	12	12	0.00	65.10	SameSeq
1NKZ	1	017E	018F	2FKW	1	016P	017R	False	18	20	0.08	20.65	SameSeq
1U5B	1	001A	002B	2BEW	1	001A	005B	False	4	4	0.15	41.39	SameSeq
2DXC	1	005E	006F	2ZZD	1	002B	012L	False	8	8	0.00	37.12	SameSeq
1RAE	1	002B	007C	1RAF	1	009A	010B	False	12	12	0.00	84.09	SameSeq
2ZFO	1	009A	011C	2ZS0	1	009A	011C	True	12	12	0.83	4.14	SameSeq
1FZ7	1	001A	003C	1XU3	1	002B	003C	False	4	4	0.06	50.20	SameSeq
2ZFO	1	013A	015C	2ZS0	1	013A	015C	True	12	12	0.83	4.14	SameSeq
2DXM	1	003C	004D	3D7O	1	002B	003A	False	4	4	0.08	40.22	SameSeq
2ZS0	1	011C	017A	2ZS1	1	021A	023C	False	12	12	0.00	37.02	SameSeq
1RAD	1	001A	002B	2FZG	1	002B	007C	False	12	12	0.00	82.13	SameSeq
1FZ1	1	001A	004D	1FZ3	1	001A	003C	False	4	4	0.08	50.18	SameSeq
2B2W	1	001A	003C	2B2Y	1	002B	003C	False	2	2	0.00	72.98	SameSeq
1QSI	1	002B	003C	1RQ3	1	001A	002B	True	4	4	0.00	39.67	SameSeq
1EOC	1	016B	017A	2BUQ	1	017A	024B	False	24	24	0.80	0.25	SameSeq
1FZ6	1	001A	004D	1FZ9	1	001A	003C	False	4	4	0.08	50.17	SameSeq
1QHR	1	001A	002B	4HTC	1	001L	002H	True	1	1	0.87	3.55	SameSeq
2D60	1	001A	002B	3B75	3	003S	004T	True	4	4	0.88	2.33	SameSeq
1G09	1	003C	004D	2QSP	1	002B	003C	False	4	4	0.00	39.42	SameSeq
2AGZ	1	001D	003A	2HJ4	1	002H	003A	False	4	4	0.00	48.27	SameSeq
2BEV	1	002B	004A	2BEW	1	004A	005B	False	4	4	0.15	41.70	SameSeq
1NEJ	1	003C	004D	2HBS	1	001A	004D	False	4	4	0.00	38.60	SameSeq
1HBM	1	001A	003C	1HBU	1	001A	006F	False	4	4	0.00	92.63	SameSeq
1T60	3	001M	003O	1T61	1	003C	005E	False	6	6	0.14	52.67	SameSeq
1FZ2	1	002B	003C	1XVG	1	001A	003C	False	4	4	0.08	50.23	SameSeq
1HAB	1	002B	003C	1HGB	1	002B	003C	True	4	4	0.78	5.96	SameSeq
1M3D	2	004J	006L	1T60	1	005E	006F	False	6	6	0.03	35.52	SameSeq
2HJB	1	002H	004B	2IUV	1	001A	004H	False	4	4	0.00	50.23	SameSeq
2D5Z	1	003C	004D	3HHB	1	001A	004D	False	4	4	0.00	39.54	SameSeq
1J40	1	001A	002B	1LJW	1	002B	003A	False	4	4	0.04	39.57	SameSeq
1FWB	1	002B	003C	1FWD	1	002B	006C	False	6	6	0.00	89.67	SameSeq
1L5H	1	002B	003A	1M34	1	001A	002B	False	4	4	0.00	75.25	SameSeq
3PCC	1	007D	008P	3PCF	1	007D	012R	False	24	24	0.07	52.96	SameSeq
2ZFO	1	017A	020D	2ZS0	1	005A	008D	True	6	6	0.81	2.75	SameSeq
2A54	1	007C	008D	2A56	1	001A	004D	False	8	8	0.05	41.40	SameSeq
2A68	2	002L	003M	2BE5	1	001A	003C	False	2	2	0.25	61.51	SameSeq
1G7M	1	002B	003C	1VFB	1	002B	003C	True	1	1	0.87	0.33	SameSeq
2DXB	2	001M	005Q	2ZZD	1	002B	010J	False	12	12	0.00	77.47	SameSeq
2AGL	1	002H	003A	2IUQ	1	001A	003D	False	4	4	0.00	48.29	SameSeq
1KZU	1	014B	015D	2FKW	1	007G	008H	False	18	20	0.09	21.18	SameSeq
2AGW	1	002H	004B	2OK6	1	002H	003A	False	4	4	0.00	49.70	SameSeq
1YH9	1	003C	004D	2W6V	1	002B	003C	False	4	4	0.00	39.47	SameSeq
2DXB	2	001M	002N	2ZZD	1	005E	007G	False	12	12	0.09	53.91	SameSeq
1T60	3	005Q	006R	1T61	1	004D	006F	False	6	6	0.06	35.61	SameSeq
1KZU	1	002B	003D	1NKZ	1	011E	012F	False	18	18	0.09	21.22	SameSeq
1RAD	1	002B	007C	2FZG	1	009A	010B	False	12	12	0.00	82.45	SameSeq
2HJ4	1	001D	003A	2IUR	1	002B	003D	False	4	4	0.00	48.19	SameSeq
1RAA	1	006B	011C	1RAD	1	001A	008D	False	12	12	0.84	2.99	SameSeq
1M3D	2	002H	003I	1T60	4	001S	003U	False	6	6	0.05	35.66	SameSeq
2DD4	1	005E	007G	2DXB	2	007S	008T	False	12	12	0.09	53.42	SameSeq
2H8F	1	002B	003C	2PEG	1	002B	003A	True	4	4	0.73	5.25	SameSeq
1YKM	1	001A	006F	1YKN	1	001A	002B	False	24	24	0.07	53.50	SameSeq
2DD5	1	007G	008H	2DXC	1	002B	010J	False	12	12	0.09	53.53	SameSeq
2DD4	1	001A	011K	2DXC	1	010J	011K	False	12	12	0.09	53.87	SameSeq
1R1X	1	001A	002B	1R1Y	1	001A	004D	False	4	4	0.00	38.49	SameSeq
2DD5	1	002B	010J	2ZZD	1	001A	002B	False	12	12	0.09	53.65	SameSeq
2DD4	1	005E	009I	2DXB	1	005E	006F	False	8	8	0.00	37.08	SameSeq
1YKK	1	011K	012L	1YKL	1	022J	023K	False	24	24	0.10	53.38	SameSeq
3PCC	1	002M	003B	3PCF	1	019D	020P	False	24	24	0.07	53.23	SameSeq
2DD4	1	005E	009I	2DXB	1	011K	012L	False	8	8	0.00	37.15	SameSeq
1FWB	1	008B	009C	1FWE	1	005B	009C	False	6	6	0.00	89.67	SameSeq
1A5M	1	007A	009C	1A5N	1	001A	006C	False	6	6	0.22	34.44	SameSeq
1YKK	1	009I	010J	1YKL	1	008H	009I	False	24	24	0.07	53.44	SameSeq
1G0B	1	001A	004B	2ZLT	1	001A	002B	False	4	4	0.09	39.75	SameSeq
2DD5	1	004D	005E	2ZZD	1	005E	007G	False	12	12	0.09	53.76	SameSeq
1PBX	1	002B	003A	2PEG	1	003A	004B	False	4	4	0.00	41.07	SameSeq
1FZ1	1	002B	003C	1FZ7	1	002B	004D	False	4	4	0.08	50.21	SameSeq
1FZ8	1	001A	003C	1XVD	1	001A	004D	False	4	4	0.08	50.06	SameSeq
1Y8K	1	002B	003C	2MHB	1	003A	004B	False	4	4	0.05	39.50	SameSeq
2ZFO	1	017A	019C	2ZS0	1	001A	003C	True	12	12	0.83	4.14	SameSeq
1A0Z	1	001A	002B	1DXU	1	001A	004D	False	4	4	0.00	39.36	SameSeq
1EOC	1	012B	023A	2BUQ	1	003A	004B	False	24	24	0.10	54.08	SameSeq
1OCR	1	014N	023W	2EIL	1	014N	023W	True	2	2	0.87	0.62	SameSeq
1HBM	1	004D	006F	1HBU	1	001A	006F	False	4	4	0.00	92.63	SameSeq
2DXB	1	008H	010J	2DXC	1	004D	005E	False	12	12	0.00	65.32	SameSeq
2H8F	1	001A	004D	3GKV	1	002B	003A	True	4	4	0.75	2.84	SameSeq
2QSP	1	002B	003C	2QSS	1	001A	002B	False	4	4	0.00	39.58	SameSeq
1KZU	1	004E	005G	1NKZ	1	005E	006F	False	18	18	0.09	21.22	SameSeq
2EIK	1	001A	007G	2EIL	1	001A	020T	True	4	4	0.00	56.38	SameSeq
1V55	1	007G	016P	2EIJ	1	016P	020T	True	3	2	0.00	56.33	SameSeq
2OCC	2	004Q	009V	3AG3	1	004D	009I	True	1	1	0.86	1.19	SameSeq
2DD5	1	010J	011K	2ZZD	1	002B	004D	False	12	12	0.00	65.54	SameSeq
1RAB	1	009A	010B	1RAC	1	001A	008D	False	12	12	0.00	83.86	SameSeq
2DD4	1	003C	011K	2DXB	2	011W	012X	False	8	8	0.00	37.25	SameSeq
1M3D	2	005K	006L	1T60	4	004V	006X	False	6	6	0.05	36.04	SameSeq
1HGB	1	003C	004D	1QSI	1	002B	003C	False	4	4	0.00	39.60	SameSeq
2BUT	1	023A	024B	2BUW	1	007A	014B	False	24	24	0.11	54.12	SameSeq
2BUT	1	012B	019A	2BUW	1	017A	018B	False	24	24	0.11	54.15	SameSeq
1RAA	1	002B	007C	1RAD	1	001A	008D	False	12	12	0.84	2.99	SameSeq
2BUY	1	005A	006B	2BV0	1	010B	013A	False	24	24	0.14	54.24	SameSeq
1NKZ	1	013A	014B	2FKW	1	001A	004D	True	18	20	0.32	21.02	SameSeq
2BUT	1	019A	020B	2BUW	1	018B	021A	False	24	24	0.11	54.12	SameSeq
1FWA	1	004A	006C	1FWC	1	003C	007A	False	6	6	0.22	34.42	SameSeq
2DXC	1	005E	007G	2ZZD	1	004D	005E	False	12	12	0.09	53.40	SameSeq
1YEO	1	003C	004D	1YIE	1	001A	004D	False	4	4	0.00	40.34	SameSeq
1A0U	1	003C	004D	1Y0T	1	001A	004D	False	4	4	0.00	39.69	SameSeq
1FWA	1	001A	003C	1FWE	1	001A	006C	False	6	6	0.22	34.45	SameSeq
1KZU	1	004E	005G	2FKW	1	001A	018S	True	18	20	0.86	0.50	SameSeq
1P84	1	001A	002B	3CX5	1	001A	002B	True	2	2	0.87	0.89	SameSeq
1NKZ	1	015C	016D	2FKW	1	006F	007G	False	18	20	0.00	21.13	SameSeq
2DXC	1	002B	004D	2ZZD	1	010J	011K	False	12	12	0.00	65.23	SameSeq
1KZU	1	011G	012H	2FKW	1	008H	009I	False	18	20	0.09	20.88	SameSeq
1HHO	1	001A	002B	1J3Z	1	002B	003C	False	4	4	0.00	39.02	SameSeq
1BUW	1	001A	002B	1HGC	1	002B	003C	False	4	4	0.00	38.35	SameSeq
1HGB	1	003C	004D	1QXD	1	002B	003C	False	4	4	0.00	40.08	SameSeq
2DD5	1	002B	003C	2DXB	2	002N	012X	False	8	8	0.00	37.36	SameSeq
1J40	2	001E	002F	3KMF	1	001A	004G	False	4	4	0.00	39.40	SameSeq
1FWA	1	003C	007A	1FWB	1	004A	006C	False	6	6	0.22	34.41	SameSeq
3DUF	1	004D	005I	3DVA	1	002B	005I	True	1	2	0.47	14.24	SameSeq
1FZ9	1	001A	004D	1XVE	1	002B	003C	False	4	4	0.87	0.88	SameSeq
1QXD	1	002B	003C	2DN2	1	001A	002B	False	4	4	0.00	39.92	SameSeq
2DXB	2	005Q	009U	2DXC	1	002B	003C	False	8	8	0.00	37.20	SameSeq
3ABQ	1	001A	002B	3ABS	1	001A	004D	False	4	4	0.00	66.93	SameSeq
1CLS	1	002B	003C	1YZI	1	001A	002B	False	4	4	0.04	38.16	SameSeq
2AGY	1	001D	003A	2AH1	1	002H	003A	False	4	4	0.00	48.11	SameSeq
2D60	1	003C	004D	3D7O	1	002B	003A	False	4	4	0.00	40.13	SameSeq
2DXC	1	008H	010J	2ZZD	1	001A	011K	False	12	12	0.00	77.40	SameSeq
1G0B	1	001A	002B	1NS9	1	002B	003A	False	4	4	0.14	39.66	SameSeq
1M3D	2	003I	005K	1T60	4	002T	003U	False	6	6	0.16	49.42	SameSeq
1FWD	1	004A	009C	1FWE	1	004A	006C	False	6	6	0.22	34.36	SameSeq
1K1K	1	001A	004B	1YFF	1	001A	004D	True	4	4	0.79	1.50	SameSeq
1HTL	1	004G	007C	1LTG	1	003F	007C	False	5	5	0.62	18.72	SameSeq
2H8F	1	003C	004D	3GKV	1	001A	004B	False	4	4	0.05	40.23	SameSeq
1NS9	1	001A	002B	1Y8K	1	002B	003C	False	4	4	0.05	39.34	SameSeq
1NTM	1	004D	005E	1PPJ	1	004D	005E	True	2	2	0.85	1.95	SameSeq
1HHO	1	001A	002B	1RPS	1	002B	003C	False	4	4	0.00	38.78	SameSeq
2DXB	2	001M	011W	2DXC	1	007G	008H	False	12	12	0.09	53.94	SameSeq
1NTM	1	004D	010J	1PPJ	1	004D	010J	True	2	2	0.75	3.43	SameSeq
1RAE	1	005A	006B	1RAF	1	005A	012D	False	12	12	0.00	83.91	SameSeq
2BUT	1	017A	018B	2BUW	1	011A	016B	False	24	24	0.11	54.12	SameSeq
1JKJ	1	003A	004B	1SCU	1	002B	003D	True	4	4	0.00	81.27	SameSeq
1HGC	1	002B	003C	3IC0	1	001A	004D	True	4	4	0.66	7.17	SameSeq
1J40	1	003C	004D	2DXM	1	002B	003C	False	4	4	0.00	39.58	SameSeq
1M34	2	001I	006N	2AFH	1	001A	006F	True	4	1	0.73	17.81	SameSeq
1A0U	1	002B	003C	1Y0T	1	003C	004D	False	4	4	0.00	39.56	SameSeq
1FZ0	1	001A	004D	1FZ3	1	001A	003C	False	4	4	0.08	50.08	SameSeq
3GPT	1	0271	0282	3HYE	1	014N	0271	False	4	4	0.00	44.46	SameSeq
1G65	1	013M	0282	3GPT	1	013M	014N	False	4	4	0.00	44.38	SameSeq
1XVB	1	002B	004D	1XVC	1	001A	004D	False	4	4	0.04	50.07	SameSeq
1J3Z	1	002B	003C	1XZ2	1	003C	004D	False	4	4	0.00	40.01	SameSeq
2DD4	1	007G	011K	2DXB	2	004P	008T	False	12	12	0.00	77.38	SameSeq
1HGC	1	003C	004D	1LJW	1	002B	003A	False	4	4	0.00	39.97	SameSeq
1YKM	1	013A	018F	1YKN	1	017E	018F	False	24	24	0.07	53.43	SameSeq
2AGW	1	002H	004B	2AH0	1	001D	004B	False	4	4	0.00	48.49	SameSeq
1RAA	1	011C	012D	1RAH	1	003C	010B	False	12	12	0.00	83.78	SameSeq
1A3N	1	002B	003C	2DXM	1	001A	004D	True	4	4	0.87	0.80	SameSeq
2BUY	1	007A	008B	2BV0	1	001A	004B	False	24	24	0.14	54.24	SameSeq
2OCC	2	004Q	009V	3AG1	1	004D	009I	True	1	1	0.86	0.86	SameSeq
1FWJ	1	005B	006C	1KRA	1	002B	006C	False	6	6	0.00	89.69	SameSeq
2HY5	1	002B	004A	2HYB	1	001A	002B	False	4	4	0.10	34.67	SameSeq
1SJE	1	001A	004D	1SJH	1	005A	012D	True	6	6	0.00	79.14	SameSeq
1HBM	1	002B	004D	1HBO	1	004D	005E	False	4	4	0.17	55.02	SameSeq
1XMF	1	001A	004D	1XMG	1	001A	003C	False	4	4	0.07	50.06	SameSeq
1T60	1	004D	006F	1T61	1	005E	006F	False	6	6	0.05	35.49	SameSeq
1FZ2	1	002B	004D	1XVG	1	001A	004D	False	4	4	0.06	50.22	SameSeq
1FYZ	1	001A	004D	1FZ6	1	001A	003C	False	4	4	0.06	50.15	SameSeq
1NKZ	1	003C	004D	2FKW	1	002B	003C	False	18	20	0.08	20.41	SameSeq
1RQ4	1	003C	004D	1XZ2	1	002B	003C	False	4	4	0.00	39.89	SameSeq
1ABI	1	001L	002H	1QHR	1	001A	002B	True	1	1	0.89	2.80	SameSeq
1RAD	1	009A	010B	2FZG	1	001A	008D	False	12	12	0.00	83.03	SameSeq
2DD5	1	005E	007G	2ZZD	1	008H	010J	False	12	12	0.00	77.65	SameSeq
1NS6	1	002B	003A	2ZLV	1	001A	004B	True	4	4	0.85	0.63	SameSeq
1FYZ	1	002B	003C	1XVD	1	001A	003C	False	4	4	0.06	50.23	SameSeq
2DD5	1	011K	012L	2ZZD	1	003C	011K	False	8	8	0.00	37.33	SameSeq
1M3D	2	005K	006L	1T60	2	003I	005K	False	6	6	0.18	52.81	SameSeq
2DN2	1	002B	003C	3D7O	1	001A	002B	False	4	4	0.00	38.65	SameSeq
1RAE	1	001A	002B	1RAF	1	005A	012D	False	12	12	0.00	83.91	SameSeq
2DD5	1	007G	011K	2DXB	2	001M	002N	False	12	12	0.00	64.99	SameSeq
2DXB	2	007S	008T	2DXC	1	001A	011K	False	12	12	0.09	53.67	SameSeq
1V54	1	001A	007G	2EIL	1	001A	020T	True	4	4	0.00	56.40	SameSeq
1M1N	2	002F	003G	3MIN	1	003C	004D	False	4	4	0.00	78.14	SameSeq
1FZ0	1	002B	004D	1FZ7	1	002B	003C	False	4	4	0.08	50.28	SameSeq
1G65	1	0271	0282	3GPW	1	013M	0282	False	4	4	0.00	44.50	SameSeq
2BUT	1	009A	016B	2BUW	1	003A	004B	False	24	24	0.11	54.15	SameSeq
1QSH	1	002B	003C	2HHB	1	001A	002B	False	4	4	0.00	39.41	SameSeq
2VYN	1	002B	004D	2VYV	1	003C	004D	False	3	3	0.18	52.02	SameSeq
3ABO	1	001A	002B	3ABQ	1	002B	003C	False	4	4	0.00	66.76	SameSeq
2PNZ	1	005A	006B	2PO2	1	001A	004B	True	6	6	0.00	55.09	SameSeq
2PNZ	1	005A	006B	2PO0	1	001A	006B	True	6	6	0.00	55.29	SameSeq
2PNZ	1	003A	006B	2PO1	1	002A	003B	True	6	6	0.00	55.20	SameSeq
1BBB	1	001A	004D	1HGB	1	002B	003C	True	4	4	0.67	7.89	SameSeq
2IUQ	1	001A	003D	2OK6	1	002H	003A	False	4	4	0.00	48.27	SameSeq
1KZU	1	008B	009D	1NKZ	1	005E	006F	False	18	18	0.09	21.22	SameSeq
1V54	1	001A	020T	3AG3	1	001A	007G	True	4	1	0.00	56.47	SameSeq
2DD4	1	005E	007G	2DD5	1	007G	011K	False	12	12	0.00	77.80	SameSeq
2IUP	1	001A	003D	2OK4	1	001D	004B	False	4	4	0.00	48.34	SameSeq
2DXB	1	002B	010J	2ZZD	1	008H	010J	False	12	12	0.00	77.53	SameSeq
1T60	1	003C	005E	1T61	1	001A	003C	False	6	6	0.12	52.18	SameSeq
1FWJ	1	003C	007A	1KRA	1	004A	006C	False	6	6	0.22	34.41	SameSeq
1RAD	1	005A	012D	2FZG	1	001A	008D	True	12	12	0.78	1.98	SameSeq
1S5B	1	001A	002D	1S5D	1	001A	005G	False	5	5	0.34	39.99	SameSeq
1U74	1	001A	002B	2BCN	1	002B	003C	True	1	2	0.00	23.46	SameSeq
2DD5	1	007G	008H	2DXB	2	001M	005Q	False	12	12	0.00	65.03	SameSeq
2A06	1	014Q	020W	2FYU	1	015D	021J	True	2	2	0.76	2.59	SameSeq
1KZU	1	007A	008B	1NKZ	1	010D	011E	False	18	18	0.09	21.05	SameSeq
1S5B	1	001A	005G	1S5D	1	001A	002D	False	5	5	0.27	40.98	SameSeq
2BUT	1	012B	019A	2BUW	1	005A	006B	False	24	24	0.11	54.15	SameSeq
2A53	1	005A	008D	2A54	1	005A	006B	False	8	8	0.06	46.44	SameSeq
1FYZ	1	002B	003C	1XVG	1	001A	003C	False	4	4	0.08	50.23	SameSeq
2DXB	1	008H	010J	2ZZD	1	001A	011K	False	12	12	0.00	77.71	SameSeq
1A5L	1	001A	003C	1A5O	1	001A	006C	False	6	6	0.17	34.43	SameSeq
1OUT	1	001A	004B	1OUU	1	003C	004D	False	4	4	0.09	38.24	SameSeq
2VYN	1	003C	004D	2VYV	1	001A	004D	False	3	3	0.19	49.56	SameSeq
1XU3	1	001A	004D	1XU5	1	001A	003C	False	4	4	0.10	50.09	SameSeq
2DXB	2	002N	004P	2DXC	1	010J	011K	False	12	12	0.00	65.33	SameSeq
1FWD	1	005B	009C	1FWE	1	008B	009C	False	6	6	0.00	89.66	SameSeq
1NO9	1	001L	002H	1PPB	1	001L	002H	True	1	1	0.85	4.12	SameSeq
1C1U	1	001L	002H	1OOK	1	001A	002B	True	1	1	0.84	5.50	SameSeq
1UIW	2	002F	003G	3IC2	1	001A	004D	True	4	4	0.65	7.19	SameSeq
1RAB	1	003C	004D	1RAC	1	004D	009A	False	12	12	0.00	83.63	SameSeq
1M34	1	003C	004D	3MIN	1	001A	004D	False	4	4	0.00	78.12	SameSeq
1G0A	1	003C	004D	2QSS	1	002B	003C	False	4	4	0.00	39.26	SameSeq
1HHO	1	002B	003A	3IC2	1	003C	004D	False	4	4	0.09	38.81	SameSeq
2HJ4	1	002H	004B	2HJB	1	002H	003A	False	4	4	0.00	50.28	SameSeq
2BUY	1	009A	010B	2BV0	1	011A	016B	False	24	24	0.14	54.24	SameSeq
2DD5	1	001A	011K	2DXC	1	007G	011K	False	12	12	0.00	77.69	SameSeq
1HAB	1	001A	004D	2DXM	1	002B	003C	True	4	4	0.71	4.52	SameSeq
2DN2	1	002B	003C	3D7O	1	003A	004B	False	4	4	0.00	38.65	SameSeq
1FYZ	1	002B	004D	1FZ2	1	001A	004D	False	4	4	0.06	50.08	SameSeq
2DXB	2	008T	009U	2DXC	1	005E	009I	False	8	8	0.00	37.11	SameSeq
1FWA	1	005B	006C	1FWE	1	003C	008B	False	6	6	0.00	89.67	SameSeq
1FWA	1	003C	008B	1FWE	1	008B	009C	False	6	6	0.00	89.64	SameSeq
1HBH	1	001A	004D	2H8D	1	001A	002B	False	4	4	0.00	38.53	SameSeq
1KZU	1	016E	017G	1NKZ	1	007A	008B	False	18	18	0.09	21.23	SameSeq
2DD5	1	001A	002B	2ZZD	1	002B	010J	False	12	12	0.09	53.59	SameSeq
1V54	1	001A	020T	3ABM	2	001N	007T	True	4	1	0.00	56.39	SameSeq
1FZ1	1	001A	004D	1FZ9	1	001A	004D	False	4	4	0.86	0.39	SameSeq
2DD4	1	005E	009I	2DXB	2	005Q	006R	False	8	8	0.00	37.07	SameSeq
1G0A	1	001A	002B	2QSP	1	001A	004D	False	4	4	0.00	39.53	SameSeq
2DD5	1	008H	010J	2DXC	1	001A	011K	False	12	12	0.00	77.60	SameSeq
1HBB	1	003C	004D	1MKO	1	001A	004D	False	4	4	0.00	40.54	SameSeq
1L0L	1	002B	009I	2A06	1	002B	009I	True	1	2	0.42	24.17	SameSeq
2DD4	1	006F	008H	2ZZD	1	002B	003C	False	8	8	0.00	37.83	SameSeq
1T60	1	004D	006F	1T61	1	002B	003C	False	6	6	0.05	35.86	SameSeq
2BEU	1	004A	005B	2BEW	1	001A	005B	False	4	4	0.13	41.73	SameSeq
1FZ9	1	002B	003C	1XVE	1	002B	004D	False	4	4	0.08	50.20	SameSeq
1HAB	1	002B	003C	1HGB	1	003C	004D	False	4	4	0.00	40.64	SameSeq
2AGW	1	001D	003A	2OIZ	1	002H	003A	False	4	4	0.00	48.43	SameSeq
2DXB	2	008T	010V	2DXC	1	005E	007G	False	12	12	0.00	77.63	SameSeq
1JY2	1	001N	005R	1JY3	1	004Q	005R	False	4	4	0.28	45.45	SameSeq
2JE6	1	007A	008B	2JEB	1	001A	005B	True	6	6	0.02	55.42	SameSeq
2HJ4	1	001D	004B	2OK6	1	002H	004B	False	4	4	0.00	48.36	SameSeq
1MG2	1	001A	006F	1MG3	2	005M	006N	False	4	4	0.02	48.10	SameSeq
1C5N	1	001L	002H	1OOK	1	001A	002B	True	1	1	0.84	5.51	SameSeq
1M3D	1	002B	003C	1T60	2	004J	006L	False	6	6	0.03	35.65	SameSeq
2DD5	1	004D	005E	2DXC	1	005E	007G	False	12	12	0.09	53.76	SameSeq
2AHJ	1	001A	004D	2ZPG	1	001A	002B	True	4	1	0.00	61.40	SameSeq
2A54	1	001A	002B	2A56	1	002B	003C	False	8	8	0.06	41.40	SameSeq
1HBM	1	004D	005E	1HBU	1	001A	005E	False	4	4	0.17	54.79	SameSeq
1M34	2	001I	002J	3MIN	1	001A	004D	False	4	4	0.00	78.14	SameSeq
2ZFO	1	021A	023C	2ZS1	1	001A	015C	False	12	12	0.00	34.98	SameSeq
3D4X	1	002B	003C	3GQR	2	003G	004H	False	4	4	0.04	40.17	SameSeq
1FWD	1	005B	009C	1FWE	1	005B	006C	False	6	6	0.00	89.66	SameSeq
1FWA	1	001A	003C	1FWD	1	004A	009C	False	6	6	0.22	34.42	SameSeq
2AGZ	1	002H	003A	2OK6	1	001D	003A	False	4	4	0.00	48.76	SameSeq
1M3D	1	002B	006F	1T60	3	005Q	006R	False	6	6	0.18	52.86	SameSeq
2DD5	1	010J	011K	2DXB	2	002N	004P	False	12	12	0.00	65.35	SameSeq
1EOC	1	002B	011A	2BUQ	1	018B	021A	False	24	24	0.80	0.25	SameSeq
1HAB	1	003C	004D	1HGB	1	001A	004D	False	4	4	0.00	38.69	SameSeq
1KZU	1	007A	008B	2FKW	1	001A	018S	False	18	20	0.00	20.86	SameSeq
1EOC	1	002B	011A	2BUQ	1	011A	016B	False	24	24	0.80	0.25	SameSeq
2DD5	1	007G	008H	2DXB	2	002N	004P	False	12	12	0.00	65.31	SameSeq
1KZU	1	010E	011G	1NKZ	1	003C	004D	False	18	18	0.09	21.25	SameSeq
1V55	1	007G	016P	3AG3	2	003P	007T	True	3	1	0.00	56.34	SameSeq
2BUY	1	008B	009A	2BV0	1	019A	020B	False	24	24	0.14	54.28	SameSeq
1RAA	1	003C	010B	1RAD	1	003C	004D	False	12	12	0.00	83.84	SameSeq
1FZ6	1	001A	004D	1XVB	1	002B	004D	False	4	4	0.06	50.11	SameSeq
2A68	1	002B	004D	2O5I	1	005B	007D	True	1	1	0.86	1.44	SameSeq
3L4M	1	002B	006F	3L4O	1	001A	006F	False	4	4	0.00	-1.00	SameSeq
1HBB	1	001A	002B	1MKO	1	002B	003C	False	4	4	0.00	40.25	SameSeq
2MHB	1	003A	004B	2ZLT	1	002B	003A	False	4	4	0.05	39.84	SameSeq
1RAA	1	001A	002B	1RAH	1	006B	011C	False	12	12	0.00	84.02	SameSeq
2A68	2	001K	003M	2O5I	1	005B	006C	False	2	2	0.30	61.64	SameSeq
1NS9	1	001A	004B	2ZLT	1	003A	004B	False	4	4	0.09	39.76	SameSeq
2DD5	1	002B	004D	2ZZD	1	002B	010J	False	12	12	0.00	77.46	SameSeq
2DD4	1	005E	006F	2DD5	1	005E	009I	False	8	8	0.00	37.06	SameSeq
1W85	1	002B	005I	1W88	1	002B	005I	True	2	2	0.89	0.91	SameSeq
1M34	1	003C	004D	2AFH	1	002B	003C	False	4	4	0.00	78.69	SameSeq
1M34	1	001A	002B	2MIN	1	002B	003C	False	4	4	0.00	78.05	SameSeq
3CX5	1	003C	008H	3CXH	1	003C	017S	False	4	4	0.07	79.81	SameSeq
1D0G	1	002S	005B	1DU3	1	001A	006F	False	6	6	0.00	51.99	SameSeq
2AGL	1	002H	003A	2IUV	1	001A	003D	False	4	4	0.00	48.27	SameSeq
3PCC	1	023F	024R	3PCF	1	014M	015B	False	24	24	0.07	53.01	SameSeq
2AGX	1	001D	003A	2IUV	1	002B	003D	False	4	4	0.00	48.20	SameSeq
1KZU	1	005G	006H	1NKZ	1	010D	011E	False	18	18	0.09	21.05	SameSeq
1W0J	1	004D	007G	2V7Q	1	005E	007G	True	3	3	0.05	21.14	SameSeq
2DXB	2	001M	011W	2DXC	1	001A	002B	False	12	12	0.09	53.92	SameSeq
1IWH	1	001A	004B	2D5X	1	003A	004B	False	4	4	0.00	39.56	SameSeq
3KMF	1	001A	002C	4HHB	1	001A	004D	False	4	4	0.04	39.48	SameSeq
1LJW	1	002B	003A	1UIW	2	001E	002F	False	4	4	0.00	40.15	SameSeq
1YKK	1	005E	006F	1YKL	1	016D	017E	False	24	24	0.07	53.08	SameSeq
1RAA	1	009A	010B	1RAH	1	005A	012D	False	12	12	0.00	83.88	SameSeq
2DYR	1	001A	020T	2ZXW	2	001N	007T	True	4	1	0.00	56.34	SameSeq
1YKK	1	008H	009I	1YKL	1	009I	010J	False	24	24	0.07	53.25	SameSeq
1HTL	1	003F	007C	1LTA	1	005H	007C	False	5	5	0.24	30.03	SameSeq
1J40	2	002F	003G	2DN3	1	003A	004B	False	4	4	0.00	38.79	SameSeq
2IUQ	1	001A	004H	2OK4	1	002H	004B	False	4	4	0.00	49.60	SameSeq
2IUR	1	001A	004H	2OK6	1	001D	003A	False	4	4	0.00	48.68	SameSeq
2H8D	1	001A	004D	3GKV	1	002B	003A	True	4	4	0.69	2.67	SameSeq
1YKK	1	013A	018F	1YKL	1	017E	018F	False	24	24	0.07	53.28	SameSeq
1YKK	1	017E	018F	1YKL	1	008H	009I	False	24	24	0.07	53.14	SameSeq
2AGL	1	002H	004B	2AGY	1	001D	004B	False	4	4	0.00	48.29	SameSeq
1A01	1	003C	004D	1YIE	1	001A	004D	False	4	4	0.00	40.70	SameSeq
2BUY	1	003A	004B	2BV0	1	012B	019A	False	24	24	0.14	54.24	SameSeq
1I7Q	1	001A	002B	1I7S	1	002B	003C	False	4	4	0.00	61.39	SameSeq
2DD4	1	008H	009I	2DXB	1	005E	009I	False	8	8	0.00	37.16	SameSeq
1YKM	1	019G	020H	1YKN	1	008H	009I	False	24	24	0.07	53.22	SameSeq
2DD5	1	004D	008H	2DXC	1	001A	002B	False	12	12	0.09	53.75	SameSeq
2DD5	1	001A	011K	2DXC	1	004D	005E	False	12	12	0.09	53.43	SameSeq
2AGW	1	001D	004B	2IUP	1	002B	004H	False	4	4	0.00	48.38	SameSeq
2DD5	1	008H	010J	2ZZD	1	010J	011K	False	12	12	0.00	65.53	SameSeq
1FZ9	1	001A	003C	1XVF	1	001A	004D	False	4	4	0.08	50.15	SameSeq
1NS6	1	002B	003A	2ZLV	1	003A	004B	False	4	4	0.00	39.15	SameSeq
2BUT	1	004B	015A	2BUW	1	001A	002B	False	24	24	0.11	54.15	SameSeq
1YKM	1	003C	004D	1YKN	1	001A	006F	False	24	24	0.04	53.29	SameSeq
1W85	1	002B	005I	1W88	1	004D	005I	False	2	2	0.52	15.40	SameSeq
3ABQ	1	003C	004D	3ABR	1	002B	003C	False	4	4	0.00	66.93	SameSeq
1EOC	1	003A	018B	2BUQ	1	003A	006B	True	24	24	0.80	0.25	SameSeq
1KZU	1	004E	005G	1NKZ	1	013A	014B	False	18	18	0.09	21.23	SameSeq
1RAA	1	011C	012D	1RAD	1	002B	007C	False	12	12	0.00	83.82	SameSeq
2DXB	1	004D	005E	2ZZD	1	002B	010J	False	12	12	0.09	53.60	SameSeq
1KZU	1	007A	018H	2FKW	1	015O	016P	False	18	20	0.09	21.22	SameSeq
3CFF	1	007S	008H	3CFH	1	004B	007S	False	8	8	0.00	40.49	SameSeq
1D0G	1	002S	005B	1DU3	2	003I	005K	False	6	6	0.00	52.00	SameSeq
2DXB	1	001A	002B	2ZZD	1	001A	005E	False	12	12	0.00	65.03	SameSeq
3PCC	1	005C	006O	3PCF	1	014M	015B	False	24	24	0.07	53.00	SameSeq
1FWA	1	004A	009C	1FWE	1	004A	006C	False	6	6	0.22	34.34	SameSeq
2A53	1	003C	004D	2A54	1	002B	003C	False	8	8	0.05	40.84	SameSeq
1T60	4	003U	005W	1T61	1	001A	003C	False	6	6	0.14	52.57	SameSeq
2DXB	1	002B	004D	2ZZD	1	002B	010J	False	12	12	0.00	77.59	SameSeq
2DD4	1	004D	008H	2DD5	1	002B	004D	False	12	12	0.00	77.53	SameSeq
1HBM	1	004D	006F	1HBN	1	001A	006F	False	4	4	0.00	92.99	SameSeq
1S5B	1	001A	002D	1S5C	1	001A	005G	False	5	5	0.28	39.67	SameSeq
2DD5	1	007G	011K	2DXC	1	005E	007G	False	12	12	0.00	77.80	SameSeq
1NKZ	1	012F	013A	2FKW	1	003C	004D	False	18	20	0.08	21.40	SameSeq
2BUT	1	013A	014B	2BUW	1	017A	024B	False	24	24	0.11	54.12	SameSeq
1M3D	2	002H	006L	1T60	1	001A	003C	False	6	6	0.16	52.29	SameSeq
1C4V	1	0011	0022	1QHR	1	001A	002B	True	1	1	0.87	3.68	SameSeq
2ZFO	1	013A	016D	2ZS1	1	021A	024D	True	6	6	0.79	2.71	SameSeq
1UIW	2	002F	003G	2DN1	1	002B	003A	True	4	4	0.75	4.05	SameSeq
2DD4	1	010J	011K	2DXB	2	002N	004P	False	12	12	0.00	65.28	SameSeq
1HBH	1	001A	004D	1S5X	1	002B	003A	True	4	4	0.83	4.82	SameSeq
1EOC	1	021A	022B	2BUQ	1	012B	019A	False	24	24	0.11	54.15	SameSeq
2HJB	1	001D	003A	2IUP	1	001A	004H	False	4	4	0.00	48.07	SameSeq
2DXC	1	004D	005E	2ZZD	1	001A	005E	False	12	12	0.00	65.28	SameSeq
1NTM	1	015D	016E	2A06	1	004D	005E	True	2	2	0.87	2.16	SameSeq
1A3N	1	002B	003C	1RQ3	1	003C	004D	True	4	4	0.00	39.28	SameSeq
1B86	1	003C	004D	3KMF	1	002C	003E	False	4	4	0.00	39.78	SameSeq
2DD4	1	004D	005E	2ZZD	1	005E	007G	False	12	12	0.09	53.61	SameSeq
1UMB	1	003C	004D	1UMC	1	002B	003C	False	4	4	0.12	40.59	SameSeq
2ZFO	1	007C	021A	2ZS1	1	013A	015C	False	12	12	0.00	38.64	SameSeq
1Y7C	1	003C	004D	1YIH	1	002B	003C	False	4	4	0.00	39.50	SameSeq
2ZFO	1	005A	007C	2ZS0	1	017A	019C	True	12	12	0.83	4.14	SameSeq
2PNZ	1	003A	006B	2PO0	1	001A	002B	True	6	6	0.00	55.33	SameSeq
2DXB	1	007G	008H	2ZZD	1	008H	010J	False	12	12	0.00	65.51	SameSeq
1M3D	2	001G	003I	1T60	2	005K	006L	False	6	6	0.03	35.33	SameSeq
1FWA	1	005B	009C	1FWD	1	002B	003C	False	6	6	0.00	89.67	SameSeq
2DD4	1	001A	002B	2ZZD	1	002B	010J	False	12	12	0.09	53.91	SameSeq
1FWB	1	001A	003C	1FWC	1	004A	009C	False	6	6	0.22	34.43	SameSeq
1G65	1	014N	0271	3GPT	1	013M	014N	False	4	4	0.00	44.35	SameSeq
2DD5	1	001A	011K	2DXB	2	008T	010V	False	12	12	0.00	77.55	SameSeq
1S5B	1	001A	002D	1S5C	1	001A	004F	False	5	5	0.28	41.88	SameSeq
3PCC	1	013A	014M	3PCF	1	002M	003B	False	24	24	0.07	53.05	SameSeq
1LTS	1	001D	007C	1LTT	1	005H	007C	False	5	5	0.59	15.99	SameSeq
2OIZ	1	002H	003A	2OK4	1	002H	004B	False	4	4	0.00	50.37	SameSeq
1FWC	1	001A	003C	1FWD	1	003C	007A	False	6	6	0.22	34.41	SameSeq
2DD5	1	006F	008H	2DXB	2	011W	012X	False	8	8	0.00	37.30	SameSeq
1G0A	1	001A	004D	2QSS	1	001A	004D	True	4	4	0.77	2.49	SameSeq
1K0Y	1	001A	002B	1RPS	1	002B	003C	False	4	4	0.00	39.55	SameSeq
1HGC	1	003C	004D	3IC2	1	001A	004D	False	4	4	0.00	40.19	SameSeq
1UIW	2	001E	002F	3HHB	1	001A	004D	False	4	4	0.00	39.59	SameSeq
1YKM	1	001A	006F	1YKN	1	007G	008H	False	24	24	0.07	53.46	SameSeq
2DXB	2	002N	004P	2ZZD	1	010J	011K	False	12	12	0.00	65.32	SameSeq
1KZU	1	005G	006H	1NKZ	1	002B	003C	False	18	18	0.09	21.03	SameSeq
2AHJ	1	002B	003C	2ZPG	1	001A	002B	True	4	1	0.00	61.27	SameSeq
2DD5	1	005E	007G	2DXC	1	004D	005E	False	12	12	0.09	53.67	SameSeq
2DD5	1	002B	012L	2DXB	1	002B	003C	False	8	8	0.00	37.28	SameSeq
1J40	2	001E	004H	2DN3	1	003A	004B	False	4	4	0.00	38.81	SameSeq
1FZ4	1	001A	004D	1XVE	1	002B	003C	False	4	4	0.88	1.04	SameSeq
2DD5	1	007G	011K	2DXC	1	001A	011K	False	12	12	0.00	77.66	SameSeq
1S5Y	1	002B	003C	3GQG	1	001A	004D	True	4	4	0.81	4.42	SameSeq
1C5L	1	001L	002H	1XMN	1	003C	004D	True	1	3	0.83	4.00	SameSeq
1THB	1	001A	002B	2W6V	1	001A	004D	False	4	4	0.00	39.38	SameSeq
2BEU	1	002B	004A	2BEW	1	001A	002B	False	4	4	0.15	41.59	SameSeq
1G09	1	002B	003C	2QSS	1	001A	002B	False	4	4	0.00	39.23	SameSeq
2ZFO	1	017A	019C	2ZS1	1	005A	007C	True	12	12	0.80	4.07	SameSeq
1J40	2	002F	003G	2DN1	1	003A	004B	False	4	4	0.00	38.94	SameSeq
2DD5	1	001A	005E	2DXC	1	004D	005E	False	12	12	0.00	65.31	SameSeq
1FZ9	1	001A	004D	1XU5	1	002B	004D	False	4	4	0.08	50.06	SameSeq
1RAE	1	003C	004D	1RAF	1	002B	007C	False	12	12	0.00	83.87	SameSeq
1XVD	1	001A	003C	1XVF	1	001A	004D	False	4	4	0.06	50.13	SameSeq
1FZ3	1	001A	004D	1XVF	1	001A	003C	False	4	4	0.06	50.11	SameSeq
3ABQ	1	001A	004D	3ABS	1	001A	002B	False	4	4	0.00	66.73	SameSeq
1EOC	1	005A	022B	2BUQ	1	001A	004B	True	24	24	0.80	0.25	SameSeq
2DXB	1	004D	008H	2DXC	1	001A	005E	False	12	12	0.00	77.54	SameSeq
2BUY	1	018B	021A	2BV0	1	001A	002B	False	24	24	0.14	54.28	SameSeq
1HHO	1	002B	003A	1J3Z	2	001E	002F	False	4	4	0.00	40.25	SameSeq
1T60	4	003U	005W	1T61	1	002B	003C	False	6	6	0.18	53.00	SameSeq
1FZ9	1	002B	004D	1XVF	1	001A	004D	False	4	4	0.06	50.12	SameSeq
1FPH	1	001L	002H	1NO9	1	001L	002H	True	1	1	0.83	5.17	SameSeq
2DXB	1	001A	011K	2ZZD	1	002B	004D	False	12	12	0.00	77.20	SameSeq
1YKM	1	016D	017E	1YKN	1	011K	012L	False	24	24	0.07	53.31	SameSeq
1KZU	1	013A	014B	1NKZ	1	001A	018F	False	18	18	0.09	21.01	SameSeq
1FYZ	1	002B	003C	1FZ2	1	002B	004D	False	4	4	0.06	50.17	SameSeq
2DD5	1	005E	007G	2DXB	1	004D	005E	False	12	12	0.09	53.69	SameSeq
1HBB	1	002B	003C	3D7O	1	003A	004B	False	4	4	0.00	38.54	SameSeq
2DXB	1	008H	009I	2ZZD	1	003C	011K	False	8	8	0.00	37.31	SameSeq
1YKM	1	019G	024L	1YKN	1	017E	018F	False	24	24	0.07	53.29	SameSeq
1XU3	1	002B	004D	1XVB	1	001A	004D	False	4	4	0.08	50.16	SameSeq
1YKM	1	017E	018F	1YKN	1	010J	011K	False	24	24	0.07	53.41	SameSeq
1Q95	1	006F	012L	1RAD	1	005A	012D	False	6	12	0.00	79.80	SameSeq
2AH0	1	001D	004B	2IUP	1	002B	004H	False	4	4	0.00	48.40	SameSeq
1RAD	1	003C	010B	1RAG	1	003C	004D	False	12	12	0.00	83.88	SameSeq
2DD4	1	010J	011K	2DXB	1	004D	008H	False	12	12	0.09	53.63	SameSeq
2IUR	1	002B	003D	2OK6	1	002H	004B	False	4	4	0.00	48.64	SameSeq
2DD4	1	005E	009I	2ZZD	1	005E	006F	False	8	8	0.00	37.07	SameSeq
1RAB	1	006B	011C	1RAC	1	001A	008D	False	12	12	0.78	2.96	SameSeq
1L5H	1	002B	003A	2AFK	1	003C	004D	False	4	4	0.00	75.24	SameSeq
3ABQ	1	001A	002B	3ABR	1	001A	004D	False	4	4	0.00	66.83	SameSeq
1EOC	1	010B	019A	2BUQ	1	003A	004B	False	24	24	0.10	54.08	SameSeq
2DXB	1	002B	004D	2DXC	1	005E	007G	False	12	12	0.00	77.67	SameSeq
1YKK	1	015C	016D	1YKL	1	004D	005E	False	24	24	0.07	53.15	SameSeq
1BBB	1	001A	004D	1J41	1	001A	004D	True	4	4	0.69	8.06	SameSeq
1NKZ	1	014B	015C	2FKW	1	015O	016P	False	18	20	0.08	21.24	SameSeq
2DD4	1	007G	008H	2DXB	1	007G	011K	False	12	12	0.00	65.46	SameSeq
1BZ0	1	002B	003C	1G9V	1	003C	004D	False	4	4	0.00	39.62	SameSeq
2DXB	1	007G	008H	2ZZD	1	001A	011K	False	12	12	0.09	53.61	SameSeq
2ZFO	1	001A	003C	2ZS1	1	001A	003C	True	12	12	0.80	4.07	SameSeq
1PBX	1	001A	004B	3GKV	1	001A	002B	False	4	4	0.00	40.51	SameSeq
1FZ1	1	001A	003C	1XVF	1	001A	004D	False	4	4	0.06	50.15	SameSeq
2DD5	1	005E	009I	2DXC	1	008H	009I	False	8	8	0.00	37.15	SameSeq
2AGX	1	002H	004B	2OK6	1	001D	004B	False	4	4	0.00	48.33	SameSeq
1BZ0	1	001A	004D	1GZX	1	001A	002B	False	4	4	0.00	39.65	SameSeq
1EJX	1	003A	004C	2KAU	1	001A	003C	False	6	6	0.21	34.39	SameSeq
1RAD	1	011C	012D	1RAG	1	003C	010B	False	12	12	0.00	83.85	SameSeq
1FZ1	1	002B	004D	1XVD	1	002B	003C	False	4	4	0.06	50.12	SameSeq
1RAD	1	003C	004D	2FZG	1	004D	009A	False	12	12	0.00	82.87	SameSeq
2HJ4	1	002H	004B	2HJB	1	001D	004B	False	4	4	0.00	48.43	SameSeq
3L4M	1	005E	006F	3L4O	1	003C	006F	False	4	4	0.02	48.06	SameSeq
2PO0	1	005A	006B	2PO2	1	002B	005A	True	6	6	0.00	55.23	SameSeq
2AH1	1	001D	003A	2IUP	1	002B	003D	False	4	4	0.00	48.19	SameSeq
1KZU	1	004E	005G	2FKW	1	013M	014N	False	18	20	0.09	21.17	SameSeq
1J41	1	003C	004D	2DXM	1	003C	004D	True	4	4	0.87	0.77	SameSeq
1YKM	1	019G	020H	1YKN	1	010J	011K	False	24	24	0.07	53.38	SameSeq
2AGX	1	001D	004B	2AGZ	1	001D	003A	False	4	4	0.00	48.02	SameSeq
1UMC	1	001A	004D	1UMD	1	001A	002B	False	4	4	0.12	40.67	SameSeq
2AH0	1	002H	003A	2AH1	1	002H	004B	False	4	4	0.00	48.12	SameSeq
2AGX	1	002H	004B	2OIZ	1	001D	004B	False	4	4	0.00	48.31	SameSeq
1M3D	2	001G	003I	1T60	1	002B	003C	False	6	6	0.02	35.54	SameSeq
2DD5	1	008H	010J	2DXB	1	002B	010J	False	12	12	0.00	77.67	SameSeq
2DXB	2	002N	004P	2DXC	1	004D	005E	False	12	12	0.00	65.35	SameSeq
1A5L	1	001A	006C	1A5O	1	007A	009C	False	6	6	0.17	34.43	SameSeq
1JKJ	2	001D	004E	1SCU	1	001A	004E	True	4	4	0.00	89.52	SameSeq
1V54	1	007G	014N	3AG2	2	001N	007T	True	4	1	0.00	56.27	SameSeq
1FZ5	1	002B	003C	1XVC	1	002B	004D	False	4	4	0.06	50.01	SameSeq
3ABO	1	003C	004D	3ABS	1	001A	004D	False	4	4	0.00	66.82	SameSeq
1YKK	1	020H	021I	1YKL	1	021I	022J	False	24	24	0.07	53.25	SameSeq
1XVC	1	002B	003C	1XVG	1	001A	003C	False	4	4	0.08	50.20	SameSeq
1FZ5	1	002B	004D	1XVG	1	002B	003C	False	4	4	0.08	50.26	SameSeq
1FZ9	1	002B	004D	1XVE	1	001A	004D	False	4	4	0.06	50.45	SameSeq
3GPT	1	010J	025Y	3GPW	1	010J	011K	False	4	4	0.00	50.58	SameSeq
1EOC	1	007A	020B	2BUQ	1	007A	008B	False	24	24	0.10	54.08	SameSeq
3GPW	1	010J	025Y	3HYE	1	010J	011K	False	4	4	0.00	50.57	SameSeq
1FWB	1	002B	003C	1FWE	1	003C	008B	False	6	6	0.00	89.67	SameSeq
3PCC	1	023F	024R	3PCF	1	019D	024R	False	24	24	0.07	52.93	SameSeq
2DD4	1	001A	005E	2DXC	1	002B	010J	False	12	12	0.00	77.42	SameSeq
1FZ4	1	002B	003C	1XVE	1	001A	003C	False	4	4	0.06	50.30	SameSeq
2ZFO	1	001A	003C	2ZS0	1	005A	023C	False	12	12	0.00	34.80	SameSeq
2AGX	1	001D	003A	2IUR	1	002B	003D	False	4	4	0.00	48.37	SameSeq
2VYN	1	003C	004D	2VYV	1	002B	004D	False	3	3	0.17	52.20	SameSeq
1EOC	1	003A	004B	2BUQ	1	017A	024B	False	24	24	0.11	54.15	SameSeq
2DD4	1	007G	011K	2DXC	1	007G	008H	False	12	12	0.00	65.38	SameSeq
2DD5	1	003C	011K	2DXC	1	008H	009I	False	8	8	0.00	37.42	SameSeq
1FYZ	1	001A	004D	1XVD	1	002B	004D	False	4	4	0.06	50.05	SameSeq
1YKM	1	013A	014B	1YKN	1	004D	005E	False	24	24	0.07	53.19	SameSeq
1XU5	1	002B	003C	1XVE	1	001A	003C	False	4	4	0.06	50.23	SameSeq
1G0A	1	001A	002B	2QSS	1	002B	003C	False	4	4	0.00	39.37	SameSeq
3PCC	1	023F	024R	3PCF	1	001A	006O	False	24	24	0.07	53.03	SameSeq
1FWJ	1	005B	009C	2KAU	1	008B	009C	False	6	6	0.00	89.65	SameSeq
2DXB	2	004P	005Q	2ZZD	1	001A	005E	False	12	12	0.00	65.27	SameSeq
1RAE	1	002B	007C	1RAF	1	007C	008D	False	12	12	0.00	83.90	SameSeq
1HBB	1	001A	004D	3D7O	1	001A	004B	True	4	4	0.85	4.00	SameSeq
1HBO	1	001A	002B	1HBU	1	002B	004D	False	4	4	0.13	54.70	SameSeq
2DXB	1	001A	002B	2ZZD	1	008H	010J	False	12	12	0.00	65.06	SameSeq
1J41	1	001A	002B	2DXM	1	001A	002B	True	4	4	0.87	1.06	SameSeq
2AGL	1	002H	003A	2AH0	1	002H	004B	False	4	4	0.00	48.30	SameSeq
1S5B	1	001A	002D	1S5C	1	001A	002D	True	5	5	0.68	3.82	SameSeq
1TH8	1	003A	004B	1THN	1	003C	004D	True	2	2	0.82	1.63	SameSeq
1BZ0	1	002B	003C	1MKO	1	003C	004D	False	4	4	0.08	38.41	SameSeq
1RAD	1	002B	007C	1RAG	1	003C	004D	False	12	12	0.00	83.88	SameSeq
2AFK	1	003C	004D	2MIN	1	002B	003C	False	4	4	0.00	78.10	SameSeq
2DXB	2	001M	002N	2ZZD	1	002B	010J	False	12	12	0.09	53.87	SameSeq
1YKK	1	013A	014B	1YKL	1	019G	024L	False	24	24	0.07	52.97	SameSeq
1L0L	1	001A	010J	1PP9	1	001A	010J	True	1	2	0.80	2.12	SameSeq
2BUT	1	003A	004B	2BUW	1	002B	005A	False	24	24	0.11	54.12	SameSeq
1RAD	1	004D	009A	2FZG	1	011C	012D	False	12	12	0.00	83.19	SameSeq
2D60	1	003C	004D	2DN3	1	001A	004B	False	4	4	0.00	40.35	SameSeq
3ABR	1	001A	004D	3ABS	1	003C	004D	False	4	4	0.00	66.86	SameSeq
1FZ7	1	001A	004D	1FZ9	1	002B	004D	False	4	4	0.06	50.30	SameSeq
2PO1	1	005A	006B	2PO2	1	002B	005A	True	6	6	0.00	55.11	SameSeq
2DYS	1	001A	020T	2EIJ	1	014N	020T	True	4	4	0.00	56.46	SameSeq
2ZFO	1	001A	004D	2ZS0	1	009A	012D	True	6	6	0.81	2.75	SameSeq
2DD4	1	008H	009I	2DXC	1	002B	012L	False	8	8	0.00	37.40	SameSeq
2DXC	1	002B	010J	2ZZD	1	004D	005E	False	12	12	0.09	53.36	SameSeq
1RAD	1	011C	012D	2FZG	1	002B	007C	False	12	12	0.00	81.96	SameSeq
2DD4	1	005E	006F	2DXC	1	002B	012L	False	8	8	0.00	37.12	SameSeq
2DD4	1	010J	011K	2DXC	1	005E	007G	False	12	12	0.13	53.47	SameSeq
2DD5	1	005E	007G	2ZZD	1	002B	004D	False	12	12	0.00	77.68	SameSeq
1LJW	1	002B	003A	1QXE	1	003C	004D	False	4	4	0.05	38.72	SameSeq
2DD4	1	002B	012L	2ZZD	1	005E	006F	False	8	8	0.00	37.08	SameSeq
3DHG	3	004D	006F	3DHI	1	003C	005A	True	2	4	0.00	50.24	SameSeq
2BUY	1	017A	024B	2BV0	1	011A	012B	False	24	24	0.14	54.28	SameSeq
1BUW	1	001A	002B	3B75	2	002F	003G	False	4	4	0.00	39.65	SameSeq
2BUT	1	013A	014B	2BUW	1	007A	014B	False	24	24	0.11	54.12	SameSeq
1HBO	1	004D	006F	1HBU	1	001A	006F	False	4	4	0.00	92.53	SameSeq
2DD5	1	001A	005E	2DXB	1	002B	010J	False	12	12	0.00	77.59	SameSeq
2BUT	1	003A	010B	2BUW	1	005A	006B	False	24	24	0.11	54.15	SameSeq
2ZFO	1	006B	008D	2ZS0	1	010B	012D	True	6	6	0.82	4.11	SameSeq
2DD4	1	007G	008H	2DXC	1	002B	010J	False	12	12	0.09	53.49	SameSeq
1KZU	1	004E	005G	2FKW	1	007G	008H	False	18	20	0.09	21.18	SameSeq
1UMB	1	003C	004D	1UMD	1	001A	004D	False	4	4	0.14	40.28	SameSeq
2DD5	1	005E	009I	2DXB	1	011K	012L	False	8	8	0.00	37.14	SameSeq
3PCC	1	023F	024R	3PCF	1	010Q	011F	False	24	24	0.07	53.11	SameSeq
1OAO	1	001A	003C	3I01	1	002B	004N	False	4	4	0.00	58.50	SameSeq
3D4X	1	002B	003C	3GQP	1	001A	002B	False	4	4	0.00	39.96	SameSeq
1FZ4	1	001A	003C	1XU5	1	001A	004D	False	4	4	0.06	50.13	SameSeq
2DD4	1	007G	008H	2DD5	1	001A	011K	False	12	12	0.09	53.54	SameSeq
3PCC	1	020P	021E	3PCF	1	019D	020P	False	24	24	0.07	53.29	SameSeq
1YKK	1	022J	023K	1YKL	1	001A	002B	False	24	24	0.07	53.33	SameSeq
2BUY	1	017A	024B	2BV0	1	015A	016B	False	24	24	0.14	54.28	SameSeq
2BUY	1	003A	004B	2BV0	1	010B	013A	False	24	24	0.14	54.24	SameSeq
1FZ0	1	001A	004D	1XU3	1	001A	003C	False	4	4	0.08	50.08	SameSeq
1YKK	1	016D	017E	1YKL	1	023K	024L	False	24	24	0.07	52.55	SameSeq
2BUT	1	011A	012B	2BUW	1	012B	019A	False	24	24	0.11	54.12	SameSeq
2ZFO	1	011C	017A	2ZS0	1	021A	023C	False	12	12	0.00	38.63	SameSeq
1U5B	1	001A	002B	2BEV	1	001A	005B	False	4	4	0.15	41.35	SameSeq
1EJW	1	001C	009A	2KAU	1	004A	006C	False	6	6	0.22	34.41	SameSeq
2A53	1	005A	006B	2A54	1	001A	004D	False	8	8	0.06	46.40	SameSeq
1PBX	1	003A	004B	1S5X	1	002B	003A	False	4	4	0.00	39.30	SameSeq
1Y8K	1	001A	004D	2ZLU	1	003A	004B	False	4	4	0.05	39.55	SameSeq
2HY5	1	002B	004A	2HYB	2	004J	005K	False	4	4	0.11	34.78	SameSeq
2BUT	1	023A	024B	2BUW	1	015A	020B	False	24	24	0.11	54.12	SameSeq
2DXB	2	005Q	007S	2DXC	1	010J	011K	False	12	12	0.13	53.41	SameSeq
1EOC	1	005A	022B	2BUQ	1	009A	010B	False	24	24	0.10	54.08	SameSeq
2DXC	1	007G	011K	2ZZD	1	007G	008H	False	12	12	0.00	65.46	SameSeq
1OAO	1	001A	004D	3I01	2	002D	003O	False	4	4	0.00	61.85	SameSeq
1RAD	1	007C	008D	1RAG	1	004D	009A	False	12	12	0.00	83.72	SameSeq
1FZ3	1	002B	004D	1FZ5	1	001A	004D	False	4	4	0.06	49.92	SameSeq
2DD5	1	002B	010J	2ZZD	1	002B	004D	False	12	12	0.00	77.78	SameSeq
1M3D	1	003C	005E	1T60	3	005Q	006R	False	6	6	0.18	49.45	SameSeq
2DD5	1	006F	008H	2ZZD	1	008H	009I	False	8	8	0.00	39.11	SameSeq
2BUY	1	011A	016B	2BV0	1	021A	022B	False	24	24	0.14	54.28	SameSeq
1PBX	1	002B	003A	1S5X	1	003A	004B	False	4	4	0.00	40.88	SameSeq
2IUV	1	002B	004H	2OK4	1	001D	004B	False	4	4	0.00	48.69	SameSeq
1UM9	1	003C	004D	1UMD	1	001A	004D	False	4	4	0.11	40.37	SameSeq
1RQ4	1	001A	002B	1UIW	2	001E	004H	False	4	4	0.00	40.43	SameSeq
1HBM	1	003C	004D	1HBN	1	004D	006F	False	4	4	0.00	93.04	SameSeq
1HGC	1	001A	004D	3IC2	1	001A	004D	True	4	4	0.65	7.09	SameSeq
1J40	2	002F	003G	3B75	1	001A	004D	True	4	4	0.57	7.06	SameSeq
1SLU	1	003A	004B	1SLX	1	002B	003A	False	4	4	0.00	40.43	SameSeq
2DD4	1	010J	011K	2DXB	1	005E	007G	False	12	12	0.13	53.37	SameSeq
2AGZ	1	001D	003A	2IUR	1	002B	003D	False	4	4	0.00	48.19	SameSeq
1G7I	1	002B	003C	1VFB	1	002B	003C	True	1	1	0.87	0.46	SameSeq
1XMF	1	001A	004D	1XMH	1	001A	003C	False	4	4	0.06	50.12	SameSeq
2D60	1	002B	003C	3D7O	1	002B	003A	True	4	4	0.85	3.90	SameSeq
1KZU	1	016E	017G	1NKZ	1	013A	014B	False	18	18	0.09	21.23	SameSeq
2ZFO	1	001A	015C	2ZS0	1	009A	011C	False	12	12	0.00	38.63	SameSeq
1EJW	1	001C	009A	1FWJ	1	001A	003C	False	6	6	0.22	34.42	SameSeq
1YKK	1	001A	002B	1YKL	1	002B	003C	False	24	24	0.07	53.08	SameSeq
2EIJ	1	001A	020T	2EIK	1	001A	007G	True	4	4	0.00	56.27	SameSeq
2BUT	1	008B	023A	2BUW	1	013A	014B	False	24	24	0.11	54.15	SameSeq
2AGL	1	002H	003A	2AGW	1	001D	003A	False	4	4	0.00	48.42	SameSeq
1FZ7	1	002B	004D	1XVE	1	001A	004D	False	4	4	0.06	50.45	SameSeq
1NS9	1	001A	002B	2ZLU	1	001A	004B	False	4	4	0.05	39.80	SameSeq
1THB	1	001A	004D	2W6V	1	003C	004D	False	4	4	0.00	39.35	SameSeq
1NKZ	1	015C	016D	2FKW	1	004D	005E	False	18	20	0.08	20.58	SameSeq
1NS9	1	002B	003A	1Y8K	1	002B	003C	True	4	4	0.79	1.91	SameSeq
1KRA	1	007A	009C	2KAU	1	003C	007A	False	6	6	0.22	34.43	SameSeq
1YKK	1	007G	012L	1YKL	1	023K	024L	False	24	24	0.07	53.08	SameSeq
2DD4	1	005E	007G	2ZZD	1	007G	011K	False	12	12	0.00	77.80	SameSeq
2BUT	1	009A	016B	2BUW	1	005A	006B	False	24	24	0.11	54.15	SameSeq
1FZ2	1	001A	003C	1XVG	1	001A	004D	False	4	4	0.08	50.32	SameSeq
1EJW	1	002B	004C	1EJX	1	001C	002B	False	6	6	0.00	89.30	SameSeq
2A54	1	005A	006B	2A56	1	005A	008D	False	8	8	0.06	46.46	SameSeq
2DXB	2	003O	011W	2ZZD	1	002B	003C	False	8	8	0.00	37.35	SameSeq
1FZ2	1	001A	003C	1XU3	1	001A	004D	False	4	4	0.10	50.12	SameSeq
2A68	1	001A	003C	2A6H	1	002B	003C	False	2	2	0.28	61.38	SameSeq
2H8D	1	002B	003C	3GQG	1	003C	004D	False	4	4	0.00	38.58	SameSeq
2J56	1	003H	005L	2J57	2	003G	005K	False	4	4	0.02	48.00	SameSeq
1FZ3	1	002B	003C	1XU5	1	002B	004D	False	4	4	0.06	50.10	SameSeq
2DXB	2	001M	011W	2ZZD	1	004D	005E	False	12	12	0.09	53.81	SameSeq
1M3D	1	002B	006F	1T60	4	002T	003U	False	6	6	0.16	49.58	SameSeq
1XF6	1	002B	003C	1XG0	1	002B	004D	True	2	2	0.13	45.46	SameSeq
2A06	1	017T	018U	2FYU	1	007G	008H	True	1	2	0.79	1.31	SameSeq
1HAI	1	001L	002H	1QHR	1	001A	002B	True	1	1	0.89	3.43	SameSeq
1FZ5	1	002B	003C	1XVF	1	001A	003C	False	4	4	0.06	50.08	SameSeq
3HTC	1	001L	002H	4THN	1	001L	002H	True	1	1	0.41	5.37	SameSeq
1SDK	1	003C	004D	3IC0	1	002B	003C	False	4	4	0.00	40.10	SameSeq
1G65	1	0271	0282	3GPT	1	013M	0282	False	4	4	0.00	44.52	SameSeq
1RAD	1	006B	011C	2FZG	1	001A	008D	False	12	12	0.78	2.74	SameSeq
1EOC	1	010B	019A	2BUQ	1	003A	006B	False	24	24	0.80	0.25	SameSeq
2ZFO	1	009A	012D	2ZS1	1	009A	012D	True	6	6	0.79	2.71	SameSeq
2AGW	1	001D	004B	2IUQ	1	001A	003D	False	4	4	0.00	48.25	SameSeq
1HHO	1	002B	003A	3IC2	1	001A	002B	False	4	4	0.09	38.83	SameSeq
2DXB	1	004D	005E	2DXC	1	008H	010J	False	12	12	0.00	65.23	SameSeq
2ZS0	1	005A	007C	2ZS1	1	005A	023C	False	12	12	0.00	37.20	SameSeq
1RAA	1	003C	010B	1RAH	1	011C	012D	False	12	12	0.00	83.85	SameSeq
1M9P	1	002B	003C	1YFF	2	003G	004H	False	4	4	0.00	39.04	SameSeq
1FWC	1	003C	007A	1FWD	1	004A	006C	False	6	6	0.22	34.41	SameSeq
2DD4	1	001A	002B	2DXC	1	001A	011K	False	12	12	0.09	53.96	SameSeq
1FWA	1	001A	006C	1FWB	1	007A	009C	False	6	6	0.22	34.41	SameSeq
1QH1	1	002B	003C	1QH8	1	003C	004D	False	4	4	0.00	78.94	SameSeq
1SLU	1	003A	004B	1SLV	1	001A	004B	False	4	4	0.00	39.70	SameSeq
1FZ1	1	001A	004D	1XVF	1	001A	003C	False	4	4	0.06	50.18	SameSeq
1M3D	2	005K	006L	1T60	2	001G	003I	False	6	6	0.03	35.75	SameSeq
1HGC	1	003C	004D	1LJW	1	001A	004B	False	4	4	0.00	39.97	SameSeq
2DD4	1	004D	005E	2DXB	1	001A	011K	False	12	12	0.09	53.71	SameSeq
1B86	1	002B	003C	1HHO	1	002B	003A	True	4	4	0.80	4.21	SameSeq
1D0G	1	001R	006D	1DU3	1	002B	005E	False	6	6	0.00	49.75	SameSeq
2A53	1	001A	004D	2A56	1	003C	004D	False	8	8	0.05	41.35	SameSeq
2EIJ	1	001A	020T	2ZXW	2	001N	007T	True	4	1	0.00	56.35	SameSeq
1W0J	1	003C	004D	2JDI	1	003C	006F	True	6	6	0.02	57.48	SameSeq
1KZU	1	007A	018H	1NKZ	1	013A	014B	False	18	18	0.09	21.23	SameSeq
1D5X	1	001A	003C	2SEB	1	001A	003D	True	1	1	0.85	2.07	SameSeq
2D60	1	002B	003C	3D7O	1	001A	004B	True	4	4	0.85	3.90	SameSeq
1M34	2	002J	005M	2AFH	1	002B	006F	False	4	2	0.12	46.11	SameSeq
1FWB	1	004A	006C	1FWD	1	004A	009C	False	6	6	0.22	34.43	SameSeq
1FZ4	1	002B	003C	1XVB	1	002B	004D	False	4	4	0.06	50.24	SameSeq
3PCC	1	007D	012R	3PCF	1	011F	012R	False	24	24	0.07	53.20	SameSeq
1EOC	1	008B	009A	2BUQ	1	001A	002B	False	24	24	0.10	54.08	SameSeq
1HGC	1	001A	002B	3B75	3	001S	004T	False	4	4	0.00	40.55	SameSeq
1U5B	1	003A	004B	1X80	1	002B	003A	False	4	4	0.15	41.35	SameSeq
2ZFO	1	017A	019C	2ZS1	1	011C	017A	False	12	12	0.00	34.98	SameSeq
1HAI	1	001L	002H	1PPB	1	001L	002H	True	1	1	0.85	4.26	SameSeq
2AGZ	1	001D	004B	2OIZ	1	001D	003A	False	4	4	0.00	48.33	SameSeq
1Y8K	1	001A	002B	2MHB	1	001A	004B	False	4	4	0.00	39.22	SameSeq
1YKM	1	019G	024L	1YKN	1	005E	006F	False	24	24	0.07	53.29	SameSeq
2BUY	1	011A	016B	2BV0	1	015A	016B	False	24	24	0.14	54.28	SameSeq
1FZ0	1	001A	004D	1XU3	1	002B	004D	False	4	4	0.06	49.98	SameSeq
2AGW	1	002H	004B	2AGZ	1	002H	003A	False	4	4	0.00	48.80	SameSeq
1HZZ	1	002B	003C	1U2G	1	001A	003C	False	2	2	0.10	43.28	SameSeq
1S5X	1	001A	002B	2H8D	1	002B	003C	False	4	4	0.00	40.74	SameSeq
1KZU	1	011G	012H	1NKZ	1	002B	003C	False	18	18	0.09	21.03	SameSeq
1YKK	1	001A	002B	1YKL	1	004D	005E	False	24	24	0.07	53.12	SameSeq
2AGW	1	001D	003A	2IUP	1	001A	004H	False	4	4	0.00	48.44	SameSeq
1YKK	1	022J	023K	1YKL	1	021I	022J	False	24	24	0.07	53.36	SameSeq
1S5B	1	001A	006H	1S5C	1	001A	002D	False	5	5	0.52	27.73	SameSeq
2BUT	1	002B	005A	2BUW	1	005A	006B	False	24	24	0.11	54.15	SameSeq
1FZ0	1	001A	003C	1XVD	1	002B	003C	False	4	4	0.08	50.19	SameSeq
1M1N	2	003G	004H	1M34	1	002B	003C	False	4	4	0.00	78.83	SameSeq
1J3Z	1	001A	002B	1J40	2	002F	003G	False	4	4	0.00	39.23	SameSeq
1NS6	1	001A	004B	2MHB	1	003A	004B	False	4	4	0.05	39.49	SameSeq
2DD5	1	008H	010J	2DXC	1	005E	007G	False	12	12	0.00	77.73	SameSeq
2DYS	1	007G	014N	3AG1	2	001N	007T	True	4	1	0.00	56.61	SameSeq
2BUY	1	002B	005A	2BV0	1	023A	024B	False	24	24	0.14	54.28	SameSeq
1FWA	1	004A	009C	1FWB	1	007A	009C	False	6	6	0.22	34.41	SameSeq
2DD4	1	007G	008H	2DXB	2	002N	010V	False	12	12	0.09	53.41	SameSeq
2DXB	2	004P	005Q	2ZZD	1	002B	004D	False	12	12	0.00	65.29	SameSeq
1HBH	1	001A	004D	2PEG	1	001A	004B	True	4	4	0.75	5.72	SameSeq
2DD5	1	002B	003C	2ZZD	1	003C	011K	False	8	8	0.00	37.28	SameSeq
1Y8K	1	002B	003C	2ZLV	1	003A	004B	False	4	4	0.00	39.48	SameSeq
1PP9	1	003C	015R	1PPJ	1	013P	015R	False	4	4	0.00	72.80	SameSeq
2DD5	1	005E	007G	2ZZD	1	004D	005E	False	12	12	0.09	53.44	SameSeq
1FSX	1	003C	004D	2QSP	1	002B	003C	False	4	4	0.00	39.51	SameSeq
2IUR	1	001A	004H	2OK4	1	001D	003A	False	4	4	0.00	48.80	SameSeq
2BUY	1	012B	019A	2BV0	1	005A	006B	False	24	24	0.14	54.28	SameSeq
1HGC	1	001A	004D	3IC2	1	002B	003C	True	4	4	0.68	8.03	SameSeq
1EOC	1	007A	020B	2BUQ	1	003A	004B	False	24	24	0.10	54.08	SameSeq
1FZ8	1	001A	004D	1XVD	1	002B	004D	False	4	4	0.08	50.05	SameSeq
1FSX	1	003C	004D	1HDA	1	002B	003C	False	4	4	0.00	38.78	SameSeq
2DD5	1	001A	005E	2ZZD	1	005E	007G	False	12	12	0.00	77.61	SameSeq
1J7Y	1	002B	003C	1QI8	1	003C	004D	False	4	4	0.00	39.08	SameSeq
1RQA	1	003C	004D	1YEV	1	002B	003C	True	4	4	0.00	40.64	SameSeq
3PCC	1	019D	024R	3PCF	1	019D	020P	False	24	24	0.07	53.19	SameSeq
2DD4	1	005E	007G	2ZZD	1	001A	002B	False	12	12	0.09	53.68	SameSeq
2BUY	1	005A	006B	2BV0	1	011A	016B	False	24	24	0.14	54.24	SameSeq
1NTM	1	004D	010J	1PPJ	1	014Q	020W	True	2	2	0.78	3.21	SameSeq
1YKK	1	022J	023K	1YKL	1	003C	004D	False	24	24	0.07	53.28	SameSeq
1M3D	2	004J	006L	1T60	3	003O	005Q	False	6	6	0.12	52.51	SameSeq
1KZU	1	010E	011G	2FKW	1	009I	010J	False	18	20	0.09	21.17	SameSeq
2ZFO	1	005A	023C	2ZS0	1	017A	019C	False	12	12	0.00	38.63	SameSeq
1FZ0	1	002B	003C	1XVC	1	002B	004D	False	4	4	0.06	50.10	SameSeq
1NKZ	1	001A	002B	2FKW	1	001A	018S	False	18	20	0.00	20.72	SameSeq
1FYZ	1	002B	004D	1FZ9	1	002B	003C	False	4	4	0.08	50.15	SameSeq
2DD5	1	004D	008H	2DXB	2	004P	005Q	False	12	12	0.09	53.62	SameSeq
1HBM	1	001A	003C	1HBO	1	003C	004D	False	4	4	0.00	92.91	SameSeq
1Q95	1	005E	011K	1RAD	1	009A	010B	False	6	12	0.85	9.65	SameSeq
1FSX	1	001A	002B	2QSS	1	002B	003C	False	4	4	0.00	39.52	SameSeq
2AGL	1	001D	004B	2HJB	1	002H	004B	False	4	4	0.00	48.09	SameSeq
1Y4G	1	003C	004D	1YEU	1	001A	004D	False	4	4	0.00	40.56	SameSeq
2AGW	1	001D	004B	2AGZ	1	001D	003A	False	4	4	0.00	48.05	SameSeq
3PCC	1	007D	012R	3PCF	1	023F	024R	False	24	24	0.07	53.20	SameSeq
2BUT	1	009A	010B	2BUW	1	003A	006B	False	24	24	0.11	54.12	SameSeq
2HJ4	1	001D	004B	2OK6	1	001D	003A	False	4	4	0.00	48.37	SameSeq
1LJW	1	002B	003A	1RQ4	1	001A	004D	True	4	4	0.81	4.19	SameSeq
2DD5	1	005E	006F	2DXC	1	005E	009I	False	8	8	0.00	37.09	SameSeq
1G08	1	002B	003C	1G09	1	002B	003C	True	4	4	0.84	2.08	SameSeq
1Y4F	1	001A	002B	1YIE	1	002B	003C	False	4	4	0.00	40.65	SameSeq
1EJX	1	003A	004C	2KAU	1	004A	006C	False	6	6	0.21	34.39	SameSeq
1V54	1	001A	020T	3AG2	1	001A	007G	True	4	1	0.00	56.37	SameSeq
1B86	1	003C	004D	3IC0	1	001A	004D	False	4	4	0.00	40.29	SameSeq
2DD4	1	007G	008H	2DXC	1	002B	004D	False	12	12	0.00	65.14	SameSeq
3PCC	1	020P	021E	3PCF	1	001A	002M	False	24	24	0.07	53.31	SameSeq
1X80	1	001A	002B	2BEW	1	002B	004A	False	4	4	0.15	41.35	SameSeq
1U5B	1	002B	003A	2BEW	1	001A	002B	False	4	4	0.15	41.28	SameSeq
1S5B	1	001A	005G	1S5C	1	001A	006H	False	5	5	0.52	25.26	SameSeq
1G09	1	002B	003C	2QSS	1	003C	004D	False	4	4	0.05	39.07	SameSeq
2EIL	1	001A	020T	3ABK	1	001A	007G	True	4	1	0.00	56.47	SameSeq
1FZ4	1	002B	003C	1XVG	1	002B	004D	False	4	4	0.06	50.24	SameSeq
2DXC	1	007G	011K	2ZZD	1	001A	011K	False	12	12	0.00	77.62	SameSeq
1HDA	1	001A	004D	2QSP	1	001A	002B	False	4	4	0.00	38.77	SameSeq
1RAE	1	006B	011C	1RAF	1	001A	008D	False	12	12	0.78	3.05	SameSeq
1M34	1	002B	006F	2AFH	1	002B	006F	True	4	2	0.57	17.32	SameSeq
2ZFO	1	017A	019C	2ZS0	1	017A	019C	True	12	12	0.83	4.14	SameSeq
1RAA	1	005A	006B	1RAH	1	005A	012D	False	12	12	0.00	83.88	SameSeq
1RAD	1	011C	012D	2FZG	1	006B	011C	False	12	12	0.00	81.96	SameSeq
1S5X	1	001A	004B	2H8F	1	001A	004D	True	4	4	0.85	4.60	SameSeq
2ZFO	1	005A	008D	2ZS0	1	001A	004D	True	6	6	0.81	2.75	SameSeq
2DXC	1	005E	006F	2ZZD	1	003C	011K	False	8	8	0.00	37.06	SameSeq
1NKZ	1	006F	007A	2FKW	1	001A	004D	False	18	20	0.00	39.46	SameSeq
2DD5	1	004D	005E	2DXB	2	001M	005Q	False	12	12	0.00	65.01	SameSeq
2AGL	1	002H	004B	2AGZ	1	001D	004B	False	4	4	0.00	48.27	SameSeq
1PPJ	1	003C	005E	2A06	1	005E	013P	False	4	4	0.00	72.04	SameSeq
1J40	2	001E	004H	3IC0	1	001A	002B	False	4	4	0.00	38.32	SameSeq
1FZ0	1	002B	003C	1FZ7	1	001A	003C	False	4	4	0.06	50.16	SameSeq
1M3D	2	004J	006L	1T60	2	002H	006L	False	6	6	0.12	52.34	SameSeq
1LOA	2	001E	004H	1LOD	1	003C	004D	True	3	2	0.10	42.93	SameSeq
1RAE	1	004D	009A	1RAF	1	005A	006B	False	12	12	0.00	83.86	SameSeq
2AGW	1	001D	003A	2AH0	1	002H	003A	False	4	4	0.00	48.38	SameSeq
1V55	1	014N	020T	2EIK	1	001A	020T	True	4	4	0.00	56.34	SameSeq
1PBX	1	001A	002B	1S5X	1	002B	003A	False	4	4	0.00	39.30	SameSeq
2ZFO	1	002B	004D	2ZS1	1	002B	004D	True	6	6	0.88	3.92	SameSeq
1FSX	1	002B	003C	2QSP	1	001A	004D	True	4	4	0.87	1.05	SameSeq
1KZU	1	017G	018H	1NKZ	1	010D	011E	False	18	18	0.09	21.05	SameSeq
1V4U	1	002B	003C	1V4W	1	002B	003C	True	4	4	0.80	5.85	SameSeq
2H8D	1	002B	003C	2PEG	1	003A	004B	False	4	4	0.00	40.95	SameSeq
2DD4	1	001A	011K	2DXB	2	007S	008T	False	12	12	0.09	53.86	SameSeq
1FWC	1	003C	007A	1FWE	1	001A	003C	False	6	6	0.22	34.36	SameSeq
1S5B	1	001A	003E	1S5D	1	001A	004F	False	5	5	0.59	25.90	SameSeq
1RAA	1	009A	010B	1RAH	1	003C	010B	False	12	12	0.00	84.02	SameSeq
1FZ4	1	001A	004D	1XVG	1	002B	004D	False	4	4	0.06	50.16	SameSeq
1M3D	1	004D	006F	1T61	1	002B	003C	False	6	6	0.06	35.38	SameSeq
1QSH	1	003C	004D	2HHB	1	001A	004D	False	4	4	0.00	39.46	SameSeq
2DD5	1	005E	006F	2DXC	1	006F	008H	False	8	8	0.00	37.18	SameSeq
1LOA	2	001E	002F	1LOC	2	004F	006G	True	3	3	0.08	43.75	SameSeq
1A3N	1	001A	002B	2DXM	1	001A	004D	False	4	4	0.00	39.78	SameSeq
2PNZ	1	001A	004B	2PO2	1	001A	002B	True	6	6	0.00	55.11	SameSeq
2AGX	1	001D	003A	2OIZ	1	001D	004B	False	4	4	0.00	48.24	SameSeq
2ZFO	1	003C	013A	2ZS0	1	021A	023C	False	12	12	0.00	38.63	SameSeq
1M34	1	003C	004D	3MIN	1	002B	003C	False	4	4	0.00	78.07	SameSeq
1KRA	1	002B	003C	2KAU	1	002B	006C	False	6	6	0.00	89.65	SameSeq
1HBM	1	003C	004D	1HBU	1	004D	006F	False	4	4	0.00	92.85	SameSeq
1FWB	1	003C	008B	1FWC	1	005B	006C	False	6	6	0.00	89.68	SameSeq
1YKM	1	016D	017E	1YKN	1	019G	020H	False	24	24	0.07	53.36	SameSeq
1DXU	1	002B	003C	1Y0T	1	003C	004D	False	4	4	0.00	39.56	SameSeq
1G08	1	002B	003C	1G0A	1	002B	003C	True	4	4	0.69	2.42	SameSeq
1KZU	1	001A	002B	2FKW	1	012L	013M	False	18	20	0.09	20.74	SameSeq
2BUT	1	004B	015A	2BUW	1	009A	010B	False	24	24	0.11	54.15	SameSeq
1EOC	1	005A	022B	2BUQ	1	002B	005A	True	24	24	0.80	0.25	SameSeq
2BUT	1	001A	002B	2BUW	1	003A	006B	False	24	24	0.11	54.12	SameSeq
3DUF	1	002B	003C	3DV0	1	001A	002B	False	4	4	0.17	40.81	SameSeq
2AH0	1	002H	004B	2IUQ	1	001A	004H	False	4	4	0.00	48.31	SameSeq
1FZ0	1	002B	003C	1FZ2	1	002B	004D	False	4	4	0.06	50.10	SameSeq
1KZU	1	016E	017G	2FKW	1	007G	010J	False	18	20	0.00	39.44	SameSeq
2DXB	1	006F	008H	2ZZD	1	008H	009I	False	8	8	0.00	39.12	SameSeq
2HJB	1	001D	003A	2OK6	1	002H	003A	False	4	4	0.00	48.35	SameSeq
1L5H	1	001A	004B	1M34	2	001I	002J	False	4	4	0.00	75.24	SameSeq
3CFF	1	003M	004B	3CFH	1	004B	007S	False	8	8	0.00	40.47	SameSeq
1T60	2	003I	005K	1T61	1	005E	006F	False	6	6	0.18	49.41	SameSeq
1FSX	1	002B	003C	1G0A	1	001A	002B	False	4	4	0.00	39.66	SameSeq
1UIW	2	003G	004H	2W6V	1	002B	003C	False	4	4	0.00	39.24	SameSeq
1NKZ	1	011E	012F	2FKW	1	012L	013M	False	18	20	0.08	20.77	SameSeq
1GZX	1	001A	004D	3IC2	1	001A	004D	True	4	4	0.65	7.37	SameSeq
1LTS	1	001D	007C	1LTT	1	002E	007C	False	5	5	0.55	19.13	SameSeq
1RAD	1	001A	002B	2FZG	1	003C	010B	False	12	12	0.00	82.13	SameSeq
1KZU	1	007A	018H	2FKW	1	007G	010J	False	18	20	0.00	39.44	SameSeq
2QSP	1	001A	004D	2QSS	1	001A	002B	False	4	4	0.00	39.72	SameSeq
1EOC	1	005A	022B	2BUQ	1	010B	013A	True	24	24	0.80	0.25	SameSeq
1M3D	1	003C	005E	1T60	2	001G	003I	False	6	6	0.14	52.55	SameSeq
1BUW	1	001A	004D	1HHO	1	001A	002B	False	4	4	0.00	39.32	SameSeq
1HTL	1	005H	007C	1LTA	1	001D	007C	False	5	5	0.53	19.51	SameSeq
2D60	1	001A	004D	3D7O	1	002B	003A	True	4	4	0.82	3.88	SameSeq
1S7V	1	001A	002B	1S7W	2	001D	002E	True	1	1	0.88	2.19	SameSeq
1A5L	1	001A	006C	1A5O	1	001A	003C	False	6	6	0.17	34.43	SameSeq
1FWA	1	007A	009C	1FWE	1	003C	007A	False	6	6	0.22	34.45	SameSeq
2BUT	1	023A	024B	2BUW	1	003A	006B	False	24	24	0.11	54.12	SameSeq
2BUY	1	012B	019A	2BV0	1	011A	012B	False	24	24	0.14	54.28	SameSeq
1L5H	1	002B	003A	1M34	1	003C	004D	False	4	4	0.00	75.22	SameSeq
1EOC	1	011A	012B	2BUQ	1	017A	024B	False	24	24	0.11	54.15	SameSeq
1XVB	1	001A	004D	1XVG	1	001A	003C	False	4	4	0.10	50.25	SameSeq
1RAA	1	005A	006B	1RAD	1	002B	007C	False	12	12	0.00	84.06	SameSeq
1HBB	1	001A	004D	1QXE	1	002B	003C	True	4	4	0.62	8.11	SameSeq
1EJX	1	006A	007C	1FWJ	1	001A	003C	False	6	6	0.21	34.40	SameSeq
1RAB	1	004D	009A	1RAC	1	006B	011C	False	12	12	0.84	2.95	SameSeq
3GZX	1	003A	006B	3GZY	1	005A	006B	False	6	6	0.24	34.86	SameSeq
1FWB	1	004A	006C	1FWE	1	003C	007A	False	6	6	0.22	34.46	SameSeq
1EOC	1	013A	014B	2BUQ	1	008B	009A	False	24	24	0.11	54.15	SameSeq
2ZFO	1	017A	019C	2ZS1	1	007C	021A	False	12	12	0.00	34.98	SameSeq
2DD5	1	010J	011K	2DXC	1	007G	011K	False	12	12	0.00	65.50	SameSeq
2BUT	1	009A	010B	2BUW	1	012B	019A	False	24	24	0.11	54.12	SameSeq
2BUT	1	003A	004B	2BUW	1	022B	023A	False	24	24	0.11	54.12	SameSeq
3DUF	2	003G	004H	3DV0	2	002F	003G	False	4	4	0.17	40.83	SameSeq
2DD5	1	008H	010J	2DXC	1	007G	008H	False	12	12	0.00	65.52	SameSeq
1M3D	1	001A	003C	1T60	3	003O	005Q	False	6	6	0.13	52.58	SameSeq
1L0L	1	004D	005E	1NTM	1	004D	005E	True	1	2	0.88	1.54	SameSeq
3DV0	1	002B	005I	3DVA	1	002B	005I	False	2	2	0.50	14.74	SameSeq
1FZ4	1	001A	004D	1XVD	1	001A	003C	False	4	4	0.06	50.20	SameSeq
2DD4	1	006F	008H	2ZZD	1	005E	006F	False	8	8	0.00	37.12	SameSeq
1T60	4	004V	006X	1T61	1	003C	005E	False	6	6	0.14	52.59	SameSeq
2DD4	1	011K	012L	2DXB	1	003C	011K	False	8	8	0.00	37.38	SameSeq
2A06	1	013P	015R	2FYU	1	014C	016E	False	4	4	0.00	72.45	SameSeq
1A5M	1	005B	006C	1A5N	1	002B	006C	False	6	6	0.00	89.63	SameSeq
1EOC	1	006B	013A	2BUQ	1	002B	005A	True	24	24	0.80	0.25	SameSeq
2OIZ	1	002H	004B	2OK6	1	001D	004B	False	4	4	0.00	48.79	SameSeq
1FZ9	1	001A	004D	1XVB	1	002B	004D	False	4	4	0.08	50.12	SameSeq
1FPH	1	001L	002H	3HAT	1	001L	002H	True	1	1	0.80	5.10	SameSeq
1S5Y	1	001A	002B	3GKV	1	002B	003A	False	4	4	0.00	39.99	SameSeq
2DD4	1	008H	009I	2ZZD	1	006F	008H	False	8	8	0.00	39.17	SameSeq
1S5B	1	001A	002D	1S5C	1	001A	003E	False	5	5	0.40	28.04	SameSeq
1QSH	1	001A	004D	2HHB	1	003C	004D	False	4	4	0.00	39.42	SameSeq
1M3D	1	005E	006F	1T61	1	001A	003C	False	6	6	0.06	35.47	SameSeq
1HHO	1	002B	003A	1MKO	1	001A	004D	True	4	4	0.84	2.23	SameSeq
1FSX	1	001A	004D	1G08	1	002B	003C	True	4	4	0.79	0.98	SameSeq
2DXB	2	008T	010V	2ZZD	1	002B	010J	False	12	12	0.00	77.55	SameSeq
1KZU	1	008B	009D	2FKW	1	017R	018S	False	18	20	0.09	21.20	SameSeq
2DD5	1	011K	012L	2DXB	1	006F	008H	False	8	8	0.00	37.39	SameSeq
2DD4	1	008H	010J	2DD5	1	002B	010J	False	12	12	0.00	77.66	SameSeq
1KZU	1	001A	012H	2FKW	1	017R	018S	False	18	20	0.09	21.20	SameSeq
1FZ5	1	002B	004D	1XVD	1	002B	003C	False	4	4	0.08	50.09	SameSeq
3PCC	1	019D	024R	3PCF	1	009E	010Q	False	24	24	0.07	53.18	SameSeq
1FZ4	1	002B	003C	1FZ5	1	002B	004D	False	4	4	0.08	50.21	SameSeq
3PCC	1	017C	018O	3PCF	1	014M	015B	False	24	24	0.07	53.00	SameSeq
2DD4	1	008H	010J	2DXB	1	004D	005E	False	12	12	0.00	65.17	SameSeq
2DD4	1	002B	010J	2DXC	1	010J	011K	False	12	12	0.13	53.40	SameSeq
1YKK	1	008H	009I	1YKL	1	023K	024L	False	24	24	0.07	53.22	SameSeq
2D60	1	001A	004D	2DN3	1	001A	002B	False	4	4	0.00	38.40	SameSeq
1V54	1	007G	014N	1V55	1	014N	020T	True	4	4	0.00	56.29	SameSeq
1HBB	1	003C	004D	1MKO	1	002B	003C	False	4	4	0.00	40.10	SameSeq
3PCC	1	011F	012R	3PCF	1	004N	005C	False	24	24	0.07	53.02	SameSeq
1EOC	1	003A	004B	2BUQ	1	012B	019A	False	24	24	0.11	54.15	SameSeq
2AH0	1	002H	003A	2OIZ	1	001D	003A	False	4	4	0.00	48.39	SameSeq
1J3Z	1	003C	004D	2DN3	1	001A	004B	False	4	4	0.00	40.15	SameSeq
1PPJ	1	003C	015R	2A06	1	003C	005E	False	4	4	0.00	72.39	SameSeq
2DXB	1	011K	012L	2DXC	1	002B	012L	False	8	8	0.00	37.40	SameSeq
1QGW	1	002B	004D	1XF6	1	002B	003C	True	2	2	0.13	45.49	SameSeq
1G0B	1	001A	004B	1NS6	1	002B	003A	True	4	4	0.84	1.63	SameSeq
1FZ2	1	001A	004D	1XU5	1	002B	004D	False	4	4	0.06	50.03	SameSeq
1XU3	1	002B	003C	1XVG	1	001A	003C	False	4	4	0.08	50.19	SameSeq
1PP9	1	003C	005E	2FYU	1	014C	016E	False	4	4	0.00	72.68	SameSeq
1HBH	1	002B	003C	1PBX	1	001A	004B	True	4	4	0.79	4.43	SameSeq
1YKM	1	014B	015C	1YKN	1	019G	020H	False	24	24	0.07	53.40	SameSeq
1S5X	1	003A	004B	3GKV	1	001A	004B	False	4	4	0.00	40.13	SameSeq
1EOC	1	004B	015A	2BUQ	1	009A	010B	False	24	24	0.10	54.08	SameSeq
1FSX	1	003C	004D	1G08	1	001A	004D	False	4	4	0.00	39.95	SameSeq
1P5U	1	001A	003C	1P5V	1	001A	002B	True	1	1	0.18	54.03	SameSeq
1C1W	1	001L	002H	3HTC	1	001L	002H	True	1	1	0.38	5.43	SameSeq
2A54	1	005A	008D	2A56	1	005A	006B	False	8	8	0.06	46.40	SameSeq
2BUT	1	003A	010B	2BUW	1	007A	008B	False	24	24	0.11	54.15	SameSeq
1M3D	2	002H	006L	1T61	1	004D	006F	False	6	6	0.14	52.55	SameSeq
1KRA	1	008B	009C	2KAU	1	002B	006C	False	6	6	0.00	89.65	SameSeq
1NKZ	1	005E	006F	2FKW	1	002B	003C	False	18	20	0.08	20.44	SameSeq
2EIJ	1	001A	007G	2EIL	1	007G	014N	True	4	4	0.00	56.43	SameSeq
1G0U	1	010J	011K	3GPW	1	011K	024X	False	4	4	0.00	50.50	SameSeq
1YKK	1	013A	014B	1YKL	1	002B	003C	False	24	24	0.07	53.08	SameSeq
2DXB	1	005E	006F	2ZZD	1	002B	012L	False	8	8	0.00	37.13	SameSeq
1FZ0	1	001A	004D	1XVC	1	002B	004D	False	4	4	0.06	50.00	SameSeq
1NTM	1	015D	021J	1PPJ	1	004D	010J	True	2	2	0.75	3.43	SameSeq
2BUY	1	009A	010B	2BV0	1	010B	013A	False	24	24	0.14	54.24	SameSeq
3PCC	1	011F	012R	3PCF	1	008P	009E	False	24	24	0.07	53.07	SameSeq
1EOC	1	002B	011A	2BUQ	1	019A	020B	False	24	24	0.10	54.08	SameSeq
1FZ8	1	002B	004D	1XVF	1	002B	003C	False	4	4	0.06	50.17	SameSeq
2DN1	1	001A	002B	3B75	3	002T	003S	False	4	4	0.00	39.90	SameSeq
1G9V	1	001A	004D	2HHB	1	001A	002B	False	4	4	0.00	39.37	SameSeq
1FWC	1	004A	006C	1FWE	1	001A	006C	False	6	6	0.22	34.45	SameSeq
2DD5	1	002B	003C	2DXB	1	005E	009I	False	8	8	0.00	37.10	SameSeq
1YKM	1	014B	015C	1YKN	1	003C	004D	False	24	24	0.07	53.32	SameSeq
2IUQ	1	001A	004H	2OIZ	1	001D	003A	False	4	4	0.00	48.42	SameSeq
2DD4	1	005E	009I	2DXB	2	002N	003O	False	8	8	0.00	37.15	SameSeq
1T60	2	001G	003I	1T61	1	003C	005E	False	6	6	0.16	52.59	SameSeq
1WCI	1	001A	002B	1X80	1	002B	003A	False	4	4	0.13	41.30	SameSeq
2DD4	1	003C	011K	2DD5	1	005E	006F	False	8	8	0.00	37.07	SameSeq
1W0J	1	003C	004D	2JDI	1	001A	005E	True	6	6	0.74	8.16	SameSeq
1FYZ	1	001A	003C	1FZ5	1	002B	003C	False	4	4	0.08	50.11	SameSeq
2DD5	1	006F	008H	2DXC	1	002B	003C	False	8	8	0.00	37.40	SameSeq
1QSI	1	001A	004D	1SDK	1	003C	004D	False	4	4	0.00	39.24	SameSeq
1EOC	1	004B	015A	2BUQ	1	012B	019A	True	24	24	0.80	0.25	SameSeq
1FWA	1	002B	003C	1FWB	1	003C	008B	False	6	6	0.00	89.66	SameSeq
1OCR	1	018R	019S	2OCC	1	005E	006F	True	2	1	0.80	0.31	SameSeq
1V54	1	001A	020T	3AG1	1	001A	007G	True	4	1	0.00	56.47	SameSeq
1V55	1	001A	020T	3ABK	1	001A	007G	True	4	1	0.00	56.38	SameSeq
2IUP	1	002B	003D	2OK4	1	001D	003A	False	4	4	0.00	48.34	SameSeq
1NS6	1	001A	004B	1NS9	1	002B	003A	True	4	4	0.80	1.59	SameSeq
1D0G	1	003T	006D	1DU3	2	002H	005K	True	6	6	0.84	1.34	SameSeq
1QHR	1	001A	002B	5GDS	1	001L	002H	True	1	1	0.89	3.40	SameSeq
1G08	1	001A	004D	1G0A	1	002B	003C	True	4	4	0.69	2.22	SameSeq
2DD5	1	006F	008H	2DXC	1	008H	009I	False	8	8	0.00	39.12	SameSeq
1KZU	1	009D	010E	1NKZ	1	001A	018F	False	18	18	0.09	21.01	SameSeq
2BUT	1	015A	016B	2BUW	1	018B	021A	False	24	24	0.11	54.12	SameSeq
2ZFO	1	021A	024D	2ZS0	1	017A	020D	True	6	6	0.81	2.75	SameSeq
1FZ3	1	001A	004D	1FZ5	1	001A	003C	False	4	4	0.06	50.12	SameSeq
1EOC	1	010B	019A	2BUQ	1	007A	014B	False	24	24	0.80	0.25	SameSeq
2AH1	1	001D	003A	2IUQ	1	001A	004H	False	4	4	0.00	48.18	SameSeq
2DD5	1	002B	012L	2DXC	1	011K	012L	False	8	8	0.00	37.30	SameSeq
1PBX	1	001A	004B	3GQG	1	003C	004D	False	4	4	0.00	41.02	SameSeq
1HBH	1	002B	003C	3GKV	1	001A	004B	True	4	4	0.77	2.60	SameSeq
1RAE	1	007C	008D	1RAF	1	002B	007C	False	12	12	0.00	83.87	SameSeq
3DUF	1	004D	005I	3DVA	1	004D	005I	True	1	2	0.70	4.66	SameSeq
1BBB	1	002B	003C	3HHB	1	002B	003C	True	4	4	0.63	7.09	SameSeq
1FWA	1	007A	009C	1FWE	1	004A	009C	False	6	6	0.22	34.45	SameSeq
1OCR	1	001A	010J	3AG4	2	001N	010W	True	2	1	0.82	0.66	SameSeq
1PP9	1	003C	015R	1PPJ	1	003C	005E	False	4	4	0.00	72.40	SameSeq
1HBB	1	001A	004D	1MKO	1	001A	002B	False	4	4	0.04	38.87	SameSeq
1FZ1	1	002B	003C	1XVD	1	001A	003C	False	4	4	0.08	50.22	SameSeq
1BIJ	1	003C	004D	1K0Y	1	002B	003C	False	4	4	0.00	39.57	SameSeq
1FWA	1	003C	007A	1FWC	1	007A	009C	False	6	6	0.22	34.40	SameSeq
1YKK	1	004D	005E	1YKL	1	001A	002B	False	24	24	0.07	52.55	SameSeq
1G08	1	002B	003C	2QSP	1	001A	002B	False	4	4	0.00	40.04	SameSeq
2DYR	1	007G	014N	3ABM	1	001A	007G	True	4	1	0.00	56.40	SameSeq
2DXB	1	001A	005E	2DXC	1	007G	008H	False	12	12	0.00	65.10	SameSeq
1NTM	1	005E	014C	1PP9	1	003C	005E	False	4	4	0.00	73.22	SameSeq
1LJW	1	001A	002B	1QSH	1	002B	003C	False	4	4	0.00	38.73	SameSeq
2H8F	1	002B	003C	2PEG	1	001A	004B	True	4	4	0.73	5.25	SameSeq
3I5J	1	001A	008E	3I63	1	005A	008E	False	4	4	0.00	53.18	SameSeq
1J40	2	002F	003G	2DN3	1	001A	002B	False	4	4	0.00	38.79	SameSeq
1RAD	1	009A	010B	1RAG	1	001A	008D	False	12	12	0.00	83.90	SameSeq
1SLU	1	003A	004B	1SLX	1	001A	004B	False	4	4	0.00	40.43	SameSeq
1A5L	1	002B	003C	1A5O	1	003C	008B	False	6	6	0.00	89.70	SameSeq
1T60	2	005K	006L	1T61	1	001A	003C	False	6	6	0.05	35.48	SameSeq
1G0B	1	001A	004B	2MHB	1	001A	002B	False	4	4	0.10	39.81	SameSeq
1FYZ	1	002B	004D	1FZ4	1	001A	004D	False	4	4	0.06	50.14	SameSeq
1FZ6	1	001A	004D	1XVD	1	002B	004D	False	4	4	0.06	50.05	SameSeq
2BUT	1	017A	018B	2BUW	1	022B	023A	False	24	24	0.11	54.12	SameSeq
1FWB	1	005B	009C	1FWC	1	002B	003C	False	6	6	0.00	89.68	SameSeq
1FWJ	1	007A	009C	1KRA	1	003C	007A	False	6	6	0.22	34.41	SameSeq
1G9V	1	001A	002B	2HHD	1	002B	003C	False	4	4	0.00	39.18	SameSeq
2HJ4	1	001D	004B	2IUQ	1	002B	004H	False	4	4	0.00	48.45	SameSeq
1S5B	1	001A	002D	1S5D	1	001A	003E	False	5	5	0.47	25.76	SameSeq
1NTM	1	003C	016E	1PPJ	1	003C	015R	True	4	4	0.87	1.62	SameSeq
1J40	2	002F	003G	3IC0	1	003C	004D	False	4	4	0.00	38.27	SameSeq
2DD4	1	004D	008H	2DXC	1	002B	004D	False	12	12	0.00	77.46	SameSeq
2ZFO	1	014B	016D	2ZS1	1	006B	008D	True	6	6	0.88	3.92	SameSeq
1FWA	1	002B	006C	1FWE	1	008B	009C	False	6	6	0.00	89.64	SameSeq
2IUR	1	002B	003D	2OK4	1	002H	004B	False	4	4	0.00	48.80	SameSeq
1NKZ	1	012F	013A	2FKW	1	001A	002B	False	18	20	0.08	21.15	SameSeq
1FZ2	1	002B	003C	1FZ4	1	002B	004D	False	4	4	0.06	50.17	SameSeq
1EJW	1	006A	007C	1FWJ	1	001A	003C	False	6	6	0.22	34.42	SameSeq
1KZU	1	014B	015D	2FKW	1	007G	010J	False	18	20	0.00	39.44	SameSeq
1RAB	1	005A	012D	1RAC	1	007C	008D	False	12	12	0.00	83.59	SameSeq
2DXC	1	005E	007G	2ZZD	1	010J	011K	False	12	12	0.09	53.45	SameSeq
2DD4	1	004D	005E	2DXB	2	008T	010V	False	12	12	0.00	65.26	SameSeq
3PCC	1	001A	006O	3PCF	1	001A	002M	False	24	24	0.07	53.32	SameSeq
1FZ1	1	001A	004D	1XVG	1	001A	003C	False	4	4	0.08	50.17	SameSeq
1RAD	1	005A	012D	1RAG	1	001A	002B	False	12	12	0.00	83.83	SameSeq
3PCC	1	008P	009E	3PCF	1	019D	020P	False	24	24	0.07	53.29	SameSeq
1LTA	1	005H	007C	1LTG	1	001D	007C	False	5	5	0.50	15.78	SameSeq
1FWA	1	005B	006C	1FWC	1	002B	006C	False	6	6	0.00	89.67	SameSeq
3ABR	1	002B	003C	3ABS	1	003C	004D	False	4	4	0.00	67.10	SameSeq
2ZFO	1	009A	011C	2ZS0	1	013A	015C	True	12	12	0.83	4.14	SameSeq
3PCC	1	013A	018O	3PCF	1	005C	006O	False	24	24	0.07	53.28	SameSeq
2OCC	1	001A	010J	3ABK	2	001N	010W	True	1	1	0.87	0.57	SameSeq
1V55	1	007G	016P	2DYR	1	016P	020T	True	3	2	0.00	56.31	SameSeq
1RAA	1	004D	009A	1RAH	1	003C	010B	False	12	12	0.78	2.87	SameSeq
1XZ2	1	003C	004D	2HHB	1	001A	004D	False	4	4	0.00	39.60	SameSeq
1W0J	1	001A	004D	2JDI	1	002B	005E	True	6	6	0.85	5.83	SameSeq
1FZ9	1	001A	004D	1XVG	1	001A	003C	False	4	4	0.10	50.16	SameSeq
1RAA	1	001A	008D	1RAH	1	007C	008D	False	12	12	0.00	83.62	SameSeq
2DXC	1	002B	012L	2ZZD	1	008H	009I	False	8	8	0.00	37.41	SameSeq
1XVE	1	002B	003C	1XVF	1	001A	003C	False	4	4	0.06	50.49	SameSeq
1A5M	1	005B	009C	1A5N	1	002B	003C	False	6	6	0.00	89.58	SameSeq
2ZFO	1	021A	024D	2ZS0	1	013A	016D	True	6	6	0.81	2.75	SameSeq
1FZ6	1	001A	004D	1XU3	1	001A	003C	False	4	4	0.08	50.16	SameSeq
1HGA	1	003C	004D	1J3Y	1	002B	003C	False	4	4	0.00	39.67	SameSeq
2J56	1	004J	006M	2J57	2	004I	006N	False	4	4	0.02	47.98	SameSeq
2AGY	1	002H	003A	2OK4	1	002H	004B	False	4	4	0.00	46.86	SameSeq
2DD5	1	002B	004D	2DXB	1	002B	010J	False	12	12	0.00	77.50	SameSeq
1LOC	1	001A	005D	1LOG	1	003C	004D	True	4	3	0.13	43.12	SameSeq
2DD4	1	008H	009I	2DXB	1	006F	008H	False	8	8	0.00	39.11	SameSeq
2H8F	1	001A	002B	3GKV	1	002B	003A	False	4	4	0.05	40.16	SameSeq
1EOC	1	005A	006B	2BUQ	1	022B	023A	False	24	24	0.11	54.15	SameSeq
1S5Y	1	001A	004D	3GQG	1	001A	004D	True	4	4	0.82	4.21	SameSeq
2DD5	1	004D	008H	2DXB	2	007S	008T	False	12	12	0.09	53.68	SameSeq
1MKO	1	001A	004D	2DN3	1	003A	004B	False	4	4	0.00	39.84	SameSeq
3CX5	1	005E	012N	3CXH	1	003C	005E	False	4	4	0.00	71.56	SameSeq
1LOB	2	003G	004H	1LOC	1	001A	005D	True	2	4	0.13	43.14	SameSeq
1M1N	1	001A	004D	2AFH	1	003C	004D	False	4	4	0.00	78.91	SameSeq
2IUR	1	001A	003D	2OIZ	1	002H	003A	False	4	4	0.00	48.97	SameSeq
1A0Z	1	001A	004D	1Y0T	1	001A	002B	False	4	4	0.00	39.70	SameSeq
2HJB	1	002H	003A	2OK4	1	002H	004B	False	4	4	0.00	50.48	SameSeq
2AGL	1	002H	004B	2IUP	1	001A	004H	False	4	4	0.00	49.62	SameSeq
2DD5	1	005E	006F	2ZZD	1	003C	011K	False	8	8	0.00	37.08	SameSeq
1YKK	1	015C	016D	1YKL	1	019G	024L	False	24	24	0.07	53.00	SameSeq
3PCC	1	007D	008P	3PCF	1	016N	017C	False	24	24	0.07	53.05	SameSeq
1SJE	1	004D	009A	1SJH	1	005A	008D	True	6	6	0.00	79.16	SameSeq
3PCC	1	004N	005C	3PCF	1	021E	022Q	False	24	24	0.07	53.29	SameSeq
1RQ4	1	002B	003C	1UIW	2	003G	004H	False	4	4	0.00	39.47	SameSeq
1HBH	1	001A	002B	3GQG	1	001A	004D	False	4	4	0.00	38.31	SameSeq
1M3D	1	005E	006F	1T61	1	003C	005E	False	6	6	0.17	49.48	SameSeq
2DD4	1	002B	012L	2DXC	1	011K	012L	False	8	8	0.00	37.32	SameSeq
1S5X	1	002B	003A	3GKV	1	003A	004B	False	4	4	0.00	40.31	SameSeq
2DD5	1	008H	010J	2DXC	1	001A	002B	False	12	12	0.00	65.28	SameSeq
1HAB	1	001A	004D	1HGB	1	003C	004D	False	4	4	0.00	40.89	SameSeq
1NKZ	1	001A	018F	2FKW	1	007G	010J	False	18	20	0.00	39.23	SameSeq
2HJ4	1	002H	003A	2OK4	1	002H	004B	False	4	4	0.00	50.63	SameSeq
1YKM	1	019G	024L	1YKN	1	009I	010J	False	24	24	0.07	53.31	SameSeq
1V55	1	001A	020T	2EIJ	1	001A	007G	True	4	4	0.00	56.34	SameSeq
2AGX	1	002H	003A	2OK6	1	001D	003A	False	4	4	0.00	48.22	SameSeq
2IUQ	1	002B	004H	2OIZ	1	001D	004B	False	4	4	0.00	48.26	SameSeq
1YKK	1	015C	016D	1YKL	1	020H	021I	False	24	24	0.07	53.20	SameSeq
1S7U	2	001D	002E	1S7V	2	001D	002E	True	1	1	0.87	2.10	SameSeq
1UIW	2	001E	004H	3IC2	1	002B	003C	True	4	4	0.68	7.77	SameSeq
1YKM	1	005E	006F	1YKN	1	007G	012L	False	24	24	0.07	53.18	SameSeq
1HBH	1	001A	004D	1PBX	1	002B	003A	True	4	4	0.82	4.38	SameSeq
1M1N	2	003G	004H	1M34	1	001A	004D	False	4	4	0.00	78.86	SameSeq
2IUP	1	002B	003D	2OK4	1	002H	004B	False	4	4	0.00	48.37	SameSeq
1FYZ	1	001A	004D	1FZ1	1	001A	003C	False	4	4	0.06	50.16	SameSeq
1RAE	1	006B	011C	1RAF	1	001A	002B	False	12	12	0.00	84.09	SameSeq
1V4W	1	001A	002B	1V4X	1	001A	004D	False	4	4	0.04	38.50	SameSeq
1G65	1	014N	0271	3GPW	1	013M	014N	False	4	4	0.00	44.40	SameSeq
3PCC	1	010Q	011F	3PCF	1	005C	006O	False	24	24	0.07	53.33	SameSeq
2A6H	2	002L	003M	2BE5	1	001A	003C	False	2	2	0.25	61.55	SameSeq
1L0L	1	001A	009I	2A06	1	001A	009I	True	1	2	0.62	24.14	SameSeq
2DXB	2	007S	011W	2ZZD	1	005E	007G	False	12	12	0.00	77.76	SameSeq
2DD5	1	002B	004D	2DXB	2	005Q	007S	False	12	12	0.00	77.45	SameSeq
2DXB	1	005E	006F	2DXC	1	005E	009I	False	8	8	0.00	37.09	SameSeq
1FZ4	1	002B	003C	1XU5	1	002B	004D	False	4	4	0.06	50.18	SameSeq
1M3D	2	002H	006L	1T60	3	002N	003O	False	6	6	0.16	52.79	SameSeq
1QXE	1	001A	002B	3B75	2	001E	004H	False	4	4	0.08	39.41	SameSeq
1YKM	1	022J	023K	1YKN	1	011K	012L	False	24	24	0.07	53.54	SameSeq
1PBX	1	001A	004B	3GKV	1	003A	004B	False	4	4	0.00	40.51	SameSeq
1YH9	1	001A	002B	1YZI	1	002B	003A	False	4	4	0.00	40.20	SameSeq
2DD5	1	005E	006F	2DXC	1	002B	012L	False	8	8	0.00	37.14	SameSeq
1J40	2	001E	004H	3B75	1	001A	002B	False	4	4	0.00	38.61	SameSeq
2ZFO	1	005A	007C	2ZS0	1	021A	023C	True	12	12	0.83	4.14	SameSeq
1T60	2	002H	003I	1T61	1	002B	006F	False	6	6	0.18	49.67	SameSeq
1FYZ	1	002B	003C	1XVE	1	001A	003C	False	4	4	0.06	50.25	SameSeq
1HTL	1	005H	007C	1LTA	1	002E	007C	False	5	5	0.36	29.80	SameSeq
2EIJ	1	014N	020T	2EIK	1	001A	020T	True	4	4	0.00	56.32	SameSeq
1YKM	1	015C	016D	1YKN	1	004D	005E	False	24	24	0.07	53.15	SameSeq
2BEV	1	001A	002B	2BEW	1	002B	004A	False	4	4	0.15	41.72	SameSeq
2DXB	2	011W	012X	2DXC	1	005E	009I	False	8	8	0.00	37.07	SameSeq
2DN2	1	001A	004D	3D7O	1	001A	004B	True	4	4	0.85	3.62	SameSeq
2AGY	1	001D	003A	2AGZ	1	002H	003A	False	4	4	0.00	48.39	SameSeq
2MHB	1	001A	004B	2ZLU	1	003A	004B	False	4	4	0.09	39.65	SameSeq
3DUF	2	004H	005J	3DV0	1	002B	005I	True	1	2	0.80	5.21	SameSeq
1WMU	1	001A	002B	2Z6N	1	001A	004B	False	4	4	0.00	40.55	SameSeq
2IBZ	1	004D	005E	3CXH	1	004D	005E	True	1	2	0.88	0.67	SameSeq
2H8D	1	001A	002B	2H8F	1	001A	004D	False	4	4	0.00	38.19	SameSeq
2ZS0	1	013A	015C	2ZS1	1	001A	015C	False	12	12	0.00	37.20	SameSeq
1FZ6	1	002B	003C	1FZ7	1	002B	004D	False	4	4	0.06	50.21	SameSeq
1RAB	1	001A	008D	1RAC	1	005A	006B	False	12	12	0.00	83.76	SameSeq
1KZU	1	017G	018H	2FKW	1	014N	015O	False	18	20	0.00	20.87	SameSeq
1BIJ	1	001A	002B	1K0Y	1	002B	003C	False	4	4	0.00	39.74	SameSeq
2DXB	2	002N	003O	2DXC	1	005E	009I	False	8	8	0.00	37.15	SameSeq
2DD5	1	001A	005E	2ZZD	1	004D	005E	False	12	12	0.00	65.29	SameSeq
2DD4	1	004D	005E	2DXC	1	001A	005E	False	12	12	0.00	65.16	SameSeq
2DN1	1	001A	002B	3B75	3	001S	004T	False	4	4	0.00	39.90	SameSeq
1S5C	1	001A	004F	1S5D	1	001A	003E	False	5	5	0.62	24.92	SameSeq
2HY5	1	002B	004A	2HYB	2	001G	002H	False	4	4	0.11	34.81	SameSeq
1HAB	1	001A	002B	1UIW	1	001A	004D	False	4	4	0.04	39.50	SameSeq
1KZU	1	013A	014B	2FKW	1	007G	010J	True	18	20	0.29	20.86	SameSeq
2DD5	1	004D	008H	2ZZD	1	002B	004D	False	12	12	0.00	77.60	SameSeq
1HBH	1	002B	003C	2PEG	1	002B	003A	True	4	4	0.77	5.43	SameSeq
1MG2	2	006N	007O	2J57	2	001C	005K	True	2	2	0.82	1.99	SameSeq
1YKM	1	022J	023K	1YKN	1	007G	008H	False	24	24	0.07	53.59	SameSeq
1JKJ	1	001A	002B	1SCU	1	002B	003D	True	4	4	0.00	81.27	SameSeq
2PNZ	1	001A	002B	2PO2	1	003A	006B	True	6	6	0.00	55.09	SameSeq
1FWB	1	003C	008B	1FWE	1	002B	003C	False	6	6	0.00	89.66	SameSeq
1EOC	1	005A	022B	2BUQ	1	008B	009A	True	24	24	0.80	0.25	SameSeq
1M34	2	004L	008P	2AFK	1	002B	006F	True	4	4	0.82	2.35	SameSeq
2AH0	1	001D	004B	2OK4	1	001D	003A	False	4	4	0.00	48.32	SameSeq
1G9V	1	001A	004D	1QXD	1	002B	003C	True	4	4	0.64	7.50	SameSeq
1XYE	1	001A	004D	1XZ4	1	001A	002B	False	4	4	0.00	39.56	SameSeq
2DD5	1	004D	005E	2DXC	1	001A	005E	False	12	12	0.00	65.17	SameSeq
3D2E	2	001C	002D	3D2F	1	001A	002B	True	1	1	0.88	1.10	SameSeq
2DD5	1	001A	011K	2DXB	2	007S	008T	False	12	12	0.09	53.47	SameSeq
1X80	1	003A	004B	2BEV	1	001A	005B	False	4	4	0.15	41.32	SameSeq
1G65	1	013M	014N	3HYE	1	013M	0282	False	4	4	0.00	44.47	SameSeq
1A0U	1	001A	002B	1Y0T	1	001A	004D	False	4	4	0.00	39.80	SameSeq
1T60	4	005W	006X	1T61	1	003C	005E	False	6	6	0.17	49.41	SameSeq
1Y35	1	001A	002B	1YE2	1	001A	004D	False	4	4	0.00	39.81	SameSeq
1FWA	1	002B	003C	1FWD	1	002B	006C	False	6	6	0.00	89.67	SameSeq
1M1N	2	001E	004H	3MIN	1	001A	002B	False	4	4	0.00	78.15	SameSeq
1EJW	1	004C	006A	2KAU	1	004A	009C	False	6	6	0.22	34.43	SameSeq
2EIJ	1	007G	014N	3AG1	2	001N	007T	True	4	1	0.00	56.47	SameSeq
1J40	2	002F	003G	3B75	1	002B	003C	True	4	4	0.54	6.79	SameSeq
2EIK	1	015O	024X	3ABK	1	002B	011K	True	2	1	0.86	0.27	SameSeq
1HGC	1	001A	004D	3IC0	1	001A	004D	True	4	4	0.66	7.15	SameSeq
1W0J	1	006F	007G	2V7Q	1	004D	007G	True	3	3	0.23	16.34	SameSeq
1FWJ	1	001A	006C	1KRA	1	001A	003C	False	6	6	0.22	34.41	SameSeq
1NKZ	1	017E	018F	2FKW	1	004D	005E	False	18	20	0.08	20.59	SameSeq
2ZFO	1	014B	016D	2ZS0	1	010B	012D	True	6	6	0.82	4.11	SameSeq
1T60	4	001S	003U	1T61	1	003C	005E	False	6	6	0.14	52.74	SameSeq
1Q95	1	006F	012L	1RAD	1	002B	007C	False	6	12	0.00	80.02	SameSeq
2DD5	1	005E	006F	2DXB	2	006R	008T	False	8	8	0.00	37.16	SameSeq
2DD5	1	005E	006F	2DXB	2	003O	011W	False	8	8	0.00	37.09	SameSeq
1RAD	1	005A	006B	2FZG	1	002B	007C	False	12	12	0.00	82.13	SameSeq
1XVC	1	001A	004D	1XVD	1	002B	003C	False	4	4	0.88	0.77	SameSeq
1BUW	1	001A	004D	1HHO	1	001A	004B	True	4	4	0.77	3.72	SameSeq
1FZ1	1	002B	003C	1XVG	1	002B	004D	False	4	4	0.08	50.18	SameSeq
2J55	1	004J	006M	2J56	1	004J	005L	False	4	4	0.02	47.99	SameSeq
1G08	1	002B	003C	2QSP	1	001A	004D	True	4	4	0.80	0.93	SameSeq
1S5C	1	001A	004F	1S5D	1	001A	002D	False	5	5	0.31	41.80	SameSeq
2HJB	1	001D	003A	2IUR	1	001A	004H	False	4	4	0.00	48.51	SameSeq
1FWA	1	008B	009C	1FWB	1	002B	006C	False	6	6	0.00	89.66	SameSeq
2HY5	1	001A	002B	2HYB	3	002N	004P	False	4	4	0.11	34.98	SameSeq
1J3Z	1	002B	003C	2DN3	1	001A	002B	False	4	4	0.00	38.97	SameSeq
1HBB	1	001A	004D	1QXE	1	001A	002B	False	4	4	0.04	38.35	SameSeq
2DXB	2	001M	002N	2ZZD	1	004D	008H	False	12	12	0.09	53.78	SameSeq
2AHJ	1	002B	003C	2ZPH	1	001A	002B	True	4	1	0.00	61.52	SameSeq
1G09	1	002B	003C	2QSP	1	003C	004D	False	4	4	0.00	39.11	SameSeq
2DD4	1	007G	008H	2DXC	1	001A	005E	False	12	12	0.00	65.11	SameSeq
1EJW	1	004C	006A	1EJX	1	006A	007C	False	6	6	0.21	34.40	SameSeq
1GZX	1	003C	004D	1QSI	1	001A	004D	False	4	4	0.00	39.47	SameSeq
1XU5	1	002B	004D	1XVG	1	002B	003C	False	4	4	0.06	50.22	SameSeq
1HBH	1	003C	004D	1S5X	1	002B	003A	False	4	4	0.00	40.57	SameSeq
2BUT	1	009A	016B	2BUW	1	013A	014B	False	24	24	0.11	54.15	SameSeq
2DXB	1	008H	010J	2DXC	1	001A	002B	False	12	12	0.00	65.28	SameSeq
1HHO	1	001A	004B	1YHE	1	002B	003C	True	4	4	0.78	4.45	SameSeq
1J40	1	002B	003C	1LJW	1	002B	003A	True	4	4	0.77	3.94	SameSeq
1FZ5	1	001A	004D	1XVC	1	002B	004D	False	4	4	0.06	49.93	SameSeq
2ZS0	1	005A	007C	2ZS1	1	001A	015C	False	12	12	0.00	37.20	SameSeq
1PPB	1	001L	002H	3HAT	1	001L	002H	True	1	1	0.86	4.49	SameSeq
2DXB	1	004D	005E	2ZZD	1	002B	004D	False	12	12	0.00	65.26	SameSeq
2AH1	1	002H	004B	2HJB	1	002H	003A	False	4	4	0.00	48.53	SameSeq
2DD4	1	010J	011K	2DD5	1	001A	005E	False	12	12	0.00	65.24	SameSeq
1KZU	1	001A	002B	2FKW	1	002B	003C	False	18	20	0.09	20.74	SameSeq
2HY5	1	004A	005B	2HYB	2	002H	004J	False	4	4	0.11	34.76	SameSeq
1XU5	1	001A	004D	1XVF	1	002B	004D	False	4	4	0.06	50.03	SameSeq
1FWC	1	005B	009C	1FWD	1	008B	009C	False	6	6	0.00	89.69	SameSeq
1A5L	1	007A	009C	1A5O	1	001A	006C	False	6	6	0.17	34.43	SameSeq
1G65	1	013M	014N	3GPT	1	013M	0282	False	4	4	0.00	44.49	SameSeq
1A00	1	002B	003C	1Y46	1	001A	002B	False	4	4	0.00	40.01	SameSeq
2DD5	1	001A	005E	2DXB	1	005E	007G	False	12	12	0.00	77.49	SameSeq
1QSI	1	001A	002B	1XXT	1	002B	003C	False	4	4	0.00	39.42	SameSeq
1T60	1	001A	003C	1T61	1	003C	005E	False	6	6	0.14	52.33	SameSeq
1KZU	1	004E	005G	2FKW	1	001A	002B	False	18	20	0.09	21.18	SameSeq
1FZ8	1	001A	004D	1XVF	1	002B	003C	False	4	4	0.83	0.68	SameSeq
1HTL	1	003F	007C	1LTG	1	004G	007C	False	5	5	0.52	18.54	SameSeq
3DHH	1	005A	007C	3DHI	1	003C	005A	True	4	4	0.00	50.48	SameSeq
1S5X	1	001A	004B	2PEG	1	001A	002B	False	4	4	0.00	40.24	SameSeq
1FYZ	1	001A	003C	1FZ6	1	002B	003C	False	4	4	0.08	50.26	SameSeq
1XVB	1	001A	003C	1XVG	1	001A	004D	False	4	4	0.06	50.27	SameSeq
1FWA	1	005B	009C	1FWC	1	002B	003C	False	6	6	0.00	89.66	SameSeq
2DN1	1	002B	003A	3B75	3	003S	004T	False	4	4	0.08	39.08	SameSeq
1G0U	1	010J	011K	3HYE	1	010J	025Y	False	4	4	0.00	50.52	SameSeq
1NTM	1	018G	019H	1PPJ	1	017T	018U	True	2	1	0.65	1.59	SameSeq
2DD4	1	002B	004D	2ZZD	1	001A	011K	False	12	12	0.00	77.36	SameSeq
2OCC	1	002B	011K	3AG1	1	002B	011K	True	1	1	0.77	0.37	SameSeq
1KZU	1	001A	012H	1NKZ	1	011E	012F	False	18	18	0.09	21.22	SameSeq
2AH1	1	002H	004B	2HJ4	1	002H	003A	False	4	4	0.00	48.68	SameSeq
1OLU	1	001A	004B	1V1R	1	001A	002B	False	4	4	0.14	41.69	SameSeq
1YKM	1	002B	003C	1YKN	1	005E	006F	False	24	24	0.07	53.38	SameSeq
2BUY	1	011A	016B	2BV0	1	009A	010B	False	24	24	0.14	54.28	SameSeq
1M34	1	004D	007G	2AFH	1	002B	005E	True	4	2	0.49	12.75	SameSeq
2BE5	2	002L	003M	2O5I	2	005L	006M	True	2	2	0.85	1.41	SameSeq
1RAB	1	001A	008D	1RAC	1	001A	002B	False	12	12	0.00	83.76	SameSeq
2BUT	1	009A	010B	2BUW	1	015A	020B	False	24	24	0.11	54.12	SameSeq
1QGU	1	003C	004D	1QH1	1	001A	004D	False	4	4	0.00	79.06	SameSeq
1LJW	1	001A	004B	1RQ4	1	001A	004D	True	4	4	0.81	4.19	SameSeq
2AGW	1	001D	003A	2AH1	1	002H	003A	False	4	4	0.00	48.35	SameSeq
1FYZ	1	002B	003C	1XVD	1	002B	004D	False	4	4	0.06	50.13	SameSeq
1FZ2	1	002B	003C	1FZ6	1	002B	004D	False	4	4	0.06	50.16	SameSeq
2AGW	1	002H	004B	2OK6	1	001D	004B	False	4	4	0.00	48.50	SameSeq
1RAD	1	004D	009A	1RAG	1	003C	010B	False	12	12	0.67	2.91	SameSeq
2AH0	1	002H	004B	2OK4	1	001D	004B	False	4	4	0.00	48.25	SameSeq
2EIJ	1	001A	007G	2EIK	1	001A	020T	True	4	4	0.00	56.33	SameSeq
3PCC	1	023F	024R	3PCF	1	013A	018O	False	24	24	0.07	53.03	SameSeq
1U5B	1	001A	004B	2BEV	1	004A	005B	False	4	4	0.15	41.27	SameSeq
1M3D	1	002B	006F	1T60	3	002N	003O	False	6	6	0.16	49.48	SameSeq
1YKM	1	002B	003C	1YKN	1	013A	014B	False	24	24	0.07	53.45	SameSeq
2DD4	1	010J	011K	2DXB	1	008H	010J	False	12	12	0.00	65.50	SameSeq
1PP9	1	005E	013P	2A06	1	003C	005E	False	4	4	0.00	72.29	SameSeq
1KZU	1	014B	015D	2FKW	1	014N	015O	True	18	20	0.86	0.44	SameSeq
2DD5	1	002B	010J	2DXC	1	007G	011K	False	12	12	0.00	77.95	SameSeq
1G0B	1	001A	004B	1NS6	1	001A	002B	False	4	4	0.05	39.77	SameSeq
1RAB	1	005A	012D	1RAC	1	003C	004D	False	12	12	0.00	83.59	SameSeq
1RAA	1	002B	007C	1RAD	1	004D	009A	False	12	12	0.84	2.99	SameSeq
2DYS	1	007G	014N	2EIK	1	014N	020T	True	4	4	0.00	56.41	SameSeq
2BUT	1	009A	010B	2BUW	1	002B	005A	False	24	24	0.11	54.12	SameSeq
3CX5	1	012N	017S	3CXH	1	008H	012N	False	4	4	0.07	80.05	SameSeq
1FWA	1	003C	008B	1FWC	1	008B	009C	False	6	6	0.00	89.66	SameSeq
1NS9	1	001A	004B	2ZLU	1	003A	004B	False	4	4	0.13	39.76	SameSeq
3PCC	1	010Q	011F	3PCF	1	023F	024R	False	24	24	0.07	53.37	SameSeq
2DXB	2	002N	010V	2ZZD	1	008H	010J	False	12	12	0.00	77.40	SameSeq
2BUT	1	011A	022B	2BUW	1	017A	018B	False	24	24	0.11	54.15	SameSeq
2DD5	1	004D	008H	2ZZD	1	008H	010J	False	12	12	0.00	77.59	SameSeq
1HAB	1	001A	004D	1J3Y	2	001E	002F	False	4	4	0.00	40.94	SameSeq
1L5H	1	003A	004B	3MIN	1	002B	003C	False	4	4	0.00	75.38	SameSeq
2DD4	1	001A	011K	2DD5	1	008H	010J	False	12	12	0.00	77.54	SameSeq
2DXB	2	006R	008T	2DXC	1	008H	009I	False	8	8	0.00	39.17	SameSeq
1A0U	1	003C	004D	1DXU	1	002B	003C	False	4	4	0.00	39.57	SameSeq
1O5G	1	001L	002H	1PPB	1	001L	002H	True	1	1	0.85	3.85	SameSeq
1FZ1	1	001A	003C	1FZ4	1	002B	003C	False	4	4	0.06	50.30	SameSeq
2DN1	1	003A	004B	3B75	3	002T	003S	False	4	4	0.00	39.90	SameSeq
2BUY	1	011A	016B	2BV0	1	011A	012B	False	24	24	0.14	54.28	SameSeq
1FWB	1	007A	009C	1FWE	1	003C	007A	False	6	6	0.22	34.46	SameSeq
2ZS0	1	007C	021A	2ZS1	1	013A	015C	False	12	12	0.00	37.02	SameSeq
1RAD	1	001A	008D	1RAG	1	003C	004D	False	12	12	0.00	83.71	SameSeq
1FWB	1	005B	009C	1FWC	1	005B	006C	False	6	6	0.00	89.68	SameSeq
3I5J	1	005A	008E	3I63	1	001A	008E	False	4	4	0.00	53.15	SameSeq
1MKO	1	001A	002B	2DN3	1	002B	003A	False	4	4	0.09	39.69	SameSeq
2DD4	1	004D	005E	2DXB	2	007S	011W	False	12	12	0.00	65.24	SameSeq
2DD4	1	001A	002B	2DXB	2	004P	008T	False	12	12	0.09	53.82	SameSeq
1YKM	1	001A	002B	1YKN	1	001A	006F	False	24	24	0.04	53.33	SameSeq
2A06	1	003C	005E	2FYU	1	014C	016E	False	4	4	0.00	72.03	SameSeq
1CLS	1	002B	003C	1LJW	1	002B	003A	True	4	4	0.77	3.78	SameSeq
2AGZ	1	001D	004B	2OK4	1	001D	003A	False	4	4	0.00	48.24	SameSeq
1C1V	1	001L	002H	1OOK	1	001A	002B	True	1	1	0.84	5.55	SameSeq
1RAB	1	003C	010B	1RAC	1	007C	008D	False	12	12	0.00	83.82	SameSeq
1HHO	1	001A	002B	1YHE	1	002B	003C	False	4	4	0.00	38.76	SameSeq
1LTA	1	003F	007C	1LTG	1	001D	007C	False	5	5	0.32	29.85	SameSeq
1OUT	1	002B	003A	1OUU	1	001A	002B	False	4	4	0.04	38.23	SameSeq
1M9P	1	001A	004D	1YFF	1	001A	004D	False	4	4	0.72	3.47	SameSeq
2DD4	1	007G	008H	2ZZD	1	008H	010J	False	12	12	0.00	65.42	SameSeq
2DD5	1	007G	011K	2DXB	2	010V	011W	False	12	12	0.00	65.54	SameSeq
1EJW	1	001C	003A	1EJX	1	006A	007C	False	6	6	0.21	34.40	SameSeq
1FZ9	1	002B	003C	1XVF	1	001A	003C	False	4	4	0.08	50.20	SameSeq
2DYS	1	001A	020T	2EIL	1	001A	007G	True	4	4	0.00	56.47	SameSeq
1FWD	1	002B	006C	1FWE	1	008B	009C	False	6	6	0.00	89.66	SameSeq
2ZFO	1	010B	012D	2ZS0	1	022B	024D	True	6	6	0.82	4.11	SameSeq
1BBB	1	001A	004D	1HGB	1	001A	002B	False	4	4	0.00	40.34	SameSeq
2DD4	1	002B	003C	2ZZD	1	006F	008H	False	8	8	0.00	37.43	SameSeq
1B86	1	001A	002B	2DXM	1	001A	004D	False	4	4	0.00	39.86	SameSeq
1M34	1	001A	006F	2AFK	1	001A	005E	False	4	4	0.22	38.53	SameSeq
1YKK	1	015C	016D	1YKL	1	014B	015C	False	24	24	0.07	53.11	SameSeq
1FZ9	1	001A	003C	1XVG	1	001A	004D	False	4	4	0.08	50.29	SameSeq
1FZ3	1	001A	003C	1XU5	1	001A	004D	False	4	4	0.08	50.12	SameSeq
1FZ1	1	002B	004D	1FZ3	1	001A	004D	False	4	4	0.06	50.08	SameSeq
1B86	1	001A	002B	2DXM	1	002B	003C	False	4	4	0.00	39.93	SameSeq
1FZ1	1	002B	004D	1FZ4	1	001A	004D	False	4	4	0.06	50.15	SameSeq
1RAD	1	003C	004D	1RAG	1	006B	011C	False	12	12	0.00	83.85	SameSeq
1FZ2	1	001A	004D	1XU5	1	001A	003C	False	4	4	0.08	50.13	SameSeq
1XZ2	1	002B	003C	2HHB	1	001A	002B	False	4	4	0.00	39.74	SameSeq
1HBH	1	001A	004D	3GKV	1	003A	004B	False	4	4	0.00	38.16	SameSeq
1FZ6	1	002B	004D	1XU5	1	002B	003C	False	4	4	0.06	50.14	SameSeq
1EJW	1	003A	004C	1KRA	1	004A	006C	False	6	6	0.22	34.43	SameSeq
1M9P	1	002B	003C	1YFF	1	001A	004D	True	4	4	0.72	3.07	SameSeq
2DXB	2	002N	003O	2ZZD	1	002B	012L	False	8	8	0.00	37.41	SameSeq
1L0L	1	001A	009I	1PP9	1	011N	019V	True	1	2	0.62	24.17	SameSeq
1T60	4	002T	003U	1T61	1	003C	005E	False	6	6	0.16	49.59	SameSeq
1NKZ	1	002B	003C	2FKW	1	001A	004D	False	18	20	0.00	39.48	SameSeq
1NTM	1	004D	005E	1PPJ	1	014Q	015R	True	2	2	0.86	1.62	SameSeq
1PBX	1	002B	003A	3GQG	1	001A	004D	True	4	4	0.82	4.58	SameSeq
1U5B	1	003A	004B	2BEW	1	001A	005B	False	4	4	0.15	41.39	SameSeq
1YKM	1	013A	018F	1YKN	1	023K	024L	False	24	24	0.07	53.41	SameSeq
1FZ1	1	001A	004D	1FZ7	1	001A	003C	False	4	4	0.06	50.18	SameSeq
2DXC	1	002B	003C	2ZZD	1	003C	011K	False	8	8	0.00	37.37	SameSeq
2DXC	1	011K	012L	2ZZD	1	005E	009I	False	8	8	0.00	37.10	SameSeq
1EOC	1	023A	024B	2BUQ	1	017A	024B	False	24	24	0.11	54.15	SameSeq
1FZ7	1	002B	004D	1XVG	1	001A	004D	False	4	4	0.06	50.26	SameSeq
1HAB	1	002B	003C	1J40	2	001E	002F	False	4	4	0.00	40.25	SameSeq
2AGW	1	001D	003A	2AH1	1	001D	004B	False	4	4	0.00	48.38	SameSeq
2DYR	1	001A	020T	3ABK	2	001N	007T	True	4	1	0.00	56.27	SameSeq
2HJB	1	002H	003A	2OIZ	1	001D	003A	False	4	4	0.00	48.79	SameSeq
2DYR	1	001A	020T	2DYS	1	014N	020T	True	4	4	0.00	56.31	SameSeq
2BUT	1	006B	013A	2BUW	1	017A	018B	False	24	24	0.11	54.15	SameSeq
3PCC	1	001A	002M	3PCF	1	002M	003B	False	24	24	0.07	53.05	SameSeq
1RAE	1	004D	009A	1RAF	1	007C	008D	False	12	12	0.00	83.68	SameSeq
1EJX	1	001C	009A	1FWJ	1	004A	006C	False	6	6	0.21	34.40	SameSeq
1FWD	1	004A	009C	1FWE	1	007A	009C	False	6	6	0.22	34.36	SameSeq
2DXB	1	004D	005E	2ZZD	1	005E	007G	False	12	12	0.09	53.64	SameSeq
2DD5	1	003C	011K	2DXB	1	002B	003C	False	8	8	0.00	37.34	SameSeq
1FWA	1	004A	009C	1FWD	1	004A	006C	False	6	6	0.22	34.40	SameSeq
1PBX	1	003A	004B	2PEG	1	002B	003A	False	4	4	0.05	39.30	SameSeq
1M1N	2	001E	002F	1M34	2	002J	003K	False	4	4	0.00	78.87	SameSeq
2OCC	2	004Q	009V	3AG3	2	004Q	009V	True	1	1	0.86	1.09	SameSeq
1V75	1	001A	004B	1WMU	1	001A	002B	False	4	4	0.00	40.60	SameSeq
1KZU	1	002B	003D	2FKW	1	001A	002B	False	18	20	0.09	21.18	SameSeq
2DD4	1	004D	008H	2DXC	1	010J	011K	False	12	12	0.09	53.52	SameSeq
3PCC	1	004N	005C	3PCF	1	011F	012R	False	24	24	0.07	53.31	SameSeq
1YKM	1	016D	017E	1YKN	1	005E	006F	False	24	24	0.07	53.33	SameSeq
2AGZ	1	002H	003A	2IUQ	1	002B	004H	False	4	4	0.00	48.59	SameSeq
2DD4	1	002B	012L	2DD5	1	005E	006F	False	8	8	0.00	37.11	SameSeq
2ZFO	1	014B	016D	2ZS0	1	006B	008D	True	6	6	0.82	4.11	SameSeq
1FZ8	1	002B	004D	1FZ9	1	001A	004D	False	4	4	0.08	50.12	SameSeq
3PCC	1	017C	018O	3PCF	1	008P	009E	False	24	24	0.07	53.06	SameSeq
1FWB	1	002B	006C	1FWD	1	002B	003C	False	6	6	0.00	89.68	SameSeq
1XMF	1	001A	003C	1XMH	1	002B	003C	False	4	4	0.08	50.12	SameSeq
1EOC	1	011A	012B	2BUQ	1	002B	005A	False	24	24	0.11	54.15	SameSeq
2DXC	1	001A	002B	2ZZD	1	002B	010J	False	12	12	0.09	53.69	SameSeq
2ZFO	1	002B	004D	2ZS0	1	014B	016D	True	6	6	0.82	4.11	SameSeq
1M34	2	002J	005M	2AFH	1	002B	005E	True	4	2	0.48	12.75	SameSeq
1SLU	1	002B	003A	1SLX	1	001A	002B	False	4	4	0.00	40.21	SameSeq
1FWB	1	004A	009C	1FWC	1	004A	006C	False	6	6	0.22	34.40	SameSeq
3PCC	1	022Q	023F	3PCF	1	003B	004N	False	24	24	0.07	53.31	SameSeq
1S5B	1	001A	002D	1S5C	1	001A	006H	False	5	5	0.36	22.60	SameSeq
1S5X	1	002B	003A	2H8D	1	001A	004D	True	4	4	0.76	4.63	SameSeq
1QSI	1	001A	002B	1SDK	1	001A	004D	False	4	4	0.04	40.16	SameSeq
1FWC	1	001A	003C	1FWE	1	004A	009C	False	6	6	0.22	34.45	SameSeq
3A8I	2	001B	002F	3A8J	1	001A	002E	True	1	1	0.82	1.90	SameSeq
1XU5	1	001A	004D	1XVE	1	001A	003C	False	4	4	0.06	50.12	SameSeq
1BZ0	1	001A	002B	1G9V	1	001A	004D	False	4	4	0.00	39.36	SameSeq
2ZLT	1	001A	002B	2ZLV	1	001A	004B	False	4	4	0.04	39.35	SameSeq
1NWG	1	001A	002B	1OQM	1	001A	002B	True	1	1	0.83	1.47	SameSeq
1S5B	1	001A	005G	1S5C	1	001A	003E	False	5	5	0.25	41.87	SameSeq
2PNZ	1	001A	002B	2PO1	1	003B	005A	True	6	6	0.00	55.11	SameSeq
1JY2	1	001N	002O	1JY3	1	002O	004Q	False	4	4	0.26	45.61	SameSeq
1FZ4	1	001A	004D	1XU3	1	002B	004D	False	4	4	0.06	50.11	SameSeq
1HGC	1	002B	003C	3B75	3	002T	003S	True	4	4	0.67	7.36	SameSeq
1V54	1	016P	020T	1V55	1	007G	016P	True	2	3	0.00	56.30	SameSeq
1KZU	1	015D	016E	2FKW	1	014N	015O	False	18	20	0.00	20.87	SameSeq
1KZU	1	011G	012H	1NKZ	1	016D	017E	False	18	18	0.09	21.05	SameSeq
2IUV	1	001A	004H	2OK4	1	001D	003A	False	4	4	0.00	48.74	SameSeq
1A01	1	003C	004D	1YEO	1	001A	004D	False	4	4	0.00	40.76	SameSeq
2ZFO	1	009A	012D	2ZS0	1	005A	008D	True	6	6	0.81	2.75	SameSeq
2DD4	1	002B	010J	2DXB	1	007G	011K	False	12	12	0.00	77.64	SameSeq
3KMF	1	002C	003E	4HHB	1	003C	004D	False	4	4	0.00	39.83	SameSeq
2BUY	1	015A	016B	2BV0	1	017A	024B	False	24	24	0.14	54.24	SameSeq
1OCR	1	017Q	026Z	2ZXW	1	004D	013M	True	2	1	0.84	0.54	SameSeq
1V55	1	007G	014N	3ABL	1	001A	007G	True	4	1	0.00	56.36	SameSeq
1XU5	1	002B	003C	1XVB	1	001A	003C	False	4	4	0.06	50.21	SameSeq
1J40	2	002F	003G	3B75	1	001A	002B	False	4	4	0.00	38.58	SameSeq
2ZS0	1	009A	011C	2ZS1	1	003C	013A	False	12	12	0.00	37.20	SameSeq
1A5L	1	005B	006C	1A5O	1	005B	009C	False	6	6	0.00	89.70	SameSeq
1YKM	1	010J	011K	1YKN	1	007G	008H	False	24	24	0.07	53.59	SameSeq
1KZU	1	006H	013A	2FKW	1	007G	010J	False	18	20	0.00	39.44	SameSeq
1YKM	1	005E	006F	1YKN	1	010J	011K	False	24	24	0.07	53.41	SameSeq
1NKZ	1	005E	006F	2FKW	1	006F	007G	False	18	20	0.00	21.15	SameSeq
1RQA	1	001A	004D	1Y4P	1	001A	002B	False	4	4	0.00	40.87	SameSeq
1RAA	1	001A	008D	1RAD	1	001A	002B	False	12	12	0.00	83.79	SameSeq
1WCI	1	003A	004B	2BEW	1	001A	005B	False	4	4	0.13	41.68	SameSeq
2A68	2	002L	004N	2O5I	2	005L	007N	True	1	1	0.88	1.28	SameSeq
1XU3	1	001A	004D	1XVB	1	002B	004D	False	4	4	0.08	50.05	SameSeq
1NS6	1	001A	002B	2ZLV	1	002B	003A	False	4	4	0.00	39.58	SameSeq
2DXB	2	004P	008T	2ZZD	1	007G	011K	False	12	12	0.00	77.50	SameSeq
1G08	1	003C	004D	1G0A	1	001A	004D	False	4	4	0.00	39.55	SameSeq
1HBN	1	001A	005E	1HBO	1	001A	002B	False	4	4	0.14	54.93	SameSeq
2DD4	1	004D	008H	2DXC	1	008H	010J	False	12	12	0.00	77.42	SameSeq
1OCR	1	001A	010J	3ABK	1	001A	010J	True	2	1	0.82	0.61	SameSeq
1KZU	1	007A	008B	2FKW	1	016P	017R	False	18	20	0.09	20.87	SameSeq
1NS6	1	001A	002B	2ZLV	1	001A	004B	False	4	4	0.00	39.58	SameSeq
2DD4	1	007G	008H	2DXB	1	008H	010J	False	12	12	0.00	65.45	SameSeq
2DXB	1	002B	003C	2ZZD	1	005E	009I	False	8	8	0.00	37.07	SameSeq
1V4U	1	001A	004D	1V4X	1	001A	004D	True	4	4	0.80	6.42	SameSeq
2DD5	1	001A	005E	2DXC	1	001A	011K	False	12	12	0.00	77.63	SameSeq
1W85	2	002F	005J	1W88	1	004D	005I	False	2	2	0.58	14.58	SameSeq
1KZU	1	007A	018H	1NKZ	1	017E	018F	False	18	18	0.09	21.22	SameSeq
2DD4	1	001A	002B	2DXC	1	002B	010J	False	12	12	0.09	53.91	SameSeq
2DD5	1	004D	008H	2ZZD	1	001A	005E	False	12	12	0.00	77.79	SameSeq
1HGB	1	003C	004D	3KMF	1	003E	004G	True	4	4	0.83	0.65	SameSeq
1KZU	1	016E	017G	2FKW	1	001A	004D	False	18	20	0.00	39.49	SameSeq
1KZU	1	001A	012H	2FKW	1	009I	010J	False	18	20	0.09	21.17	SameSeq
2BUY	1	021A	022B	2BV0	1	015A	020B	False	24	24	0.14	54.24	SameSeq
1YKK	1	013A	018F	1YKL	1	001A	002B	False	24	24	0.07	53.28	SameSeq
2DXB	1	004D	005E	2ZZD	1	001A	005E	False	12	12	0.00	65.24	SameSeq
1S5X	1	001A	002B	3GKV	1	002B	003A	False	4	4	0.00	40.13	SameSeq
1BUW	1	001A	004D	1HGC	1	003C	004D	False	4	4	0.00	39.97	SameSeq
3DHI	1	003C	005A	3I5J	1	001A	003C	True	4	2	0.00	50.53	SameSeq
1YKK	1	013A	018F	1YKL	1	005E	006F	False	24	24	0.07	53.28	SameSeq
2DD5	1	008H	010J	2ZZD	1	002B	010J	False	12	12	0.00	77.64	SameSeq
1EJX	1	007C	009A	1KRA	1	003C	007A	False	6	6	0.22	34.19	SameSeq
2DYS	1	001A	020T	3AG1	2	001N	007T	True	4	1	0.00	56.61	SameSeq
1RAA	1	001A	002B	1RAH	1	004D	009A	False	12	12	0.00	83.88	SameSeq
2PO0	1	004B	005A	2PO2	1	005A	006B	True	6	6	0.00	55.22	SameSeq
2HJ4	1	002H	003A	2OK4	1	001D	003A	False	4	4	0.00	48.86	SameSeq
1M3D	1	001A	003C	1T60	1	005E	006F	False	6	6	0.03	35.38	SameSeq
3PCC	1	009E	010Q	3PCF	1	007D	012R	False	24	24	0.07	52.96	SameSeq
1HBH	1	003C	004D	3GKV	1	001A	004B	False	4	4	0.05	40.30	SameSeq
1FWA	1	002B	003C	1FWC	1	003C	008B	False	6	6	0.00	89.67	SameSeq
2BUY	1	017A	024B	2BV0	1	019A	020B	False	24	24	0.14	54.28	SameSeq
1QGW	1	002B	003C	1XF6	1	002B	003C	True	2	2	0.88	0.06	SameSeq
1YKK	1	013A	014B	1YKL	1	020H	021I	False	24	24	0.07	53.17	SameSeq
1KZU	1	006H	013A	2FKW	1	011K	012L	False	18	20	0.09	21.22	SameSeq
1KZU	1	009D	010E	2FKW	1	016P	017R	False	18	20	0.09	20.87	SameSeq
1HBM	1	004D	005E	1HBN	1	002B	004D	False	4	4	0.17	55.02	SameSeq
1L5H	1	003A	004B	1M34	1	001A	004D	False	4	4	0.00	75.27	SameSeq
1FWA	1	007A	009C	1FWD	1	004A	009C	False	6	6	0.22	34.42	SameSeq
2DD5	1	007G	011K	2DXB	2	004P	005Q	False	12	12	0.00	65.26	SameSeq
2DN1	1	001A	004B	3IC0	1	001A	004D	True	4	4	0.68	3.65	SameSeq
2IUQ	1	002B	003D	2IUV	1	001A	003D	False	4	4	0.00	48.26	SameSeq
1XMG	1	001A	003C	1XMH	1	002B	003C	False	4	4	0.08	50.07	SameSeq
3HTC	1	001L	002H	5GDS	1	001L	002H	True	1	1	0.40	5.29	SameSeq
1FYZ	1	002B	004D	1FZ8	1	002B	003C	False	4	4	0.06	50.15	SameSeq
1PBX	1	002B	003A	2PEG	1	001A	004B	True	4	4	0.80	2.43	SameSeq
3CFF	1	003M	004B	3CFH	1	001L	006G	False	8	8	0.05	40.41	SameSeq
3PCC	1	007D	008P	3PCF	1	004N	005C	False	24	24	0.07	53.05	SameSeq
1RAA	1	006B	011C	1RAD	1	007C	008D	False	12	12	0.00	83.84	SameSeq
1HBM	1	001A	003C	1HBN	1	001A	006F	False	4	4	0.00	93.00	SameSeq
1FSX	1	001A	004D	2QSS	1	001A	004D	True	4	4	0.88	0.96	SameSeq
2DD4	1	005E	007G	2DXB	1	010J	011K	False	12	12	0.13	53.47	SameSeq
1EOC	1	006B	013A	2BUQ	1	022B	023A	True	24	24	0.80	0.25	SameSeq
2H8D	1	001A	004D	2PEG	1	001A	004B	True	4	4	0.76	5.52	SameSeq
1XU5	1	002B	003C	1XVF	1	001A	003C	False	4	4	0.06	50.22	SameSeq
1U5B	1	002B	003A	2BEW	1	004A	005B	False	4	4	0.15	41.28	SameSeq
1M1N	1	003C	004D	1M34	1	001A	004D	False	4	4	0.00	78.89	SameSeq
2HY5	1	001A	002B	2HYB	3	001M	005Q	False	4	4	0.11	34.84	SameSeq
1FZ1	1	001A	003C	1FZ3	1	001A	004D	False	4	4	0.06	50.12	SameSeq
2DD4	1	007G	008H	2DD5	1	007G	011K	False	12	12	0.00	65.42	SameSeq
1YKK	1	008H	009I	1YKL	1	017E	018F	False	24	24	0.07	53.22	SameSeq
1M3D	1	001A	003C	1T60	1	002B	003C	False	6	6	0.02	35.49	SameSeq
1FWJ	1	008B	009C	2KAU	1	005B	009C	False	6	6	0.00	89.68	SameSeq
1Q95	1	002B	008H	1RAD	1	003C	010B	False	6	12	0.00	80.06	SameSeq
2BUT	1	001A	014B	2BUW	1	019A	020B	False	24	24	0.11	54.15	SameSeq
1HBM	1	002B	004D	1HBU	1	004D	005E	False	4	4	0.15	54.88	SameSeq
2DD5	1	007G	008H	2ZZD	1	004D	008H	False	12	12	0.09	53.44	SameSeq
2DD4	1	007G	008H	2DXB	1	004D	008H	False	12	12	0.09	53.69	SameSeq
1HGB	1	001A	004D	1UIW	2	003G	004H	False	4	4	0.00	39.45	SameSeq
2EIL	1	001A	020T	2ZXW	2	001N	007T	True	4	1	0.00	56.46	SameSeq
1J3Z	2	001E	002F	1J40	2	001E	004H	False	4	4	0.00	39.85	SameSeq
1FZ4	1	002B	004D	1FZ5	1	002B	003C	False	4	4	0.06	50.01	SameSeq
1RAD	1	001A	008D	1RAG	1	003C	010B	False	12	12	0.67	2.91	SameSeq
1YKK	1	008H	009I	1YKL	1	007G	008H	False	24	24	0.07	53.22	SameSeq
3PCC	1	010Q	011F	3PCF	1	011F	012R	False	24	24	0.07	53.37	SameSeq
1RAD	1	004D	009A	2FZG	1	003C	004D	False	12	12	0.00	83.19	SameSeq
1NKZ	1	011E	012F	2FKW	1	001A	018S	False	18	20	0.00	20.71	SameSeq
2AGL	1	001D	004B	2AGY	1	002H	004B	False	4	4	0.00	46.73	SameSeq
1W0J	1	002B	006F	2JDI	1	003C	004D	True	6	6	0.82	4.34	SameSeq
1FZ1	1	001A	004D	1XVE	1	001A	003C	False	4	4	0.06	50.19	SameSeq
1BZ0	1	003C	004D	1GZX	1	002B	003C	False	4	4	0.00	39.59	SameSeq
2OIZ	1	001D	003A	2OK4	1	002H	003A	False	4	4	0.00	48.74	SameSeq
1D0G	1	001R	006D	1DU3	1	003C	006F	False	6	6	0.00	51.14	SameSeq
2AH1	1	001D	004B	2HJB	1	002H	004B	False	4	4	0.00	48.39	SameSeq
2DD5	1	004D	008H	2DXC	1	001A	005E	False	12	12	0.00	77.76	SameSeq
2DD5	1	002B	004D	2DXC	1	007G	008H	False	12	12	0.00	65.25	SameSeq
1NKZ	1	014B	015C	2FKW	1	011K	012L	False	18	20	0.08	21.10	SameSeq
1KB9	1	003C	005E	1P84	1	005E	012C	True	1	4	0.00	72.12	SameSeq
1XU5	1	002B	004D	1XVB	1	002B	003C	False	4	4	0.06	50.18	SameSeq
2ZLT	1	001A	004B	2ZLV	1	001A	002B	False	4	4	0.00	39.48	SameSeq
1OAO	1	001A	004D	3I01	1	002B	003M	False	4	4	0.00	61.92	SameSeq
2BUY	1	010B	013A	2BV0	1	023A	024B	False	24	24	0.14	54.28	SameSeq
2DD5	1	005E	007G	2DXB	1	002B	004D	False	12	12	0.00	77.74	SameSeq
1YKK	1	016D	017E	1YKL	1	015C	016D	False	24	24	0.07	52.50	SameSeq
1KZU	1	015D	016E	2FKW	1	008H	009I	False	18	20	0.09	20.88	SameSeq
1YKM	1	015C	016D	1YKN	1	014B	015C	False	24	24	0.07	53.15	SameSeq
1YKM	1	010J	011K	1YKN	1	003C	004D	False	24	24	0.07	53.51	SameSeq
2JE6	1	004A	008B	2JEA	1	005A	006B	True	6	6	0.02	55.62	SameSeq
1M3D	1	002B	006F	1T60	1	004D	006F	False	6	6	0.12	48.92	SameSeq
1NS6	1	001A	004B	1Y8K	1	002B	003C	True	4	4	0.74	2.06	SameSeq
3GPT	1	013M	0282	3GPW	1	0271	0282	False	4	4	0.00	44.54	SameSeq
1BZ0	1	001A	002B	1GZX	1	002B	003C	False	4	4	0.00	39.53	SameSeq
1C1U	1	001L	002H	1NY2	1	0011	0022	True	1	1	0.89	1.56	SameSeq
2DD5	1	010J	011K	2DXB	1	001A	011K	False	12	12	0.09	53.86	SameSeq
1FZ5	1	002B	003C	1FZ8	1	001A	004D	False	4	4	0.83	0.64	SameSeq
2H8D	1	002B	003C	3GKV	1	001A	004B	True	4	4	0.77	2.58	SameSeq
1G09	1	003C	004D	1HDA	1	002B	003C	False	4	4	0.00	38.74	SameSeq
1ABI	1	001L	002H	1FPH	1	001L	002H	True	1	1	0.86	4.20	SameSeq
1FZ8	1	001A	004D	1XVE	1	002B	004D	False	4	4	0.08	50.16	SameSeq
2PO0	1	001A	006B	2PO1	1	005A	006B	True	6	6	0.00	55.31	SameSeq
1FWJ	1	008B	009C	2KAU	1	003C	008B	False	6	6	0.00	89.68	SameSeq
2HY5	1	002B	004A	2HYB	3	004P	005Q	False	4	4	0.10	34.75	SameSeq
1KZU	1	003D	004E	1NKZ	1	010D	011E	False	18	18	0.09	21.05	SameSeq
1T60	2	003I	005K	1T61	1	004D	006F	False	6	6	0.14	52.49	SameSeq
1Q95	1	005E	011K	1RAD	1	002B	007C	True	6	12	0.06	79.05	SameSeq
2DD4	1	010J	011K	2DXB	1	001A	011K	False	12	12	0.09	53.78	SameSeq
2DD5	1	008H	009I	2ZZD	1	003C	011K	False	8	8	0.00	37.33	SameSeq
2A53	1	006B	007C	2A56	1	001A	002B	False	8	8	0.06	41.39	SameSeq
1EJX	1	004C	006A	1FWJ	1	003C	007A	False	6	6	0.22	34.18	SameSeq
1YKM	1	002B	003C	1YKN	1	011K	012L	False	24	24	0.07	53.35	SameSeq
3DUF	1	003C	004D	3DV0	1	001A	004D	False	4	4	0.16	40.85	SameSeq
2BE5	1	002B	004D	2O5I	1	005B	007D	True	1	1	0.83	1.67	SameSeq
2DD4	1	010J	011K	2DXB	2	004P	008T	False	12	12	0.09	53.57	SameSeq
1J40	1	001A	004D	1LJW	1	002B	003A	True	4	4	0.75	4.35	SameSeq
1EOC	1	003A	018B	2BUQ	1	008B	009A	True	24	24	0.80	0.25	SameSeq
1A5L	1	003C	008B	1A5O	1	005B	006C	False	6	6	0.00	89.75	SameSeq
2DD5	1	007G	008H	2DXC	1	004D	008H	False	12	12	0.09	53.66	SameSeq
1YKM	1	004D	005E	1YKN	1	003C	004D	False	24	24	0.07	53.27	SameSeq
2DD4	1	007G	008H	2DXB	1	001A	005E	False	12	12	0.00	65.03	SameSeq
2BUY	1	015A	016B	2BV0	1	012B	019A	False	24	24	0.14	54.24	SameSeq
1D5Z	1	001A	003C	2SEB	1	001A	003D	True	1	1	0.88	0.82	SameSeq
1HBH	1	003C	004D	2PEG	1	002B	003A	False	4	4	0.05	40.55	SameSeq
1J3Z	2	003G	004H	1J40	2	001E	004H	False	4	4	0.00	39.74	SameSeq
1RAD	1	003C	010B	2FZG	1	006B	011C	True	12	12	0.84	3.49	SameSeq
1FSX	1	001A	004D	1G08	1	001A	004D	True	4	4	0.84	0.96	SameSeq
1YKM	1	005E	006F	1YKN	1	019G	024L	False	24	24	0.07	53.18	SameSeq
1PBX	1	003A	004B	2H8D	1	001A	004D	False	4	4	0.00	37.59	SameSeq
1G08	1	001A	002B	1G09	1	001A	004D	False	4	4	0.00	39.56	SameSeq
1RAE	1	002B	007C	1RAF	1	005A	006B	False	12	12	0.00	84.09	SameSeq
1SDK	1	001A	004D	3IC0	1	001A	002B	False	4	4	0.09	38.86	SameSeq
2EIK	1	001A	020T	2ZXW	2	001N	007T	True	4	1	0.00	56.36	SameSeq
2BUY	1	001A	004B	2BV0	1	019A	020B	False	24	24	0.14	54.28	SameSeq
2DXB	2	004P	005Q	2DXC	1	001A	005E	False	12	12	0.00	65.21	SameSeq
1BUW	1	001A	002B	1HGC	1	001A	004D	False	4	4	0.00	38.46	SameSeq
1MG2	1	002B	005E	1MG3	2	001I	002J	False	4	4	0.02	48.10	SameSeq
2ZFO	1	009A	011C	2ZS0	1	003C	013A	False	12	12	0.00	34.80	SameSeq
1M34	1	002B	006F	2AFK	1	004D	008H	True	4	4	0.88	2.03	SameSeq
2DD4	1	001A	005E	2ZZD	1	002B	010J	False	12	12	0.00	77.40	SameSeq
3D4X	1	001A	002B	3GQP	1	001A	004D	False	4	4	0.00	39.71	SameSeq
1BIJ	1	002B	003C	1J3Z	1	003C	004D	False	4	4	0.00	39.71	SameSeq
3PCC	1	001A	006O	3PCF	1	005C	006O	False	24	24	0.07	53.28	SameSeq
2DD4	1	002B	010J	2DXB	2	001M	002N	False	12	12	0.09	53.85	SameSeq
1FZ5	1	001A	004D	1FZ6	1	002B	004D	False	4	4	0.06	49.93	SameSeq
1J40	1	001A	004D	1LJW	1	001A	004B	True	4	4	0.75	4.35	SameSeq
3GZX	1	002B	005A	3GZY	1	001A	002B	False	6	6	0.24	34.86	SameSeq
2PEG	1	003A	004B	3GKV	1	001A	004B	False	4	4	0.05	40.34	SameSeq
2AH1	1	001D	003A	2OIZ	1	002H	003A	False	4	4	0.00	48.54	SameSeq
2DXB	2	002N	012X	2ZZD	1	005E	006F	False	8	8	0.00	37.14	SameSeq
1NTM	1	005E	014C	2A06	1	013P	015R	False	4	4	0.00	72.99	SameSeq
2DXB	1	005E	009I	2ZZD	1	005E	006F	False	8	8	0.00	37.09	SameSeq
1RAB	1	007C	008D	1RAC	1	004D	009A	False	12	12	0.00	83.63	SameSeq
1FWD	1	003C	008B	1FWE	1	002B	003C	False	6	6	0.00	89.66	SameSeq
1YKK	1	022J	023K	1YKL	1	013A	014B	False	24	24	0.07	53.33	SameSeq
2BUT	1	009A	010B	2BUW	1	011A	016B	False	24	24	0.11	54.12	SameSeq
1HBN	1	003C	004D	1HBU	1	004D	006F	False	4	4	0.00	92.69	SameSeq
1BIJ	1	001A	002B	1K0Y	1	001A	004D	False	4	4	0.00	39.64	SameSeq
1FSX	1	001A	004D	2QSP	1	001A	002B	False	4	4	0.00	39.90	SameSeq
3PCC	1	017C	018O	3PCF	1	010Q	011F	False	24	24	0.07	53.10	SameSeq
1RAD	1	003C	004D	1RAG	1	002B	007C	False	12	12	0.00	83.85	SameSeq
3KMF	1	003E	004G	4HHB	1	001A	004D	False	4	4	0.04	39.55	SameSeq
2BUT	1	005A	006B	2BUW	1	022B	023A	False	24	24	0.11	54.12	SameSeq
2PNZ	1	003A	006B	2PO2	1	001A	002B	True	6	6	0.00	55.11	SameSeq
1YKK	1	005E	006F	1YKL	1	008H	009I	False	24	24	0.07	53.14	SameSeq
2IUQ	1	002B	004H	2OK6	1	002H	003A	False	4	4	0.00	49.50	SameSeq
2DD4	1	001A	005E	2DXC	1	004D	005E	False	12	12	0.00	64.92	SameSeq
3DV0	2	004H	005J	3DVA	1	004D	005I	True	2	2	0.89	1.11	SameSeq
1FWC	1	002B	003C	1FWD	1	005B	009C	False	6	6	0.00	89.68	SameSeq
2DD4	1	007G	008H	2DXB	2	007S	011W	False	12	12	0.00	65.45	SameSeq
2OCC	1	002B	011K	3ABK	1	002B	011K	True	1	1	0.86	0.52	SameSeq
1FZ1	1	001A	003C	1FZ3	1	002B	003C	False	4	4	0.06	50.21	SameSeq
1FZ0	1	002B	004D	1FZ2	1	002B	003C	False	4	4	0.06	50.17	SameSeq
1FWC	1	003C	007A	1FWE	1	004A	006C	False	6	6	0.22	34.36	SameSeq
1RAD	1	006B	011C	1RAG	1	004D	009A	False	12	12	0.78	2.93	SameSeq
1BUW	1	002B	003C	1HHO	1	002B	003A	True	4	4	0.74	3.68	SameSeq
2AGY	1	001D	004B	2AH0	1	001D	003A	False	4	4	0.00	48.23	SameSeq
1YKK	1	011K	012L	1YKL	1	020H	021I	False	24	24	0.10	53.29	SameSeq
2DN2	1	001A	002B	3D7O	1	002B	003A	False	4	4	0.00	40.04	SameSeq
2BUT	1	012B	019A	2BUW	1	019A	020B	False	24	24	0.11	54.15	SameSeq
1EOC	1	004B	015A	2BUQ	1	011A	016B	False	24	24	0.80	0.25	SameSeq
2DXC	1	001A	011K	2ZZD	1	007G	008H	False	12	12	0.09	53.75	SameSeq
1YKM	1	019G	024L	1YKN	1	001A	002B	False	24	24	0.07	53.36	SameSeq
1SDK	1	001A	004D	3IC0	1	002B	003C	False	4	4	0.69	4.85	SameSeq
1KZU	1	017G	018H	1NKZ	1	008B	009C	False	18	18	0.09	21.03	SameSeq
1M34	1	001A	002B	3MIN	1	001A	004D	False	4	4	0.00	78.15	SameSeq
1NS9	1	001A	004B	1Y8K	1	001A	004D	False	4	4	0.80	1.79	SameSeq
2A53	1	005A	008D	2A54	1	001A	002B	False	8	8	0.06	46.44	SameSeq
3PCC	1	003B	004N	3PCF	1	008P	009E	False	24	24	0.07	53.04	SameSeq
1YKM	1	001A	002B	1YKN	1	004D	005E	False	24	24	0.07	53.19	SameSeq
2AGW	1	002H	004B	2IUQ	1	002B	003D	False	4	4	0.00	48.51	SameSeq
1XZ2	1	001A	002B	2HHB	1	002B	003C	False	4	4	0.00	39.44	SameSeq
1NS6	1	003A	004B	1NS9	1	002B	003A	False	4	4	0.14	39.76	SameSeq
1JKJ	1	002B	003A	1SCU	1	002B	003D	True	4	4	0.00	89.31	SameSeq
1HGA	1	002B	003C	1J3Y	1	003C	004D	False	4	4	0.00	39.35	SameSeq
1HBM	1	001A	006F	1HBO	1	004D	006F	False	4	4	0.00	93.05	SameSeq
1T60	2	002H	003I	1T61	1	001A	003C	False	6	6	0.05	35.67	SameSeq
1FWA	1	003C	007A	1FWC	1	001A	003C	False	6	6	0.22	34.40	SameSeq
1M3D	1	002B	003C	1T60	1	004D	006F	False	6	6	0.03	36.04	SameSeq
1EOC	1	003A	018B	2BUQ	1	017A	024B	True	24	24	0.80	0.25	SameSeq
1M34	1	003C	007G	2AFK	1	003C	007G	True	4	4	0.84	1.29	SameSeq
1NTM	1	003C	005E	1PPJ	1	003C	015R	False	4	4	0.00	73.89	SameSeq
1NKZ	1	012F	013A	2FKW	1	007G	010J	False	18	20	0.00	39.23	SameSeq
1KZU	1	011G	012H	2FKW	1	002B	003C	False	18	20	0.09	20.74	SameSeq
3PCC	1	013A	014M	3PCF	1	014M	015B	False	24	24	0.07	53.05	SameSeq
2ZS0	1	005A	023C	2ZS1	1	005A	007C	False	12	12	0.00	37.02	SameSeq
1T60	1	002B	006F	1T61	1	001A	003C	False	6	6	0.12	52.34	SameSeq
2ZFO	1	005A	007C	2ZS0	1	009A	019C	False	12	12	0.00	34.80	SameSeq
2DXB	2	006R	008T	2ZZD	1	002B	003C	False	8	8	0.00	37.84	SameSeq
1FYZ	1	002B	004D	1FZ2	1	002B	003C	False	4	4	0.06	50.18	SameSeq
1EJW	1	002B	004C	1EJX	1	004C	005B	False	6	6	0.00	89.30	SameSeq
1HBN	1	001A	006F	1HBU	1	004D	006F	False	4	4	0.00	92.69	SameSeq
2DXB	2	008T	010V	2ZZD	1	010J	011K	False	12	12	0.00	65.55	SameSeq
1EOC	1	011A	012B	2BUQ	1	003A	006B	False	24	24	0.11	54.15	SameSeq
2ZFO	1	011C	017A	2ZS0	1	005A	007C	False	12	12	0.00	38.63	SameSeq
1LTS	1	004G	006A	1LTT	1	003F	006A	True	1	2	0.33	24.79	SameSeq
1EOC	1	006B	013A	2BUQ	1	015A	016B	False	24	24	0.10	54.08	SameSeq
2DD4	1	005E	007G	2DXC	1	007G	011K	False	12	12	0.00	77.78	SameSeq
1G0B	1	002B	003A	1Y8K	1	001A	004D	True	4	4	0.81	1.64	SameSeq
2A6H	1	003C	005E	2BE5	2	003M	005O	True	1	1	0.65	3.57	SameSeq
1KZU	1	011G	012H	2FKW	1	001A	018S	False	18	20	0.00	20.86	SameSeq
1NQP	1	002B	003C	1YVT	1	003A	004B	False	4	4	0.00	39.40	SameSeq
1B86	1	002B	003C	3IC0	1	001A	002B	False	4	4	0.00	38.14	SameSeq
1EJW	1	006A	007C	1FWJ	1	004A	006C	False	6	6	0.22	34.42	SameSeq
1YKK	1	014B	015C	1YKL	1	003C	004D	False	24	24	0.07	53.03	SameSeq
1RAE	1	001A	002B	1RAF	1	001A	008D	False	12	12	0.00	83.91	SameSeq
1V4U	1	003C	004D	1V4W	1	002B	003C	False	4	4	0.00	41.00	SameSeq
1RQ4	1	001A	004D	1UIW	2	003G	004H	False	4	4	0.00	39.49	SameSeq
1EOC	1	003A	004B	2BUQ	1	015A	020B	False	24	24	0.11	54.15	SameSeq
1FWB	1	002B	006C	1FWC	1	002B	003C	False	6	6	0.00	89.68	SameSeq
2DXB	2	001M	002N	2DXC	1	001A	011K	False	12	12	0.09	53.92	SameSeq
3DHG	3	004D	006F	3DHI	1	001A	007C	True	2	4	0.00	50.24	SameSeq
1RAD	1	002B	007C	1RAG	1	001A	008D	False	12	12	0.78	2.93	SameSeq
2DXB	1	001A	005E	2DXC	1	005E	007G	False	12	12	0.00	77.38	SameSeq
1M3D	1	001A	003C	1T60	2	005K	006L	False	6	6	0.03	35.28	SameSeq
1FWJ	1	002B	003C	1KRA	1	005B	009C	False	6	6	0.00	89.69	SameSeq
1NKZ	1	002B	003C	2FKW	1	015O	016P	False	18	20	0.08	21.24	SameSeq
1FWA	1	003C	007A	1FWE	1	007A	009C	False	6	6	0.22	34.34	SameSeq
2ZFO	1	005A	023C	2ZS0	1	009A	011C	False	12	12	0.00	38.63	SameSeq
1FWJ	1	007A	009C	2KAU	1	003C	007A	False	6	6	0.22	34.42	SameSeq
1OCR	1	001A	020T	2OCC	2	001N	007T	True	4	1	0.00	56.54	SameSeq
1RAD	1	003C	010B	2FZG	1	002B	007C	True	12	12	0.84	3.49	SameSeq
1UIW	1	001A	004D	2D60	1	003C	004D	False	4	4	0.05	40.03	SameSeq
2DD5	1	008H	010J	2DXB	1	010J	011K	False	12	12	0.00	65.52	SameSeq
2DD4	1	001A	011K	2DXC	1	007G	008H	False	12	12	0.09	53.94	SameSeq
2AGW	1	001D	004B	2HJ4	1	002H	004B	False	4	4	0.00	48.09	SameSeq
2H8F	1	001A	004D	2PEG	1	002B	003A	True	4	4	0.82	5.49	SameSeq
1YKM	1	014B	015C	1YKN	1	021I	022J	False	24	24	0.07	53.40	SameSeq
1L0L	1	003C	005E	1NTM	1	003C	016E	True	1	4	0.00	74.08	SameSeq
1EOC	1	008B	009A	2BUQ	1	022B	023A	True	24	24	0.80	0.25	SameSeq
3PCC	1	017C	018O	3PCF	1	016N	017C	False	24	24	0.07	53.01	SameSeq
3PCC	1	014M	015B	3PCF	1	019D	020P	False	24	24	0.07	53.23	SameSeq
1FYZ	1	002B	004D	1FZ5	1	002B	003C	False	4	4	0.06	50.02	SameSeq
1B4U	1	003C	004D	1BOU	1	002B	003C	False	4	4	0.00	53.53	SameSeq
2DD4	1	006F	008H	2DXB	2	005Q	006R	False	8	8	0.00	37.14	SameSeq
1FYZ	1	002B	004D	1FZ8	1	001A	004D	False	4	4	0.08	50.11	SameSeq
1L0L	1	002B	009I	1PP9	1	012O	019V	True	1	2	0.42	24.17	SameSeq
1FZ0	1	001A	003C	1FZ1	1	002B	003C	False	4	4	0.10	50.25	SameSeq
2AGY	1	002H	004B	2HJ4	1	001D	004B	False	4	4	0.00	46.89	SameSeq
2AGW	1	002H	004B	2AH1	1	001D	004B	False	4	4	0.00	48.47	SameSeq
2PEG	1	001A	002B	3GKV	1	001A	004B	False	4	4	0.05	40.34	SameSeq
2ZFO	1	009A	019C	2ZS0	1	005A	007C	False	12	12	0.00	38.63	SameSeq
2BUT	1	004B	015A	2BUW	1	003A	004B	False	24	24	0.11	54.15	SameSeq
2AGY	1	001D	004B	2OK6	1	001D	003A	False	4	4	0.00	48.13	SameSeq
1OCR	1	018R	019S	3ABK	2	005R	006S	True	2	1	0.80	1.41	SameSeq
1M3D	1	005E	006F	1T60	2	001G	003I	False	6	6	0.05	35.46	SameSeq
1Q95	1	004D	010J	1RAD	1	009A	010B	False	6	12	0.85	9.06	SameSeq
1M3D	2	001G	003I	1T60	3	002N	006R	False	6	6	0.15	52.51	SameSeq
1HBH	1	002B	003C	1S5Y	1	002B	003C	True	4	4	0.80	4.39	SameSeq
1FWB	1	003C	008B	1FWC	1	002B	003C	False	6	6	0.00	89.68	SameSeq
1SDL	1	001A	002B	2DN2	1	002B	003C	False	4	4	0.00	39.05	SameSeq
1CLS	1	001A	004D	1YZI	1	002B	003A	True	4	4	0.69	5.39	SameSeq
1EZV	1	003C	005E	1P84	1	005E	012C	False	4	4	0.00	72.12	SameSeq
2AGY	1	001D	004B	2OIZ	1	002H	004B	False	4	4	0.00	48.39	SameSeq
2EIJ	1	007G	014N	3AG4	1	001A	007G	True	4	1	0.00	56.41	SameSeq
2ZFO	1	017A	019C	2ZS0	1	009A	019C	False	12	12	0.00	34.80	SameSeq
2DXB	1	010J	011K	2DXC	1	001A	005E	False	12	12	0.00	65.19	SameSeq
1M3D	1	002B	006F	1T60	2	001G	003I	False	6	6	0.14	52.65	SameSeq
2DXB	2	008T	009U	2ZZD	1	002B	012L	False	8	8	0.00	37.78	SameSeq
1BBB	1	003C	004D	3HHB	1	001A	004D	False	4	4	0.00	38.28	SameSeq
1Y8K	1	003C	004D	2ZLT	1	001A	004B	False	4	4	0.00	39.40	SameSeq
1FWA	1	005B	006C	1FWE	1	002B	006C	False	6	6	0.00	89.67	SameSeq
1KZU	1	008B	009D	2FKW	1	014N	015O	True	18	20	0.86	0.44	SameSeq
2EIJ	1	007G	014N	2ZXW	2	001N	007T	True	4	1	0.00	56.36	SameSeq
1A5M	1	002B	006C	1A5N	1	002B	003C	False	6	6	0.00	89.58	SameSeq
2D60	1	003C	004D	3KMF	1	002C	003E	False	4	4	0.00	39.78	SameSeq
1V55	1	007G	014N	2EIJ	1	001A	007G	True	4	4	0.00	56.31	SameSeq
2BUY	1	023A	024B	2BV0	1	022B	023A	False	24	24	0.14	54.24	SameSeq
1D0G	1	001R	006D	1DU3	2	001G	004J	False	6	6	0.00	49.83	SameSeq
2ZFO	1	005A	007C	2ZS1	1	009A	011C	True	12	12	0.80	4.07	SameSeq
1M34	1	003C	004D	2MIN	1	001A	004D	False	4	4	0.00	78.06	SameSeq
1EOC	1	017A	018B	2BUQ	1	007A	014B	False	24	24	0.11	54.15	SameSeq
1EOC	1	019A	020B	2BUQ	1	018B	021A	False	24	24	0.11	54.15	SameSeq
1HAB	1	003C	004D	1J3Y	2	001E	004H	False	4	4	0.00	38.59	SameSeq
1SHR	1	001A	002B	1SI4	1	001A	004D	False	4	4	0.00	38.82	SameSeq
1FZ6	1	002B	003C	1XVF	1	001A	004D	False	4	4	0.84	0.73	SameSeq
1EOC	1	006B	013A	2BUQ	1	005A	006B	False	24	24	0.10	54.08	SameSeq
1UIW	2	001E	004H	2DN1	1	002B	003A	True	4	4	0.75	3.78	SameSeq
1U5B	1	003A	004B	1WCI	1	002B	003A	False	4	4	0.15	41.32	SameSeq
1HBN	1	004D	006F	1HBO	1	001A	006F	False	4	4	0.00	92.80	SameSeq
2EIJ	1	001A	020T	3AG2	1	001A	007G	True	4	1	0.00	56.36	SameSeq
1FWA	1	002B	006C	1FWE	1	005B	006C	False	6	6	0.00	89.64	SameSeq
1LJW	1	003A	004B	1QXE	1	001A	004D	False	4	4	0.00	39.59	SameSeq
1B86	1	002B	003C	1YZI	1	001A	002B	False	4	4	0.04	38.27	SameSeq
1HBB	1	001A	002B	1J3Y	1	001A	004D	False	4	4	0.00	39.62	SameSeq
2AGZ	1	001D	004B	2AH0	1	001D	003A	False	4	4	0.00	48.21	SameSeq
2DD5	1	001A	002B	2ZZD	1	005E	007G	False	12	12	0.09	53.63	SameSeq
2HGT	1	001L	002H	3HTC	1	001L	002H	True	1	1	0.41	4.99	SameSeq
2DD5	1	001A	005E	2DXC	1	007G	008H	False	12	12	0.00	65.26	SameSeq
2AGZ	1	002H	003A	2IUR	1	001A	003D	False	4	4	0.00	49.16	SameSeq
1FSX	1	001A	004D	1G08	1	003C	004D	False	4	4	0.00	39.90	SameSeq
1M34	1	003C	004D	2AFH	1	001A	004D	False	4	4	0.00	78.65	SameSeq
2DD4	1	008H	010J	2DXB	2	002N	010V	False	12	12	0.00	77.32	SameSeq
2DD5	1	002B	004D	2DXB	2	004P	008T	False	12	12	0.00	77.37	SameSeq
2ZFO	1	005A	023C	2ZS1	1	021A	023C	False	12	12	0.00	38.64	SameSeq
1FZ4	1	001A	003C	1XVG	1	002B	003C	False	4	4	0.06	50.35	SameSeq
1UIW	1	001A	004D	2D60	1	001A	002B	False	4	4	0.05	40.05	SameSeq
1V54	1	001A	020T	2EIL	1	001A	007G	True	4	4	0.00	56.32	SameSeq
2JE6	1	001A	005B	2JEB	1	004A	005B	True	6	6	0.02	55.42	SameSeq
2DYS	1	007G	014N	3AG2	2	001N	007T	True	4	1	0.00	56.46	SameSeq
1G08	1	001A	004D	1G0A	1	001A	004D	True	4	4	0.73	1.99	SameSeq
1M3D	1	002B	003C	1T60	1	002B	006F	False	6	6	0.18	49.63	SameSeq
1RAA	1	004D	009A	1RAH	1	011C	012D	False	12	12	0.00	83.62	SameSeq
1J40	2	001E	004H	3KMF	1	002C	003E	True	4	4	0.87	1.96	SameSeq
1PP9	1	005E	013P	2FYU	1	005E	014C	False	4	4	0.00	73.51	SameSeq
2DXB	1	005E	007G	2ZZD	1	007G	008H	False	12	12	0.09	53.42	SameSeq
1J40	2	003G	004H	2DN3	1	001A	004B	False	4	4	0.05	40.03	SameSeq
1MKO	1	003C	004D	2DN3	1	001A	004B	False	4	4	0.09	39.25	SameSeq
2EIJ	1	001A	020T	2EIK	1	014N	020T	True	4	4	0.00	56.26	SameSeq
1FSX	1	002B	003C	2QSS	1	002B	003C	True	4	4	0.86	1.19	SameSeq
2A53	1	001A	002B	2A54	1	006B	007C	False	8	8	0.06	41.30	SameSeq
1YKM	1	011K	012L	1YKN	1	014B	015C	False	24	24	0.07	53.19	SameSeq
1BBB	1	001A	004D	1J41	1	002B	003C	True	4	4	0.67	7.46	SameSeq
2BUY	1	007A	008B	2BV0	1	017A	024B	False	24	24	0.14	54.24	SameSeq
1J40	1	001A	002B	2DXM	1	002B	003C	False	4	4	0.00	39.39	SameSeq
1FZ1	1	002B	003C	1XVE	1	002B	004D	False	4	4	0.08	50.23	SameSeq
1YKK	1	005E	006F	1YKL	1	020H	021I	False	24	24	0.07	53.14	SameSeq
3PCC	1	008P	009E	3PCF	1	021E	022Q	False	24	24	0.07	53.28	SameSeq
2AGX	1	002H	004B	2IUV	1	001A	004H	False	4	4	0.00	50.14	SameSeq
1DXU	1	002B	003C	1Y0W	1	001A	002B	False	4	4	0.00	39.69	SameSeq
1NKZ	1	005E	006F	2FKW	1	007G	010J	True	18	20	0.29	20.64	SameSeq
2BUY	1	021A	022B	2BV0	1	002B	005A	False	24	24	0.14	54.24	SameSeq
2AGY	1	001D	003A	2HJB	1	001D	004B	False	4	4	0.00	48.15	SameSeq
2ZFO	1	005A	008D	2ZS1	1	005A	008D	True	6	6	0.79	2.71	SameSeq
1HBN	1	001A	005E	1HBU	1	001A	002B	False	4	4	0.14	54.72	SameSeq
1FWB	1	004A	006C	1FWC	1	004A	009C	False	6	6	0.22	34.43	SameSeq
2AGW	1	002H	003A	2OIZ	1	002H	004B	False	4	4	0.00	49.73	SameSeq
1YKM	1	007G	012L	1YKN	1	019G	020H	False	24	24	0.07	53.32	SameSeq
3PCC	1	022Q	023F	3PCF	1	007D	008P	False	24	24	0.07	53.36	SameSeq
1EJW	1	004C	006A	1KRA	1	004A	009C	False	6	6	0.22	34.42	SameSeq
2PEG	1	001A	004B	3GQG	1	001A	002B	False	4	4	0.05	40.27	SameSeq
2DD5	1	005E	009I	2DXB	1	008H	009I	False	8	8	0.00	37.10	SameSeq
1YKK	1	005E	006F	1YKL	1	014B	015C	False	24	24	0.07	53.05	SameSeq
1EOC	1	005A	022B	2BUQ	1	007A	014B	True	24	24	0.80	0.25	SameSeq
2AGX	1	001D	004B	2IUP	1	001A	003D	False	4	4	0.00	48.33	SameSeq
1YKM	1	019G	020H	1YKN	1	002B	003C	False	24	24	0.07	53.17	SameSeq
1FZ1	1	002B	004D	1FZ7	1	001A	004D	False	4	4	0.06	50.27	SameSeq
2DXB	2	008T	010V	2DXC	1	010J	011K	False	12	12	0.00	65.56	SameSeq
1VQO	1	007D	016N	1VQP	1	007D	016N	True	1	1	0.85	0.25	SameSeq
3PCC	1	003B	004N	3PCF	1	022Q	023F	False	24	24	0.07	53.08	SameSeq
1S5X	1	001A	002B	2H8D	1	001A	004D	False	4	4	0.00	40.88	SameSeq
1V55	1	007G	016P	3AG3	1	003C	007G	True	3	1	0.00	56.36	SameSeq
1KZU	1	015D	016E	2FKW	1	002B	003C	False	18	20	0.09	20.74	SameSeq
1FPH	1	001L	002H	3HTC	1	001L	002H	True	1	1	0.42	3.75	SameSeq
1FZ1	1	001A	004D	1XVB	1	001A	004D	False	4	4	0.84	0.43	SameSeq
1L5H	1	003A	004B	1M34	2	001I	004L	False	4	4	0.00	75.27	SameSeq
2ZS0	1	009A	011C	2ZS1	1	011C	017A	False	12	12	0.00	37.20	SameSeq
1Y0T	1	003C	004D	1Y0W	1	001A	004D	False	4	4	0.00	39.70	SameSeq
1KZU	1	016E	017G	2FKW	1	006F	007G	True	18	20	0.86	0.38	SameSeq
2H8F	1	001A	004D	3GQG	1	001A	002B	False	4	4	0.00	38.26	SameSeq
1FZ8	1	001A	003C	1XU3	1	002B	003C	False	4	4	0.06	50.19	SameSeq
3PCC	1	020P	021E	3PCF	1	017C	018O	False	24	24	0.07	53.27	SameSeq
2PO0	1	003A	004B	2PO2	1	003A	006B	True	6	6	0.00	55.23	SameSeq
2ZFO	1	001A	004D	2ZS1	1	001A	004D	True	6	6	0.79	2.71	SameSeq
1HGC	1	002B	003C	1LJW	1	003A	004B	False	4	4	0.00	38.75	SameSeq
2ZS0	1	011C	017A	2ZS1	1	013A	015C	False	12	12	0.00	37.02	SameSeq
1KZU	1	006H	013A	1NKZ	1	001A	002B	False	18	18	0.09	21.23	SameSeq
1FZ6	1	001A	004D	1XVD	1	001A	003C	False	4	4	0.06	50.15	SameSeq
1V55	1	007G	016P	3ABL	2	003P	007T	True	3	1	0.00	56.42	SameSeq
3PCC	1	002M	003B	3PCF	1	005C	006O	False	24	24	0.07	53.21	SameSeq
1QH1	1	001A	004D	1QH8	1	001A	002B	False	4	4	0.00	78.96	SameSeq
1BBB	1	001A	002B	1J41	1	002B	003C	False	4	4	0.00	38.49	SameSeq
2ZFO	1	003C	013A	2ZS1	1	013A	015C	False	12	12	0.00	38.64	SameSeq
1A5M	1	001A	006C	1A5N	1	001A	003C	False	6	6	0.22	34.37	SameSeq
2ZFO	1	001A	015C	2ZS0	1	021A	023C	False	12	12	0.00	38.63	SameSeq
2AH1	1	001D	003A	2HJB	1	001D	004B	False	4	4	0.00	48.49	SameSeq
2J55	1	003H	005L	2J57	2	003G	005K	False	4	4	0.02	47.91	SameSeq
1A01	1	002B	003C	1YIE	1	001A	002B	False	4	4	0.00	39.46	SameSeq
2EIJ	1	001A	020T	3AG4	2	001N	007T	True	4	1	0.00	56.37	SameSeq
1FYZ	1	001A	004D	1XVB	1	001A	003C	False	4	4	0.06	50.15	SameSeq
2DYR	1	001A	007G	2DYS	1	007G	014N	True	4	4	0.00	56.47	SameSeq
1XU5	1	002B	004D	1XVE	1	002B	003C	False	4	4	0.06	50.38	SameSeq
3GQP	1	002B	003C	3GQR	2	001E	002F	False	4	4	0.00	39.68	SameSeq
1RAD	1	011C	012D	2FZG	1	003C	010B	False	12	12	0.00	81.96	SameSeq
1HGC	1	001A	004D	1SDL	1	003C	004D	False	4	4	0.00	39.47	SameSeq
1L0L	1	004D	010J	1PPJ	1	014Q	020W	True	1	2	0.85	2.25	SameSeq
1YKM	1	009I	010J	1YKN	1	013A	018F	False	24	24	0.04	53.39	SameSeq
2EIK	1	001A	007G	2EIL	1	007G	014N	True	4	4	0.00	56.38	SameSeq
1Y8K	1	001A	004D	2ZLU	1	001A	002B	False	4	4	0.05	39.55	SameSeq
2DXC	1	007G	011K	2ZZD	1	005E	007G	False	12	12	0.00	77.76	SameSeq
2DD5	1	001A	011K	2DXB	2	007S	011W	False	12	12	0.00	77.69	SameSeq
1EOC	1	010B	019A	2BUQ	1	011A	016B	False	24	24	0.80	0.25	SameSeq
2AGZ	1	001D	004B	2AH1	1	002H	004B	False	4	4	0.00	48.05	SameSeq
1KZU	1	014B	015D	2FKW	1	006F	007G	True	18	20	0.86	0.38	SameSeq
2BUT	1	007A	018B	2BUW	1	007A	008B	False	24	24	0.11	54.15	SameSeq
1V55	1	007G	014N	2EIK	1	014N	020T	True	4	4	0.00	56.25	SameSeq
1NTM	1	015D	021J	2A06	1	014Q	020W	True	2	2	0.75	3.16	SameSeq
1HAB	1	001A	002B	1J3Y	2	002F	003G	False	4	4	0.04	38.80	SameSeq
1XMF	1	001A	003C	1XMG	1	001A	004D	False	4	4	0.08	49.86	SameSeq
2AGL	1	002H	003A	2IUQ	1	002B	004H	False	4	4	0.00	49.52	SameSeq
1HTL	1	001D	007C	1LTG	1	004G	007C	False	5	5	0.14	29.78	SameSeq
1FZ6	1	002B	003C	1XU3	1	001A	003C	False	4	4	0.08	50.23	SameSeq
1EOC	1	010B	019A	2BUQ	1	015A	020B	False	24	24	0.80	0.25	SameSeq
1FZ9	1	001A	003C	1XVB	1	002B	003C	False	4	4	0.08	50.31	SameSeq
1FWA	1	007A	009C	1FWB	1	004A	009C	False	6	6	0.22	34.41	SameSeq
1HBH	1	003C	004D	1S5X	1	001A	004B	False	4	4	0.00	40.57	SameSeq
3PCC	1	015B	016N	3PCF	1	013A	018O	False	24	24	0.07	53.00	SameSeq
2DXB	2	008T	010V	2DXC	1	001A	011K	False	12	12	0.00	77.51	SameSeq
1NKZ	1	010D	011E	2FKW	1	007G	008H	False	18	20	0.08	20.85	SameSeq
1FZ6	1	001A	004D	1XU5	1	002B	004D	False	4	4	0.06	50.04	SameSeq
1FZ2	1	002B	003C	1XVG	1	002B	004D	False	4	4	0.06	50.18	SameSeq
1NKZ	1	017E	018F	2FKW	1	012L	013M	False	18	20	0.08	20.77	SameSeq
3GPT	1	013M	0282	3HYE	1	0271	0282	False	4	4	0.00	44.50	SameSeq
2AGW	1	001D	003A	2AGY	1	001D	004B	False	4	4	0.00	48.33	SameSeq
1MKO	1	002B	003C	2DN3	1	001A	004B	False	4	4	0.71	2.84	SameSeq
1V54	1	001A	020T	2EIJ	1	014N	020T	True	4	4	0.00	56.32	SameSeq
1L0L	1	004D	005E	2A06	1	014Q	015R	True	1	2	0.84	2.18	SameSeq
2DD4	1	004D	008H	2DD5	1	007G	011K	False	12	12	0.00	77.66	SameSeq
2ZFO	1	006B	008D	2ZS1	1	022B	024D	True	6	6	0.88	3.92	SameSeq
2OIZ	1	001D	004B	2OK4	1	002H	004B	False	4	4	0.00	48.67	SameSeq
1S5X	1	002B	003A	2H8F	1	003C	004D	False	4	4	0.00	40.47	SameSeq
2DXB	1	001A	002B	2ZZD	1	002B	010J	False	12	12	0.09	53.79	SameSeq
1FZ3	1	001A	004D	1XU5	1	002B	004D	False	4	4	0.06	50.00	SameSeq
1RAA	1	003C	004D	1RAH	1	002B	007C	False	12	12	0.00	83.78	SameSeq
1B86	1	002B	003C	1XZ2	1	003C	004D	False	4	4	0.00	39.67	SameSeq
2BUY	1	005A	006B	2BV0	1	002B	005A	False	24	24	0.14	54.24	SameSeq
1T60	3	002N	006R	1T61	1	004D	006F	False	6	6	0.14	52.50	SameSeq
3GKV	1	001A	002B	3GQG	1	001A	004D	False	4	4	0.00	37.81	SameSeq
2DXB	2	007S	011W	2DXC	1	005E	007G	False	12	12	0.00	77.78	SameSeq
1S5X	1	001A	004B	3GQG	1	002B	003C	True	4	4	0.81	4.31	SameSeq
1KZU	1	015D	016E	1NKZ	1	010D	011E	False	18	18	0.09	21.05	SameSeq
1EJW	1	007C	009A	1EJX	1	001C	009A	False	6	6	0.21	34.40	SameSeq
1FZ4	1	001A	004D	1XVB	1	001A	003C	False	4	4	0.06	50.20	SameSeq
2IUQ	1	001A	004H	2IUV	1	001A	003D	False	4	4	0.00	48.27	SameSeq
2DD5	1	001A	005E	2DXB	2	001M	002N	False	12	12	0.00	65.02	SameSeq
1SLV	1	001A	002B	1SLX	1	001A	004B	False	4	4	0.00	40.46	SameSeq
1NKZ	1	010D	011E	2FKW	1	013M	014N	False	18	20	0.08	21.00	SameSeq
1DXU	1	001A	004D	1Y0W	1	001A	002B	False	4	4	0.00	39.64	SameSeq
2DD4	1	002B	003C	2DXB	2	002N	012X	False	8	8	0.00	37.43	SameSeq
2AGX	1	001D	003A	2IUP	1	001A	004H	False	4	4	0.00	48.30	SameSeq
2DD5	1	002B	010J	2DXB	1	001A	002B	False	12	12	0.09	53.76	SameSeq
1FWC	1	004A	009C	1FWE	1	004A	006C	False	6	6	0.22	34.36	SameSeq
1KZU	1	003D	004E	2FKW	1	002B	003C	False	18	20	0.09	20.74	SameSeq
2AGW	1	002H	004B	2IUQ	1	001A	004H	False	4	4	0.00	49.74	SameSeq
2HY5	1	004A	005B	2HYB	3	001M	005Q	False	4	4	0.11	34.84	SameSeq
1M34	1	004D	008H	2AFK	1	002B	006F	True	4	4	0.85	2.51	SameSeq
3PCC	1	016N	017C	3PCF	1	009E	010Q	False	24	24	0.07	53.29	SameSeq
1EOC	1	023A	024B	2BUQ	1	018B	021A	False	24	24	0.11	54.15	SameSeq
2PNZ	1	005A	006B	2PO1	1	002A	009B	True	6	6	0.00	55.11	SameSeq
1KZU	1	017G	018H	1NKZ	1	016D	017E	False	18	18	0.09	21.05	SameSeq
2DD5	1	008H	009I	2DXC	1	003C	011K	False	8	8	0.00	37.32	SameSeq
2DN2	1	003C	004D	3D7O	1	001A	004B	False	4	4	0.00	40.10	SameSeq
1A5M	1	008B	009C	1A5N	1	005B	009C	False	6	6	0.00	89.63	SameSeq
1OCR	1	002B	011K	3AG1	2	002O	011X	True	2	1	0.77	0.44	SameSeq
1J7Y	1	003C	004D	1QI8	1	001A	004D	False	4	4	0.00	39.50	SameSeq
2HJ4	1	002H	003A	2OK6	1	002H	004B	False	4	4	0.00	49.94	SameSeq
1V54	1	001A	007G	1V55	1	007G	014N	True	4	4	0.00	56.28	SameSeq
1FZ9	1	002B	004D	1XU5	1	002B	003C	False	4	4	0.06	50.20	SameSeq
2IUQ	1	002B	004H	2IUV	1	001A	004H	False	4	4	0.00	49.57	SameSeq
1UIW	1	002B	003C	2D60	1	001A	002B	False	4	4	0.00	40.02	SameSeq
3CX5	1	008H	012N	3CXH	1	012N	017S	False	4	4	0.15	79.85	SameSeq
1OCR	1	001A	010J	3AG2	2	001N	010W	True	2	1	0.82	0.64	SameSeq
2DD4	1	001A	002B	2DD5	1	001A	011K	False	12	12	0.09	53.75	SameSeq
1FWJ	1	005B	009C	1KRA	1	008B	009C	False	6	6	0.00	89.62	SameSeq
1HHO	1	001A	004B	3IC2	1	001A	002B	False	4	4	0.09	38.83	SameSeq
3DHH	1	001A	004E	3I5J	1	001A	008E	True	2	4	0.00	53.42	SameSeq
2BUY	1	015A	016B	2BV0	1	007A	014B	False	24	24	0.14	54.24	SameSeq
2DD5	1	001A	005E	2DXB	1	010J	011K	False	12	12	0.00	65.28	SameSeq
2OCC	2	002O	011X	3ABK	1	002B	011K	True	1	1	0.86	0.52	SameSeq
1G09	1	001A	002B	1HDA	1	002B	003C	False	4	4	0.00	39.01	SameSeq
1EJX	1	004C	006A	1KRA	1	004A	009C	False	6	6	0.22	34.19	SameSeq
1M3D	1	002B	006F	1T60	1	002B	003C	False	6	6	0.16	49.28	SameSeq
2AGW	1	002H	003A	2AH0	1	001D	003A	False	4	4	0.00	48.37	SameSeq
2DXB	1	005E	007G	2DXC	1	001A	005E	False	12	12	0.00	77.51	SameSeq
1FZ8	1	002B	004D	1XU5	1	001A	004D	False	4	4	0.06	50.06	SameSeq
2IUR	1	002B	003D	2OIZ	1	002H	004B	False	4	4	0.00	48.91	SameSeq
2DXB	2	005Q	007S	2ZZD	1	004D	005E	False	12	12	0.09	53.34	SameSeq
2A69	2	001K	003M	2O5I	1	005B	006C	False	2	2	0.30	61.75	SameSeq
2BUY	1	017A	018B	2BV0	1	003A	006B	False	24	24	0.14	54.24	SameSeq
2DYS	1	014N	024X	3AG1	2	001N	011X	True	2	1	0.84	0.41	SameSeq
1YKK	1	019G	024L	1YKL	1	021I	022J	False	24	24	0.07	53.12	SameSeq
2DXC	1	008H	010J	2ZZD	1	002B	010J	False	12	12	0.00	77.47	SameSeq
2BUY	1	009A	010B	2BV0	1	007A	014B	False	24	24	0.14	54.24	SameSeq
1FZ0	1	001A	003C	1FZ2	1	001A	004D	False	4	4	0.08	50.16	SameSeq
2DD4	1	001A	005E	2DXB	2	007S	008T	False	12	12	0.00	64.91	SameSeq
1NKZ	1	001A	002B	2FKW	1	016P	017R	False	18	20	0.08	20.65	SameSeq
1B86	1	001A	002B	1HHO	1	002B	003A	False	4	4	0.00	40.20	SameSeq
1W0J	1	001A	005E	2JDI	1	002B	005E	True	6	6	0.03	64.15	SameSeq
2DXC	1	007G	008H	2ZZD	1	007G	011K	False	12	12	0.00	65.49	SameSeq
3D4X	1	003C	004D	3GQR	1	001A	004D	False	4	4	0.00	40.61	SameSeq
1G08	1	002B	003C	1HDA	1	001A	002B	False	4	4	0.00	40.73	SameSeq
1K0Y	1	001A	004D	1RPS	1	003C	004D	False	4	4	0.00	39.49	SameSeq
1RAE	1	005A	006B	1RAF	1	003C	010B	False	12	12	0.00	84.10	SameSeq
2BUT	1	007A	008B	2BUW	1	017A	024B	False	24	24	0.11	54.12	SameSeq
1KZU	1	001A	012H	2FKW	1	011K	012L	False	18	20	0.09	21.22	SameSeq
1L5H	1	001A	002B	1M34	2	002J	003K	False	4	4	0.00	75.30	SameSeq
2DXB	2	005Q	007S	2ZZD	1	008H	010J	False	12	12	0.00	77.48	SameSeq
2HJ4	1	001D	004B	2OIZ	1	002H	004B	False	4	4	0.00	48.62	SameSeq
2DD5	1	002B	010J	2DXB	1	002B	004D	False	12	12	0.00	77.85	SameSeq
2ZFO	1	013A	015C	2ZS1	1	005A	007C	True	12	12	0.80	4.07	SameSeq
1KZU	1	005G	006H	1NKZ	1	006F	007A	False	18	18	0.09	21.01	SameSeq
1RAD	1	005A	006B	2FZG	1	001A	008D	False	12	12	0.00	83.03	SameSeq
1FZ4	1	001A	003C	1FZ7	1	002B	003C	False	4	4	0.08	50.36	SameSeq
2VYN	1	002B	004D	2VYV	1	001A	004D	False	3	3	0.18	52.02	SameSeq
1G0B	1	002B	003A	1NS9	1	001A	002B	False	4	4	0.10	39.66	SameSeq
1L5H	1	001A	002B	1M1N	1	001A	004D	False	4	4	0.00	75.54	SameSeq
2DD4	1	008H	009I	2DD5	1	002B	012L	False	8	8	0.00	37.34	SameSeq
1S5B	1	001A	004F	1S5D	1	001A	003E	False	5	5	0.62	24.41	SameSeq
2DXB	2	008T	010V	2DXC	1	001A	002B	False	12	12	0.00	65.29	SameSeq
2DD5	1	004D	008H	2ZZD	1	001A	002B	False	12	12	0.09	53.74	SameSeq
2AGX	1	001D	004B	2OK4	1	002H	004B	False	4	4	0.00	48.30	SameSeq
1S5Y	1	001A	002B	2PEG	1	002B	003A	False	4	4	0.00	39.86	SameSeq
2ZFO	1	011C	017A	2ZS0	1	017A	019C	False	12	12	0.00	38.63	SameSeq
2A06	1	001A	009I	2FYU	1	012A	020I	True	2	2	0.60	24.01	SameSeq
1M34	2	003K	007O	2AFK	1	003C	007G	True	4	4	0.86	1.35	SameSeq
1FZ0	1	002B	003C	1XVG	1	001A	003C	False	4	4	0.08	50.16	SameSeq
3D4X	1	001A	004D	3GQR	1	001A	002B	False	4	4	0.05	39.71	SameSeq
1A5L	1	004A	009C	1A5O	1	007A	009C	False	6	6	0.17	34.43	SameSeq
1M3D	2	002H	006L	1T60	4	004V	006X	False	6	6	0.16	52.57	SameSeq
1MG2	2	005M	006N	1MG3	2	001I	006N	False	4	4	0.02	48.06	SameSeq
1NS6	1	001A	004B	1Y8K	1	001A	004D	True	4	4	0.81	2.11	SameSeq
2DXB	1	008H	010J	2ZZD	1	004D	008H	False	12	12	0.00	77.79	SameSeq
1EOC	1	010B	019A	2BUQ	1	012B	019A	True	24	24	0.80	0.25	SameSeq
1YKK	1	017E	018F	1YKL	1	014B	015C	False	24	24	0.07	53.05	SameSeq
1M3D	1	001A	003C	1T60	2	002H	006L	False	6	6	0.12	52.41	SameSeq
2DXB	1	001A	011K	2DXC	1	007G	008H	False	12	12	0.09	53.84	SameSeq
2BUY	1	007A	008B	2BV0	1	002B	005A	False	24	24	0.14	54.24	SameSeq
1V54	1	007G	014N	3AG4	2	001N	007T	True	4	1	0.00	56.32	SameSeq
1M3D	2	001G	003I	1T60	3	003O	005Q	False	6	6	0.12	52.59	SameSeq
2DYR	1	007G	014N	2ZXW	2	001N	007T	True	4	1	0.00	56.34	SameSeq
1S5Y	1	001A	004D	2H8D	1	001A	002B	False	4	4	0.00	40.77	SameSeq
1M9P	1	002B	003C	1YFF	1	001A	002B	False	4	4	0.00	39.33	SameSeq
1RAD	1	003C	010B	1RAG	1	007C	008D	False	12	12	0.00	83.88	SameSeq
1PP9	1	002B	016S	2FYU	1	002B	017F	True	2	2	0.76	1.24	SameSeq
1M1N	1	002B	003C	2AFH	1	001A	002B	False	4	4	0.00	78.88	SameSeq
1SDK	1	002B	003C	3IC0	1	001A	004D	True	4	4	0.75	4.31	SameSeq
2AH1	1	002H	003A	2OK6	1	002H	004B	False	4	4	0.00	48.47	SameSeq
2BUT	1	012B	019A	2BUW	1	021A	022B	False	24	24	0.11	54.15	SameSeq
1FZ9	1	002B	003C	1XVC	1	001A	003C	False	4	4	0.08	50.23	SameSeq
1A0Z	1	001A	002B	1Y0T	1	001A	004D	False	4	4	0.00	39.54	SameSeq
2ZLT	1	003A	004B	2ZLU	1	001A	004B	False	4	4	0.05	39.90	SameSeq
1FWB	1	004A	006C	1FWC	1	003C	007A	False	6	6	0.22	34.43	SameSeq
2OCC	2	004Q	009V	3AG2	1	004D	009I	True	1	1	0.86	1.21	SameSeq
3DHH	1	001A	007C	3I63	1	005A	007C	True	4	2	0.00	50.83	SameSeq
2DD5	1	002B	012L	2ZZD	1	008H	009I	False	8	8	0.00	37.35	SameSeq
2BUT	1	021A	022B	2BUW	1	018B	021A	False	24	24	0.11	54.12	SameSeq
1M3D	1	003C	005E	1T60	1	002B	003C	False	6	6	0.16	49.27	SameSeq
2ZFO	1	013A	015C	2ZS1	1	013A	015C	True	12	12	0.80	4.07	SameSeq
1KZU	1	002B	003D	2FKW	1	001A	004D	False	18	20	0.00	39.49	SameSeq
1HGC	1	002B	003C	1SDL	1	003C	004D	False	4	4	0.00	39.38	SameSeq
2A53	1	001A	002B	2A56	1	006B	007C	False	8	8	0.06	41.39	SameSeq
2AGY	1	002H	004B	2OK6	1	001D	004B	False	4	4	0.00	46.72	SameSeq
2DD5	1	004D	005E	2DXB	1	007G	011K	False	12	12	0.00	65.26	SameSeq
1FZ4	1	001A	004D	1XU5	1	001A	003C	False	4	4	0.08	50.20	SameSeq
1FZ1	1	001A	003C	1FZ6	1	002B	003C	False	4	4	0.06	50.24	SameSeq
1V55	1	001A	020T	3AG4	1	001A	007G	True	4	1	0.00	56.42	SameSeq
2DXB	2	010V	011W	2ZZD	1	004D	008H	False	12	12	0.13	53.26	SameSeq
1PP9	1	014Q	020W	2FYU	1	004D	010J	True	2	2	0.79	2.56	SameSeq
1GZX	1	002B	003C	3IC2	1	001A	004D	True	4	4	0.67	7.40	SameSeq
2ZFO	1	007C	021A	2ZS0	1	005A	007C	False	12	12	0.00	38.63	SameSeq
1A0Z	1	001A	004D	1DXU	1	001A	002B	False	4	4	0.00	39.49	SameSeq
1FZ7	1	002B	004D	1XVF	1	001A	004D	False	4	4	0.06	50.12	SameSeq
1M3D	1	005E	006F	1T60	2	003I	005K	False	6	6	0.18	49.66	SameSeq
2AGW	1	001D	003A	2AGZ	1	001D	004B	False	4	4	0.00	48.32	SameSeq
2IUQ	1	001A	004H	2IUR	1	002B	004H	False	4	4	0.00	49.86	SameSeq
2ZS0	1	017A	019C	2ZS1	1	005A	023C	False	12	12	0.00	37.20	SameSeq
1FZ8	1	001A	003C	1XVC	1	001A	004D	False	4	4	0.04	50.11	SameSeq
1NQI	1	001A	002B	1O23	1	001A	002B	True	1	1	0.87	1.52	SameSeq
2DD5	1	002B	010J	2ZZD	1	007G	011K	False	12	12	0.00	77.97	SameSeq
1G0A	1	001A	004D	2QSS	1	002B	003C	True	4	4	0.75	2.15	SameSeq
1RAA	1	002B	007C	1RAD	1	009A	010B	False	12	12	0.00	84.03	SameSeq
3L4M	1	002B	004D	3L4O	1	001A	004D	False	4	4	0.00	-1.00	SameSeq
2DN1	1	001A	002B	3IC0	1	001A	004D	False	4	4	0.00	39.69	SameSeq
1J3Z	1	001A	004D	1QSH	1	001A	002B	False	4	4	0.00	39.59	SameSeq
2AGL	1	002H	004B	2HJ4	1	002H	003A	False	4	4	0.00	49.81	SameSeq
3DHH	1	001A	004E	3I63	1	004E	005A	True	2	4	0.00	53.07	SameSeq
1CLS	1	001A	002B	1RPS	1	001A	004D	False	4	4	0.00	39.51	SameSeq
1YKK	1	023K	024L	1YKL	1	007G	012L	False	24	24	0.10	53.09	SameSeq
2BUY	1	011A	012B	2BV0	1	002B	005A	False	24	24	0.14	54.24	SameSeq
1HBO	1	004D	006F	1HBU	1	003C	004D	False	4	4	0.00	92.48	SameSeq
1M3D	1	004D	006F	1T60	1	003C	005E	False	6	6	0.12	52.31	SameSeq
1T60	2	004J	006L	1T61	1	005E	006F	False	6	6	0.05	35.60	SameSeq
1SDK	1	002B	003C	1XXT	1	001A	004D	True	4	4	0.77	3.35	SameSeq
1O2G	1	001L	002H	1PPB	1	001L	002H	True	1	1	0.85	4.30	SameSeq
1HBB	1	001A	004D	1J3Y	1	001A	002B	False	4	4	0.00	39.30	SameSeq
1A0U	1	002B	003C	1DXU	1	003C	004D	False	4	4	0.00	39.52	SameSeq
1J3Z	2	001E	004H	1J40	2	001E	002F	False	4	4	0.00	39.14	SameSeq
1RAA	1	002B	007C	1RAD	1	005A	012D	False	12	12	0.84	2.99	SameSeq
2BUY	1	001A	004B	2BV0	1	013A	014B	False	24	24	0.14	54.28	SameSeq
2EIJ	1	007G	014N	3ABL	1	001A	007G	True	4	1	0.00	56.38	SameSeq
2DYS	1	014N	020T	2EIK	1	001A	020T	True	4	4	0.00	56.34	SameSeq
1XU3	1	001A	004D	1XVD	1	001A	003C	False	4	4	0.08	50.08	SameSeq
1RAB	1	001A	002B	1RAC	1	006B	011C	False	12	12	0.00	84.03	SameSeq
1HHO	1	001A	004B	1RPS	1	001A	002B	False	4	4	0.00	40.17	SameSeq
2EIL	1	001A	020T	3AG4	1	001A	007G	True	4	1	0.00	56.51	SameSeq
3PCC	1	011F	012R	3PCF	1	020P	021E	False	24	24	0.07	53.07	SameSeq
1M3D	1	002B	006F	1T60	1	005E	006F	False	6	6	0.18	49.38	SameSeq
1RAB	1	007C	008D	1RAC	1	006B	011C	False	12	12	0.00	83.80	SameSeq
3L4M	1	002B	006F	3L4O	1	002B	004D	False	4	4	0.00	-1.00	SameSeq
2ZFO	1	001A	003C	2ZS0	1	009A	019C	False	12	12	0.00	34.80	SameSeq
2DXB	1	008H	009I	2DXC	1	005E	009I	False	8	8	0.00	37.11	SameSeq
2BUY	1	023A	024B	2BV0	1	001A	004B	False	24	24	0.14	54.24	SameSeq
1EOC	1	012B	023A	2BUQ	1	003A	006B	False	24	24	0.80	0.25	SameSeq
2BUT	1	021A	022B	2BUW	1	010B	013A	False	24	24	0.11	54.12	SameSeq
2A53	1	005A	006B	2A56	1	006B	007C	False	8	8	0.06	41.39	SameSeq
2IUP	1	002B	003D	2OIZ	1	001D	003A	False	4	4	0.00	48.43	SameSeq
2A53	1	001A	004D	2A54	1	001A	002B	False	8	8	0.06	46.44	SameSeq
1CLS	1	003C	004D	1RPS	1	002B	003C	False	4	4	0.00	39.58	SameSeq
1M3D	1	001A	003C	1T61	1	002B	003C	False	6	6	0.05	35.72	SameSeq
2EIK	1	007G	014N	3ABM	2	001N	007T	True	4	1	0.00	56.40	SameSeq
1YKM	1	002B	003C	1YKN	1	015C	016D	False	24	24	0.07	53.32	SameSeq
2DD4	1	010J	011K	2DD5	1	001A	011K	False	12	12	0.09	53.49	SameSeq
1A0Z	1	001A	004D	1Y0W	1	001A	002B	False	4	4	0.00	39.71	SameSeq
2DD5	1	005E	007G	2DXB	1	007G	008H	False	12	12	0.09	53.43	SameSeq
2BEU	1	001A	002B	2BEW	1	002B	004A	False	4	4	0.13	41.73	SameSeq
2DD4	1	007G	011K	2DXB	1	001A	011K	False	12	12	0.00	77.27	SameSeq
2AGZ	1	002H	004B	2HJB	1	001D	004B	False	4	4	0.00	48.69	SameSeq
1FZ8	1	001A	004D	1XVF	1	001A	003C	False	4	4	0.08	50.16	SameSeq
1A5M	1	004A	009C	1A5N	1	001A	003C	False	6	6	0.22	34.37	SameSeq
2DXB	1	007G	011K	2DXC	1	002B	010J	False	12	12	0.00	77.60	SameSeq
1EJW	1	001C	009A	1KRA	1	007A	009C	False	6	6	0.22	34.43	SameSeq
1G65	1	0271	0282	3HYE	1	014N	0271	False	4	4	0.00	44.48	SameSeq
1M34	2	001I	002J	2AFH	1	002B	003C	False	4	4	0.00	78.70	SameSeq
1RAD	1	003C	010B	1RAG	1	005A	012D	False	12	12	0.78	2.93	SameSeq
1J3Y	1	001A	002B	1YZI	1	001A	004B	False	4	4	0.00	39.83	SameSeq
1M34	1	003C	008H	2AFK	1	003C	007G	False	4	4	0.23	38.29	SameSeq
2AGL	1	001D	003A	2AH0	1	002H	003A	False	4	4	0.00	48.33	SameSeq
2DXB	1	007G	011K	2DXC	1	005E	007G	False	12	12	0.00	77.66	SameSeq
2BUY	1	003A	006B	2BV0	1	011A	012B	False	24	24	0.14	54.28	SameSeq
2D60	1	002B	003C	2DN3	1	001A	002B	False	4	4	0.00	38.37	SameSeq
1M34	1	004D	007G	2AFK	1	002B	006F	False	4	4	0.14	38.97	SameSeq
2PNZ	1	001A	004B	2PO2	1	005A	006B	True	6	6	0.00	55.11	SameSeq
1XF6	1	001A	003C	1XG0	1	001A	004D	True	2	2	0.28	43.21	SameSeq
1LTS	1	002E	007C	1LTT	1	001D	007C	False	5	5	0.57	16.18	SameSeq
1JY2	1	002O	006S	1JY3	1	002O	003P	False	4	4	0.22	41.06	SameSeq
1YKM	1	010J	011K	1YKN	1	013A	014B	False	24	24	0.07	53.64	SameSeq
1HAB	1	002B	003C	1J3Y	2	003G	004H	False	4	4	0.00	40.69	SameSeq
1HHO	1	001A	002B	1MKO	1	001A	004D	False	4	4	0.00	39.83	SameSeq
1HAB	1	003C	004D	2DXM	1	003C	004D	True	4	4	0.81	1.63	SameSeq
1EJW	1	003A	004C	1FWJ	1	001A	003C	False	6	6	0.22	34.42	SameSeq
1NKZ	1	008B	009C	2FKW	1	005E	006F	False	18	20	0.08	21.17	SameSeq
1YKM	1	004D	005E	1YKN	1	015C	016D	False	24	24	0.07	53.27	SameSeq
1FPH	1	001L	002H	1PPB	1	001L	002H	True	1	1	0.78	5.90	SameSeq
3GPT	1	011K	024X	3GPW	1	010J	011K	False	4	4	0.00	50.58	SameSeq
1EOC	1	006B	013A	2BUQ	1	007A	008B	False	24	24	0.10	54.08	SameSeq
3PCC	1	020P	021E	3PCF	1	013A	014M	False	24	24	0.07	53.31	SameSeq
1HGB	1	001A	002B	1UIW	2	002F	003G	False	4	4	0.00	40.23	SameSeq
2AGX	1	001D	004B	2AH1	1	001D	003A	False	4	4	0.00	48.12	SameSeq
1LOC	2	004F	006G	1LOG	1	003C	004D	True	3	3	0.07	43.71	SameSeq
1FWB	1	003C	007A	1FWC	1	004A	006C	False	6	6	0.22	34.40	SameSeq
1NS6	1	001A	004B	2ZLT	1	001A	004B	True	4	4	0.84	1.72	SameSeq
1L0L	1	004D	010J	1NTM	1	015D	021J	True	1	2	0.73	2.02	SameSeq
2IUV	1	002B	003D	2OIZ	1	002H	004B	False	4	4	0.00	48.74	SameSeq
2DD5	1	005E	006F	2DXB	1	003C	011K	False	8	8	0.00	37.17	SameSeq
1HBM	1	002B	004D	1HBN	1	001A	002B	False	4	4	0.14	55.01	SameSeq
1YKM	1	022J	023K	1YKN	1	015C	016D	False	24	24	0.07	53.51	SameSeq
1FZ6	1	001A	003C	1XVF	1	002B	003C	False	4	4	0.06	50.21	SameSeq
2AH0	1	001D	004B	2IUQ	1	002B	004H	False	4	4	0.00	48.27	SameSeq
1HHO	1	001A	002B	3IC2	1	002B	003C	False	4	4	0.00	39.42	SameSeq
3GPT	1	014N	0271	3GPW	1	013M	014N	False	4	4	0.00	44.54	SameSeq
1FZ2	1	001A	003C	1FZ7	1	002B	003C	False	4	4	0.10	50.38	SameSeq
2ZFO	1	010B	012D	2ZS1	1	018B	020D	True	6	6	0.88	3.92	SameSeq
1FZ0	1	002B	004D	1FZ6	1	002B	003C	False	4	4	0.06	50.16	SameSeq
2AH1	1	002H	003A	2OK4	1	002H	004B	False	4	4	0.00	48.62	SameSeq
2ZS0	1	003C	013A	2ZS1	1	013A	015C	False	12	12	0.00	37.02	SameSeq
1EJW	1	006A	007C	1KRA	1	007A	009C	False	6	6	0.22	34.43	SameSeq
2ZS0	1	003C	013A	2ZS1	1	021A	023C	False	12	12	0.00	37.02	SameSeq
1FZ6	1	001A	003C	1XVE	1	001A	004D	False	4	4	0.06	50.47	SameSeq
1JKJ	2	002E	003D	1SCU	1	003D	004E	True	4	4	0.00	57.08	SameSeq
2DD4	1	002B	004D	2DXB	2	001M	002N	False	12	12	0.00	64.88	SameSeq
1JKJ	1	001A	004B	1SCU	1	001A	002B	True	4	4	0.00	56.88	SameSeq
2A6H	2	002L	003M	2O5I	2	004K	006M	False	2	2	0.22	61.30	SameSeq
1M9P	1	002B	003C	1YFF	1	002B	003C	False	4	4	0.72	3.03	SameSeq
3DUF	1	004D	005I	3DV0	1	002B	005I	True	1	2	0.80	5.15	SameSeq
1SLU	1	001A	002B	1SLV	1	002B	003A	False	4	4	0.00	39.70	SameSeq
2DD5	1	001A	005E	2DXB	2	002N	010V	False	12	12	0.00	77.47	SameSeq
1V55	1	014N	020T	2EIJ	1	007G	014N	True	4	4	0.00	56.34	SameSeq
2ZFO	1	001A	015C	2ZS0	1	005A	007C	False	12	12	0.00	38.63	SameSeq
1J3Z	2	001E	004H	1XXT	1	001A	002B	False	4	4	0.00	39.64	SameSeq
1T60	4	002T	006X	1T61	1	005E	006F	False	6	6	0.18	49.29	SameSeq
2DXB	1	010J	011K	2ZZD	1	004D	008H	False	12	12	0.13	53.37	SameSeq
3DUF	2	003G	004H	3DV0	2	001E	004H	False	4	4	0.17	40.90	SameSeq
2IUP	1	002B	003D	2IUQ	1	001A	003D	False	4	4	0.00	48.29	SameSeq
1EOC	1	003A	004B	2BUQ	1	022B	023A	False	24	24	0.11	54.15	SameSeq
2AGL	1	001D	003A	2OK4	1	001D	004B	False	4	4	0.00	48.31	SameSeq
2PNZ	1	003A	006B	2PO1	1	008A	009B	True	6	6	0.00	55.20	SameSeq
2EIJ	1	014N	023W	3AG1	1	001A	010J	True	2	1	0.78	0.36	SameSeq
2ZFO	1	003C	013A	2ZS0	1	001A	003C	False	12	12	0.00	38.63	SameSeq
2DXB	2	008T	010V	2ZZD	1	001A	011K	False	12	12	0.00	77.49	SameSeq
1J40	2	001E	002F	3B75	1	001A	004D	False	4	4	0.00	40.03	SameSeq
2DD4	1	005E	007G	2DXB	1	008H	010J	False	12	12	0.00	77.86	SameSeq
2EIJ	1	007G	014N	3AG4	2	001N	007T	True	4	1	0.00	56.38	SameSeq
1MKO	1	003C	004D	2DN3	1	002B	003A	False	4	4	0.09	39.25	SameSeq
2AGX	1	001D	003A	2AGY	1	002H	003A	False	4	4	0.00	46.76	SameSeq
1V54	1	001A	007G	2EIK	1	007G	014N	True	4	4	0.00	56.31	SameSeq
1A0Z	1	002B	003C	1Y0T	1	001A	002B	False	4	4	0.00	39.95	SameSeq
1UM9	1	002B	003C	1UMC	1	003C	004D	False	4	4	0.11	40.63	SameSeq
1T60	1	004D	006F	1T61	1	003C	005E	False	6	6	0.14	52.53	SameSeq
2H8D	1	003C	004D	3GKV	1	001A	004B	False	4	4	0.05	40.15	SameSeq
1G09	1	001A	002B	1G0A	1	001A	004D	False	4	4	0.00	39.67	SameSeq
1PPJ	1	014Q	020W	2FYU	1	004D	010J	True	2	2	0.78	2.67	SameSeq
2DD5	1	007G	011K	2DXB	1	004D	005E	False	12	12	0.00	65.23	SameSeq
1Y22	1	001A	002B	1YE0	1	001A	004D	False	4	4	0.00	40.24	SameSeq
1UIW	2	002F	003G	2W6V	1	003C	004D	False	4	4	0.00	40.10	SameSeq
2DXB	1	002B	004D	2ZZD	1	001A	002B	False	12	12	0.00	65.32	SameSeq
1RAD	1	001A	002B	2FZG	1	006B	011C	False	12	12	0.00	82.13	SameSeq
1OCR	1	001A	010J	2EIL	1	014N	023W	True	2	2	0.87	0.62	SameSeq
1XU3	1	001A	003C	1XVC	1	002B	003C	False	4	4	0.08	50.21	SameSeq
2ZFO	1	017A	019C	2ZS1	1	001A	003C	True	12	12	0.80	4.07	SameSeq
2H8D	1	003C	004D	3GQG	1	002B	003C	False	4	4	0.00	38.33	SameSeq
1M9P	1	001A	004D	1YFF	2	001E	002F	False	4	4	0.00	39.02	SameSeq
2AH1	1	001D	004B	2HJB	1	001D	003A	False	4	4	0.00	48.33	SameSeq
2DXB	2	005Q	007S	2ZZD	1	007G	008H	False	12	12	0.09	53.47	SameSeq
1FWB	1	001A	003C	1FWE	1	004A	009C	False	6	6	0.22	34.46	SameSeq
1FZ2	1	002B	003C	1XVF	1	002B	004D	False	4	4	0.06	50.15	SameSeq
1M3D	1	001A	003C	1T60	3	002N	003O	False	6	6	0.02	35.92	SameSeq
1EOC	1	016B	017A	2BUQ	1	011A	012B	False	24	24	0.10	54.08	SameSeq
2DYR	1	001A	020T	3AG4	2	001N	007T	True	4	1	0.00	56.35	SameSeq
2HJ4	1	002H	004B	2OK6	1	002H	003A	False	4	4	0.00	49.63	SameSeq
2DXB	1	002B	012L	2ZZD	1	011K	012L	False	8	8	0.00	37.30	SameSeq
2DXB	2	001M	002N	2DXC	1	002B	010J	False	12	12	0.09	53.88	SameSeq
2DXB	1	003C	011K	2ZZD	1	008H	009I	False	8	8	0.00	37.44	SameSeq
3PCC	1	002M	003B	3PCF	1	023F	024R	False	24	24	0.07	53.24	SameSeq
1RVW	1	001A	002B	1VWT	1	002B	003C	False	4	4	0.04	38.93	SameSeq
1EOC	1	003A	018B	2BUQ	1	011A	016B	True	24	24	0.80	0.25	SameSeq
1FZ2	1	002B	003C	1XU5	1	002B	004D	False	4	4	0.06	50.12	SameSeq
1FWA	1	001A	006C	1FWD	1	007A	009C	False	6	6	0.22	34.40	SameSeq
2PRC	1	001C	004H	6PRC	1	001C	004H	True	1	1	0.83	0.32	SameSeq
1FWA	1	001A	006C	1FWB	1	004A	006C	False	6	6	0.22	34.41	SameSeq
1EOC	1	012B	023A	2BUQ	1	007A	008B	False	24	24	0.10	54.08	SameSeq
1HAB	1	002B	003C	1J40	2	003G	004H	False	4	4	0.00	40.28	SameSeq
2ZFO	1	005A	023C	2ZS0	1	021A	023C	False	12	12	0.00	38.63	SameSeq
2DD5	1	010J	011K	2DXC	1	001A	011K	False	12	12	0.09	53.78	SameSeq
2DXB	1	001A	002B	2ZZD	1	004D	008H	False	12	12	0.09	53.70	SameSeq
1FIN	2	001C	002D	1OKV	1	001A	002B	True	1	1	0.88	1.41	SameSeq
1J3Z	2	003G	004H	1XXT	1	002B	003C	False	4	4	0.00	39.49	SameSeq
1G0B	1	002B	003A	1Y8K	1	001A	002B	False	4	4	0.05	39.43	SameSeq
2DD5	1	001A	002B	2DXB	1	004D	008H	False	12	12	0.09	53.57	SameSeq
1RAB	1	006B	011C	1RAC	1	004D	009A	False	12	12	0.78	2.96	SameSeq
2PO1	1	008A	009B	2PO2	1	001A	004B	True	6	6	0.00	55.11	SameSeq
1V55	1	007G	016P	2EIK	1	003C	007G	True	3	2	0.00	56.29	SameSeq
2DD5	1	005E	007G	2DXB	2	010V	011W	False	12	12	0.13	53.43	SameSeq
2DN1	1	003A	004B	3B75	3	001S	004T	False	4	4	0.00	39.90	SameSeq
1HBH	1	001A	004D	1PBX	1	003A	004B	False	4	4	0.00	37.77	SameSeq
3PCC	1	017C	018O	3PCF	1	004N	005C	False	24	24	0.07	53.01	SameSeq
1R1X	1	001A	004B	1R1Y	1	001A	004D	True	4	4	0.78	3.43	SameSeq
2OCC	1	001A	010J	3ABK	1	001A	010J	True	1	1	0.82	0.57	SameSeq
1FZ0	1	002B	003C	1XU3	1	002B	004D	False	4	4	0.06	50.06	SameSeq
1T60	2	005K	006L	1T61	1	002B	006F	False	6	6	0.18	49.37	SameSeq
1EJX	1	004C	006A	1KRA	1	001A	006C	False	6	6	0.22	34.19	SameSeq
1EJX	1	006A	007C	1FWJ	1	007A	009C	False	6	6	0.21	34.40	SameSeq
2DXB	2	002N	003O	2DXC	1	002B	012L	False	8	8	0.00	37.41	SameSeq
2BUY	1	008B	009A	2BV0	1	001A	002B	False	24	24	0.14	54.28	SameSeq
1PPJ	1	003C	005E	2FYU	1	003C	005E	False	4	4	0.00	72.32	SameSeq
1NO9	1	001L	002H	4HTC	1	001L	002H	True	1	1	0.88	4.24	SameSeq
1FZ5	1	002B	004D	1XVE	1	002B	003C	False	4	4	0.08	50.41	SameSeq
1L5H	1	002B	003A	1M1N	2	001E	002F	False	4	4	0.00	75.26	SameSeq
1RAA	1	011C	012D	1RAD	1	004D	009A	False	12	12	0.00	83.63	SameSeq
1G9V	1	003C	004D	1QXD	1	001A	004D	False	4	4	0.00	40.22	SameSeq
1YKK	1	001A	006F	1YKL	1	021I	022J	False	24	24	0.07	53.31	SameSeq
1NKZ	1	001A	002B	2FKW	1	012L	013M	False	18	20	0.08	20.77	SameSeq
1KRA	1	001A	003C	2KAU	1	001A	006C	False	6	6	0.22	34.43	SameSeq
2ZXW	2	001N	010W	3AG1	1	001A	010J	True	1	1	0.78	0.36	SameSeq
1YKK	1	002B	003C	1YKL	1	021I	022J	False	24	24	0.07	53.12	SameSeq
2ZFO	1	013A	015C	2ZS1	1	021A	023C	True	12	12	0.80	4.07	SameSeq
2EIJ	1	007G	014N	2EIK	1	014N	020T	True	4	4	0.00	56.27	SameSeq
1FZ1	1	001A	004D	1FZ6	1	002B	004D	False	4	4	0.06	50.10	SameSeq
1RAB	1	001A	008D	1RAC	1	003C	010B	False	12	12	0.84	2.95	SameSeq
2DXB	1	003C	011K	2DXC	1	005E	006F	False	8	8	0.00	37.15	SameSeq
1YKK	1	016D	017E	1YKL	1	013A	014B	False	24	24	0.07	52.55	SameSeq
1G0U	1	024X	025Y	3GPT	1	010J	025Y	False	4	4	0.00	50.47	SameSeq
2BUT	1	020B	021A	2BUW	1	011A	012B	False	24	24	0.11	54.15	SameSeq
2BUY	1	003A	006B	2BV0	1	019A	020B	False	24	24	0.14	54.28	SameSeq
2AGY	1	001D	004B	2IUQ	1	001A	003D	False	4	4	0.00	48.21	SameSeq
2BUY	1	018B	021A	2BV0	1	013A	014B	False	24	24	0.14	54.28	SameSeq
1FWJ	1	001A	003C	2KAU	1	003C	007A	False	6	6	0.22	34.42	SameSeq
1M34	1	004D	008H	2AFH	1	002B	006F	True	4	2	0.55	18.07	SameSeq
1NQP	1	002B	003C	1YVT	1	001A	002B	False	4	4	0.00	39.40	SameSeq
3PCC	1	023F	024R	3PCF	1	022Q	023F	False	24	24	0.07	53.11	SameSeq
1FZ3	1	001A	004D	1FZ9	1	002B	004D	False	4	4	0.06	50.09	SameSeq
2DXB	2	004P	008T	2DXC	1	010J	011K	False	12	12	0.09	53.56	SameSeq
2DD5	1	004D	005E	2DXC	1	008H	010J	False	12	12	0.00	65.22	SameSeq
1Y0T	1	003C	004D	1Y0W	1	002B	003C	False	4	4	0.00	39.58	SameSeq
1V55	1	014N	020T	2EIJ	1	001A	020T	True	4	4	0.00	56.34	SameSeq
2BUY	1	010B	013A	2BV0	1	003A	004B	False	24	24	0.14	54.28	SameSeq
1YVT	1	001A	002B	3DUT	1	002B	003C	False	4	4	0.00	38.50	SameSeq
1JKJ	2	001D	004E	1SCU	1	003D	004E	True	4	4	0.00	57.08	SameSeq
1PBX	1	001A	004B	2PEG	1	002B	003A	True	4	4	0.80	2.43	SameSeq
3GPT	1	024X	025Y	3HYE	1	010J	025Y	False	4	4	0.00	50.67	SameSeq
2DD4	1	004D	008H	2DD5	1	001A	002B	False	12	12	0.09	53.48	SameSeq
2AGZ	1	002H	003A	2IUP	1	001A	003D	False	4	4	0.00	48.61	SameSeq
2DN2	1	001A	002B	3D7O	1	001A	004B	False	4	4	0.00	40.04	SameSeq
1FZ4	1	002B	004D	1XVE	1	002B	003C	False	4	4	0.06	50.42	SameSeq
1FWD	1	001A	006C	1FWE	1	007A	009C	False	6	6	0.22	34.36	SameSeq
1QSI	1	001A	004D	1SDK	1	001A	002B	False	4	4	0.00	38.93	SameSeq
1RAB	1	003C	004D	1RAC	1	006B	011C	False	12	12	0.00	83.80	SameSeq
2ZFO	1	021A	023C	2ZS1	1	009A	011C	True	12	12	0.80	4.07	SameSeq
1CLS	1	002B	003C	1LJW	1	003A	004B	False	4	4	0.00	38.66	SameSeq
1NTM	1	003C	016E	1PP9	1	003C	015R	True	4	4	0.85	1.79	SameSeq
1EOC	1	005A	022B	2BUQ	1	001A	002B	False	24	24	0.10	54.08	SameSeq
1NKZ	1	010D	011E	2FKW	1	017R	018S	False	18	20	0.08	21.29	SameSeq
2JE6	1	001A	005B	2JEB	1	007A	008B	True	6	6	0.02	55.42	SameSeq
1RAB	1	006B	011C	1RAC	1	005A	006B	False	12	12	0.00	83.99	SameSeq
2BUY	1	007A	014B	2BV0	1	003A	004B	False	24	24	0.14	54.28	SameSeq
1NKZ	1	013A	014B	2FKW	1	001A	018S	False	18	20	0.00	20.72	SameSeq
2IUR	1	002B	004H	2OIZ	1	002H	003A	False	4	4	0.00	50.65	SameSeq
1FYZ	1	001A	003C	1FZ5	1	001A	004D	False	4	4	0.08	50.03	SameSeq
1FZ1	1	002B	003C	1FZ7	1	001A	003C	False	4	4	0.08	50.23	SameSeq
1YKM	1	013A	014B	1YKN	1	007G	012L	False	24	24	0.07	53.17	SameSeq
1EJX	1	007C	009A	1FWJ	1	004A	009C	False	6	6	0.22	34.18	SameSeq
1U5B	1	001A	004B	1WCI	1	003A	004B	False	4	4	0.13	41.32	SameSeq
2BEV	1	002B	004A	2BEW	1	001A	002B	False	4	4	0.15	41.70	SameSeq
1HBH	1	001A	004D	1S5Y	1	001A	002B	False	4	4	0.00	41.10	SameSeq
1HGB	1	003C	004D	3KMF	1	001A	004G	False	4	4	0.00	39.82	SameSeq
1YKM	1	001A	006F	1YKN	1	019G	020H	False	24	24	0.07	53.46	SameSeq
2DD4	1	003C	011K	2DD5	1	002B	003C	False	8	8	0.00	37.26	SameSeq
1KZU	1	005G	006H	2FKW	1	012L	013M	False	18	20	0.09	20.74	SameSeq
2DXB	2	001M	005Q	2DXC	1	010J	011K	False	12	12	0.00	65.05	SameSeq
2AGL	1	001D	003A	2IUR	1	002B	003D	False	4	4	0.00	48.46	SameSeq
2AGX	1	001D	004B	2IUP	1	002B	004H	False	4	4	0.00	48.36	SameSeq
1FYZ	1	002B	003C	1FZ3	1	002B	004D	False	4	4	0.06	50.14	SameSeq
2DD4	1	004D	008H	2DXB	1	007G	011K	False	12	12	0.00	77.52	SameSeq
2HJB	1	001D	004B	2IUQ	1	002B	004H	False	4	4	0.00	48.27	SameSeq
2DYR	1	014N	020T	2EIJ	1	001A	020T	True	4	4	0.00	56.31	SameSeq
1FZ0	1	002B	003C	1FZ6	1	001A	003C	False	4	4	0.06	50.16	SameSeq
1LJW	1	002B	003A	1UIW	2	001E	004H	True	4	4	0.75	3.79	SameSeq
2ZLT	1	002B	003A	2ZLV	1	001A	002B	False	4	4	0.00	39.48	SameSeq
2DD5	1	002B	004D	2DXC	1	004D	008H	False	12	12	0.00	77.52	SameSeq
1FWA	1	003C	007A	1FWC	1	004A	006C	False	6	6	0.22	34.40	SameSeq
1RAD	1	007C	008D	1RAG	1	003C	010B	False	12	12	0.00	83.85	SameSeq
1FWJ	1	002B	003C	2KAU	1	002B	006C	False	6	6	0.00	89.68	SameSeq
2DD5	1	001A	002B	2DXB	2	007S	011W	False	12	12	0.00	65.27	SameSeq
2DXB	2	001M	005Q	2ZZD	1	004D	008H	False	12	12	0.00	77.51	SameSeq
2DD5	1	007G	008H	2DXC	1	001A	005E	False	12	12	0.00	65.19	SameSeq
3PCC	1	010Q	011F	3PCF	1	019D	020P	False	24	24	0.07	53.36	SameSeq
2H8D	1	001A	004D	2H8F	1	001A	002B	False	4	4	0.00	38.42	SameSeq
2DD4	1	004D	005E	2ZZD	1	008H	010J	False	12	12	0.00	65.23	SameSeq
1EOC	1	003A	018B	2BUQ	1	012B	019A	True	24	24	0.80	0.25	SameSeq
1EOC	1	001A	024B	2BUQ	1	022B	023A	True	24	24	0.80	0.25	SameSeq
1NKZ	1	010D	011E	2FKW	1	009I	010J	False	18	20	0.08	21.20	SameSeq
1M3D	2	001G	003I	1T60	2	003I	005K	False	6	6	0.15	52.51	SameSeq
1NTM	1	004D	006F	1PPJ	1	014Q	016S	True	2	2	0.89	1.13	SameSeq
1RQ4	1	003C	004D	1UIW	2	001E	004H	False	4	4	0.00	40.41	SameSeq
1NKZ	1	001A	002B	2FKW	1	014N	015O	False	18	20	0.00	20.73	SameSeq
1YKM	1	023K	024L	1YKN	1	022J	023K	False	24	24	0.07	53.40	SameSeq
1UMC	1	002B	003C	1UMD	1	001A	002B	False	4	4	0.12	40.92	SameSeq
1EOC	1	017A	018B	2BUQ	1	012B	019A	False	24	24	0.11	54.15	SameSeq
1W0J	1	006F	007G	2V7Q	1	005E	007G	True	3	3	0.05	21.31	SameSeq
2DXB	2	001M	005Q	2DXC	1	004D	005E	False	12	12	0.00	65.06	SameSeq
2A68	2	001K	003M	2O5I	2	005L	006M	False	2	2	0.23	61.34	SameSeq
1EOC	1	014B	021A	2BUQ	1	005A	006B	False	24	24	0.10	54.08	SameSeq
1KZU	1	015D	016E	2FKW	1	010J	011K	False	18	20	0.09	20.86	SameSeq
2DD4	1	001A	011K	2DXB	2	001M	002N	False	12	12	0.09	53.88	SameSeq
1RAE	1	011C	012D	1RAF	1	002B	007C	False	12	12	0.00	83.87	SameSeq
1WCI	1	003A	004B	1X80	1	002B	003A	False	4	4	0.13	41.30	SameSeq
2A53	1	003C	004D	2A54	1	001A	004D	False	8	8	0.05	41.34	SameSeq
1FZ7	1	002B	004D	1XVE	1	002B	003C	False	4	4	0.06	50.47	SameSeq
1YKM	1	021I	022J	1YKN	1	001A	006F	False	24	24	0.04	53.39	SameSeq
1BIJ	1	002B	003C	1SDK	1	001A	004D	True	4	4	0.73	3.03	SameSeq
2ZLU	1	003A	004B	2ZLV	1	002B	003A	False	4	4	0.09	39.26	SameSeq
1FWA	1	002B	006C	1FWD	1	002B	003C	False	6	6	0.00	89.67	SameSeq
2DD4	1	005E	009I	2DD5	1	002B	003C	False	8	8	0.00	37.08	SameSeq
2A54	1	002B	003C	2A56	1	001A	002B	False	8	8	0.06	41.33	SameSeq
1HBM	1	004D	006F	1HBU	1	003C	004D	False	4	4	0.00	92.58	SameSeq
1RAD	1	011C	012D	2FZG	1	001A	008D	False	12	12	0.00	82.87	SameSeq
2HJB	1	002H	004B	2IUR	1	001A	004H	False	4	4	0.00	50.30	SameSeq
1PP9	1	014Q	020W	2FYU	1	015D	021J	True	2	2	0.79	2.56	SameSeq
2BUT	1	017A	024B	2BUW	1	003A	004B	False	24	24	0.11	54.15	SameSeq
1T60	2	002H	006L	1T61	1	002B	003C	False	6	6	0.18	49.11	SameSeq
1LOB	1	003C	004D	1LOC	2	004F	006G	True	2	3	0.07	43.45	SameSeq
1HHO	1	003A	004B	1RPS	1	002B	003C	False	4	4	0.00	38.78	SameSeq
1NTM	1	018G	019H	2A06	1	017T	018U	True	2	1	0.80	1.57	SameSeq
2IUR	1	001A	004H	2OK4	1	002H	004B	False	4	4	0.00	50.51	SameSeq
2A68	2	002L	003M	2A69	2	001K	003M	False	2	2	0.26	61.39	SameSeq
2DXC	1	001A	005E	2ZZD	1	005E	007G	False	12	12	0.00	77.62	SameSeq
1FZ4	1	001A	004D	1XVF	1	002B	004D	False	4	4	0.06	50.13	SameSeq
2OIZ	1	001D	003A	2OK4	1	001D	004B	False	4	4	0.00	48.72	SameSeq
1PBX	1	002B	003A	1S5X	1	002B	003A	True	4	4	0.83	2.64	SameSeq
2ZLT	1	001A	002B	2ZLU	1	002B	003A	False	4	4	0.05	39.90	SameSeq
2DXB	1	007G	011K	2ZZD	1	004D	005E	False	12	12	0.00	65.55	SameSeq
3CFF	1	001L	002A	3CFH	1	002A	005R	False	8	8	0.05	40.43	SameSeq
2DD4	1	008H	010J	2DD5	1	001A	002B	False	12	12	0.00	65.17	SameSeq
2PO0	1	003A	004B	2PO1	1	003B	005A	True	6	6	0.00	55.25	SameSeq
2ZS0	1	007C	021A	2ZS1	1	001A	003C	False	12	12	0.00	37.02	SameSeq
1S5C	1	001A	004F	1S5D	1	001A	006H	False	5	5	0.29	42.97	SameSeq
2DXB	2	007S	011W	2ZZD	1	001A	011K	False	12	12	0.00	77.63	SameSeq
2A68	1	002B	003C	2A69	2	001K	003M	False	2	2	0.27	60.75	SameSeq
1R4P	1	001A	002B	2GA4	1	001A	006F	False	5	5	0.61	22.46	SameSeq
1UIW	2	001E	002F	3IC2	1	002B	003C	False	4	4	0.00	40.37	SameSeq
2EIJ	1	007G	014N	2ZXW	1	001A	007G	True	4	1	0.00	56.36	SameSeq
1PBX	1	001A	002B	2H8F	1	001A	004D	False	4	4	0.00	37.44	SameSeq
1OAO	1	001A	004D	3I01	1	001A	004N	False	4	4	0.00	62.18	SameSeq
1V55	1	001A	020T	2EIL	1	001A	007G	True	4	4	0.00	56.34	SameSeq
1M34	2	001I	006N	2AFK	1	003C	007G	False	4	4	0.26	38.19	SameSeq
2IUR	1	001A	003D	2OK6	1	002H	003A	False	4	4	0.00	48.92	SameSeq
2DD4	1	006F	008H	2DXB	2	002N	003O	False	8	8	0.00	37.42	SameSeq
1S5B	1	001A	002D	1S5D	1	001A	002D	True	5	5	0.80	1.07	SameSeq
2DD4	1	004D	008H	2DXC	1	001A	005E	False	12	12	0.00	77.64	SameSeq
1MG2	1	001A	002B	1MG3	2	002J	005M	False	4	4	0.02	48.00	SameSeq
2DD5	1	008H	010J	2ZZD	1	002B	004D	False	12	12	0.89	0.39	SameSeq
1FYZ	1	001A	004D	1FZ5	1	001A	003C	False	4	4	0.06	50.16	SameSeq
2DXB	1	008H	009I	2DXC	1	003C	011K	False	8	8	0.00	37.30	SameSeq
1EOC	1	012B	023A	2BUQ	1	011A	012B	False	24	24	0.10	54.08	SameSeq
1EGV	1	004L	005E	1UC5	1	004L	005E	True	2	2	0.88	1.72	SameSeq
1PBX	1	002B	003A	3GQG	1	001A	002B	False	4	4	0.00	40.93	SameSeq
1YKM	1	019G	024L	1YKN	1	013A	014B	False	24	24	0.07	53.36	SameSeq
1J41	1	003C	004D	2DXM	1	002B	003C	False	4	4	0.00	39.57	SameSeq
2DXB	2	004P	005Q	2DXC	1	001A	011K	False	12	12	0.09	53.61	SameSeq
1J3Y	2	003G	004H	1UIW	1	002B	003C	False	4	4	0.00	40.05	SameSeq
2DYS	1	001A	020T	3AG4	1	001A	007G	True	4	1	0.00	56.55	SameSeq
1EOC	1	008B	009A	2BUQ	1	023A	024B	False	24	24	0.10	54.08	SameSeq
1JSU	1	001A	002B	1OKV	2	001C	002D	True	1	1	0.89	0.98	SameSeq
1M3D	2	004J	006L	1T60	2	005K	006L	False	6	6	0.03	35.42	SameSeq
2DXB	1	001A	005E	2ZZD	1	005E	007G	False	12	12	0.00	77.36	SameSeq
2DD4	1	001A	011K	2DXB	2	001M	005Q	False	12	12	0.00	77.58	SameSeq
1FZ0	1	002B	003C	1FZ3	1	001A	003C	False	4	4	0.08	50.16	SameSeq
2OCC	1	004D	013M	3AG4	1	004D	013M	True	1	1	0.87	0.51	SameSeq
1D0G	1	003T	005B	1DU3	2	003I	006L	False	6	6	0.00	50.96	SameSeq
1U5B	1	003A	004B	2BEV	1	001A	005B	False	4	4	0.15	41.35	SameSeq
3KMF	1	003E	004G	4HHB	1	003C	004D	True	4	4	0.87	0.41	SameSeq
1YKK	1	009I	010J	1YKL	1	002B	003C	False	24	24	0.07	53.35	SameSeq
1FZ5	1	002B	003C	1XVE	1	002B	004D	False	4	4	0.06	50.07	SameSeq
2DD4	1	001A	002B	2DXB	1	008H	010J	False	12	12	0.00	65.00	SameSeq
2DXC	1	004D	008H	2ZZD	1	010J	011K	False	12	12	0.09	53.54	SameSeq
1RQ3	1	001A	004D	2D60	1	003C	004D	True	4	4	0.00	39.62	SameSeq
1NQP	1	001A	004D	3DUT	1	001A	002B	False	4	4	0.00	39.83	SameSeq
2H8F	1	002B	003C	3GQG	1	001A	002B	False	4	4	0.00	38.33	SameSeq
2ZFO	1	005A	007C	2ZS1	1	003C	013A	False	12	12	0.00	34.98	SameSeq
1HHO	1	003A	004B	1MKO	1	001A	004D	False	4	4	0.00	39.83	SameSeq
3PCC	1	019D	024R	3PCF	1	015B	016N	False	24	24	0.07	53.14	SameSeq
1R1X	1	001A	004B	1R1Y	1	003C	004D	False	4	4	0.00	40.02	SameSeq
2BUY	1	008B	009A	2BV0	1	023A	024B	False	24	24	0.14	54.28	SameSeq
1XU3	1	002B	004D	1XVG	1	002B	003C	False	4	4	0.06	50.23	SameSeq
1YKK	1	007G	012L	1YKL	1	017E	018F	False	24	24	0.07	53.08	SameSeq
2BUY	1	003A	006B	2BV0	1	005A	006B	False	24	24	0.14	54.28	SameSeq
1M1N	2	002F	003G	3MIN	1	001A	002B	False	4	4	0.00	78.15	SameSeq
1G9V	1	001A	004D	1QXD	1	003C	004D	False	4	4	0.00	37.87	SameSeq
1KRA	1	004A	009C	2KAU	1	001A	003C	False	6	6	0.22	34.41	SameSeq
1Q95	1	004D	010J	1RAD	1	001A	008D	True	6	12	0.00	78.38	SameSeq
1FZ1	1	002B	004D	1XVB	1	002B	003C	False	4	4	0.06	50.25	SameSeq
1NS9	1	003A	004B	2ZLU	1	001A	004B	False	4	4	0.05	39.80	SameSeq
1V55	1	007G	014N	3ABM	2	001N	007T	True	4	1	0.00	56.37	SameSeq
2DYR	1	007G	014N	2EIK	1	001A	007G	True	4	4	0.00	56.26	SameSeq
2DD5	1	008H	010J	2ZZD	1	007G	011K	True	12	12	0.89	0.60	SameSeq
1EOC	1	006B	013A	2BUQ	1	017A	018B	False	24	24	0.10	54.08	SameSeq
1YKM	1	020H	021I	1YKN	1	003C	004D	False	24	24	0.07	53.39	SameSeq
1YKM	1	021I	022J	1YKN	1	004D	005E	False	24	24	0.07	53.25	SameSeq
2DYR	1	014N	023W	3AG1	1	001A	010J	True	2	1	0.78	0.32	SameSeq
1S5Y	1	001A	004D	2H8F	1	003C	004D	False	4	4	0.00	40.97	SameSeq
2DD5	1	006F	008H	2DXB	1	002B	003C	False	8	8	0.00	37.31	SameSeq
3PCC	1	002M	003B	3PCF	1	021E	022Q	False	24	24	0.07	53.22	SameSeq
1FZ0	1	001A	004D	1FZ7	1	002B	004D	False	4	4	0.06	50.05	SameSeq
1FZ8	1	001A	003C	1XU3	1	001A	004D	False	4	4	0.08	50.09	SameSeq
2DD5	1	008H	009I	2ZZD	1	006F	008H	False	8	8	0.00	39.15	SameSeq
2DXB	1	002B	004D	2ZZD	1	004D	008H	False	12	12	0.00	77.63	SameSeq
1J40	2	003G	004H	2DN1	1	002B	003A	False	4	4	0.04	39.96	SameSeq
1SLV	1	001A	004B	1SLX	1	001A	002B	False	4	4	0.00	39.74	SameSeq
1O5G	1	001L	002H	1QHR	1	001A	002B	True	1	1	0.84	2.83	SameSeq
1EOC	1	012B	023A	2BUQ	1	019A	020B	False	24	24	0.10	54.08	SameSeq
2BUY	1	003A	006B	2BV0	1	007A	008B	False	24	24	0.14	54.28	SameSeq
1YKK	1	023K	024L	1YKL	1	013A	018F	False	24	24	0.10	53.30	SameSeq
2BUY	1	003A	004B	2BV0	1	007A	014B	False	24	24	0.14	54.24	SameSeq
1FZ1	1	001A	003C	1FZ7	1	001A	004D	False	4	4	0.06	50.33	SameSeq
1YKM	1	014B	015C	1YKN	1	023K	024L	False	24	24	0.07	53.35	SameSeq
1FWA	1	005B	009C	1FWC	1	008B	009C	False	6	6	0.00	89.66	SameSeq
2DXC	1	008H	009I	2ZZD	1	005E	009I	False	8	8	0.00	37.15	SameSeq
1RAB	1	005A	006B	1RAC	1	005A	012D	False	12	12	0.00	83.86	SameSeq
2DD4	1	004D	005E	2DXC	1	005E	007G	False	12	12	0.09	53.61	SameSeq
2PNZ	1	005A	006B	2PO1	1	006B	008A	True	6	6	0.00	55.11	SameSeq
1G0A	1	001A	002B	1HDA	1	002B	003C	False	4	4	0.00	38.65	SameSeq
1FWC	1	005B	006C	1FWE	1	003C	008B	False	6	6	0.00	89.68	SameSeq
1HHO	1	001A	002B	1MKO	1	003C	004D	False	4	4	0.88	1.40	SameSeq
2JE6	1	002B	007A	2JEA	1	001A	002B	True	6	6	0.02	55.62	SameSeq
2PNZ	1	003A	004B	2PO2	1	002B	005A	True	6	6	0.00	55.09	SameSeq
1KZU	1	010E	011G	1NKZ	1	017E	018F	False	18	18	0.09	21.22	SameSeq
2DD5	1	010J	011K	2DXB	1	001A	005E	False	12	12	0.00	65.16	SameSeq
1KZU	1	005G	006H	2FKW	1	007G	010J	True	18	20	0.29	20.86	SameSeq
1M34	1	003C	007G	2AFH	1	001A	006F	True	4	1	0.06	46.01	SameSeq
2A69	2	001K	003M	2O5I	1	004A	006C	True	2	2	0.87	1.46	SameSeq
2AGW	1	002H	004B	2HJ4	1	001D	004B	False	4	4	0.00	48.67	SameSeq
1FZ8	1	001A	003C	1XVF	1	002B	003C	False	4	4	0.06	50.21	SameSeq
1RAA	1	007C	008D	1RAD	1	004D	009A	False	12	12	0.00	83.63	SameSeq
1FZ3	1	001A	003C	1FZ7	1	001A	004D	False	4	4	0.08	50.32	SameSeq
1NKZ	1	007A	008B	2FKW	1	002B	003C	False	18	20	0.08	20.44	SameSeq
2DD5	1	004D	005E	2DXC	1	001A	011K	False	12	12	0.09	53.77	SameSeq
3PCC	1	019D	020P	3PCF	1	013A	018O	False	24	24	0.07	53.06	SameSeq
2DD5	1	001A	005E	2DXB	2	004P	008T	False	12	12	0.00	77.47	SameSeq
2AGZ	1	002H	003A	2IUP	1	002B	004H	False	4	4	0.00	48.71	SameSeq
2HJ4	1	002H	003A	2HJB	1	001D	003A	False	4	4	0.00	48.57	SameSeq
1FWB	1	005B	009C	1FWE	1	005B	006C	False	6	6	0.00	89.66	SameSeq
1EGV	1	001A	002B	1IWB	1	004L	005E	True	2	2	0.86	1.59	SameSeq
1X80	1	001A	004B	2BEU	1	004A	005B	False	4	4	0.13	41.35	SameSeq
1YKK	1	009I	010J	1YKL	1	019G	024L	False	24	24	0.07	53.24	SameSeq
1YKM	1	013A	014B	1YKN	1	002B	003C	False	24	24	0.07	53.19	SameSeq
2BUY	1	007A	008B	2BV0	1	010B	013A	False	24	24	0.14	54.24	SameSeq
3DHH	1	003C	005A	3I63	1	001A	003C	True	4	2	0.00	50.83	SameSeq
1Y4G	1	001A	002B	1YEU	1	002B	003C	False	4	4	0.00	40.56	SameSeq
2DD5	1	007G	011K	2DXB	2	005Q	007S	False	12	12	0.00	77.71	SameSeq
1NQP	1	001A	004D	1YVT	1	001A	002B	False	4	4	0.00	39.19	SameSeq
2BUT	1	005A	006B	2BUW	1	012B	019A	False	24	24	0.11	54.12	SameSeq
2AFK	1	002B	003C	3MIN	1	003C	004D	False	4	4	0.00	78.06	SameSeq
1EJW	1	006A	007C	2KAU	1	007A	009C	False	6	6	0.22	34.41	SameSeq
1A5L	1	003C	007A	1A5O	1	007A	009C	False	6	6	0.17	34.43	SameSeq
1YKM	1	001A	002B	1YKN	1	019G	024L	False	24	24	0.07	53.17	SameSeq
1NKZ	1	014B	015C	2FKW	1	001A	004D	False	18	20	0.00	39.48	SameSeq
2ZFO	1	018B	020D	2ZS0	1	010B	012D	True	6	6	0.82	4.11	SameSeq
1B86	1	003C	004D	1YZI	1	002B	003A	False	4	4	0.00	40.02	SameSeq
2DXB	2	002N	004P	2ZZD	1	002B	010J	False	12	12	0.00	77.42	SameSeq
2AGL	1	001D	003A	2AH1	1	002H	003A	False	4	4	0.00	48.29	SameSeq
2BUY	1	008B	009A	2BV0	1	017A	018B	False	24	24	0.14	54.28	SameSeq
2ZFO	1	006B	008D	2ZS0	1	022B	024D	True	6	6	0.82	4.11	SameSeq
1EOC	1	010B	019A	2BUQ	1	017A	024B	False	24	24	0.80	0.25	SameSeq
2DXM	1	001A	004D	3D7O	1	002B	003A	True	4	4	0.83	3.59	SameSeq
1M34	2	001I	002J	2MIN	1	002B	003C	False	4	4	0.00	78.04	SameSeq
2DXB	2	008T	009U	2DXC	1	002B	012L	False	8	8	0.00	37.36	SameSeq
2PO0	1	002B	003A	2PO1	1	008A	009B	True	6	6	0.00	55.31	SameSeq
1A0U	1	001A	002B	1Y0W	1	001A	004D	False	4	4	0.00	39.82	SameSeq
1RAA	1	002B	007C	1RAH	1	011C	012D	False	12	12	0.00	83.85	SameSeq
3PCC	1	007D	008P	3PCF	1	022Q	023F	False	24	24	0.07	53.14	SameSeq
1RAD	1	007C	008D	1RAG	1	005A	012D	False	12	12	0.00	83.72	SameSeq
2AGL	1	001D	003A	2OK4	1	002H	003A	False	4	4	0.00	48.34	SameSeq
1FSX	1	001A	004D	1G0A	1	002B	003C	True	4	4	0.76	2.58	SameSeq
1UMB	1	003C	004D	1UMC	1	001A	004D	False	4	4	0.12	40.34	SameSeq
1V55	1	001A	007G	2EIJ	1	007G	014N	True	4	4	0.00	56.31	SameSeq
2A68	2	001K	003M	2A69	1	002B	003C	False	2	2	0.23	60.66	SameSeq
2DD5	1	010J	011K	2DXB	1	005E	007G	False	12	12	0.13	53.45	SameSeq
2DXC	1	002B	004D	2ZZD	1	007G	008H	False	12	12	0.00	65.21	SameSeq
2DD5	1	010J	011K	2DXC	1	002B	010J	False	12	12	0.13	53.52	SameSeq
1FZ9	1	002B	003C	1XU5	1	001A	003C	False	4	4	0.10	50.20	SameSeq
1U5B	1	001A	004B	1X80	1	003A	004B	False	4	4	0.15	41.30	SameSeq
1V4W	1	001A	004D	1V4X	1	003C	004D	False	4	4	0.04	38.10	SameSeq
1BUW	1	002B	003C	1HHO	1	001A	004B	True	4	4	0.74	3.68	SameSeq
1EOC	1	016B	017A	2BUQ	1	018B	021A	False	24	24	0.80	0.25	SameSeq
2EIJ	1	001A	020T	3ABK	1	001A	007G	True	4	1	0.00	56.36	SameSeq
1LJW	1	001A	004B	2DN2	1	001A	002B	False	4	4	0.00	39.92	SameSeq
1KZU	1	003D	004E	2FKW	1	001A	018S	False	18	20	0.00	20.86	SameSeq
1FSX	1	002B	003C	1G08	1	001A	002B	False	4	4	0.00	39.89	SameSeq
2DD5	1	002B	010J	2DXC	1	001A	005E	False	12	12	0.00	77.83	SameSeq
1V54	1	001A	020T	3ABK	1	001A	007G	True	4	1	0.00	56.37	SameSeq
1HTL	1	005H	007C	1LTA	1	003F	007C	False	5	5	0.24	29.35	SameSeq
1KZU	1	011G	012H	2FKW	1	001A	004D	True	18	20	0.32	20.89	SameSeq
1KZU	1	014B	015D	1NKZ	1	011E	012F	False	18	18	0.09	21.22	SameSeq
1FWB	1	002B	006C	1FWD	1	008B	009C	False	6	6	0.00	89.68	SameSeq
1B86	1	002B	003C	1XZ2	1	001A	002B	False	4	4	0.00	39.43	SameSeq
2BUT	1	001A	002B	2BUW	1	010B	013A	False	24	24	0.11	54.12	SameSeq
1M34	2	003K	004L	2MIN	1	002B	003C	False	4	4	0.00	78.07	SameSeq
2DN1	1	002B	003A	3B75	3	001S	004T	True	4	4	0.63	3.69	SameSeq
2AGL	1	002H	004B	2AH1	1	001D	004B	False	4	4	0.00	48.32	SameSeq
1FWA	1	005B	006C	1FWB	1	003C	008B	False	6	6	0.00	89.66	SameSeq
1A0Z	1	001A	004D	1Y0T	1	003C	004D	False	4	4	0.00	39.58	SameSeq
3ABO	1	002B	003C	3ABR	1	003C	004D	False	4	4	0.00	66.75	SameSeq
1PBX	1	003A	004B	3GQG	1	002B	003C	False	4	4	0.00	37.50	SameSeq
2BUT	1	001A	014B	2BUW	1	023A	024B	False	24	24	0.11	54.15	SameSeq
2H3X	1	001A	005E	2IAA	1	001A	002B	True	4	1	0.00	48.56	SameSeq
1PP9	1	005E	013P	1PPJ	1	003C	005E	False	4	4	0.00	72.58	SameSeq
1EOC	1	014B	021A	2BUQ	1	010B	013A	True	24	24	0.80	0.25	SameSeq
1V54	1	001A	020T	3ABM	1	001A	007G	True	4	1	0.00	56.42	SameSeq
1FWA	1	004A	009C	1FWC	1	001A	003C	False	6	6	0.22	34.40	SameSeq
2H8D	1	001A	002B	3GQG	1	001A	004D	False	4	4	0.00	38.17	SameSeq
1YKM	1	019G	020H	1YKN	1	016D	017E	False	24	24	0.07	53.17	SameSeq
1RAE	1	003C	004D	1RAF	1	001A	008D	False	12	12	0.00	83.69	SameSeq
1YKK	1	009I	010J	1YKL	1	014B	015C	False	24	24	0.07	53.35	SameSeq
2ZFO	1	005A	007C	2ZS1	1	013A	015C	True	12	12	0.80	4.07	SameSeq
2AGX	1	001D	003A	2OIZ	1	002H	003A	False	4	4	0.00	48.29	SameSeq
3PCC	1	014M	015B	3PCF	1	017C	018O	False	24	24	0.07	53.21	SameSeq
1M3D	1	004D	006F	1T60	1	002B	006F	False	6	6	0.12	52.35	SameSeq
2A68	1	002B	004D	2BE5	2	002L	004N	True	1	1	0.81	1.27	SameSeq
1EJW	1	001C	003A	1KRA	1	001A	006C	False	6	6	0.22	34.42	SameSeq
1RAA	1	003C	010B	1RAD	1	005A	012D	False	12	12	0.84	2.99	SameSeq
2BUT	1	023A	024B	2BUW	1	002B	005A	False	24	24	0.11	54.12	SameSeq
1FWJ	1	004A	006C	2KAU	1	003C	007A	False	6	6	0.22	34.42	SameSeq
2AGZ	1	001D	004B	2HJB	1	002H	004B	False	4	4	0.00	48.01	SameSeq
2A6H	2	002L	003M	2BE5	2	001K	003M	False	2	2	0.26	61.22	SameSeq
2AGZ	1	002H	004B	2OIZ	1	002H	003A	False	4	4	0.00	48.82	SameSeq
1S5X	1	001A	004B	1S5Y	1	003C	004D	False	4	4	0.00	40.20	SameSeq
1J7Y	1	001A	002B	2W72	1	002B	003C	True	4	2	0.00	39.05	SameSeq
2BUY	1	009A	010B	2BV0	1	022B	023A	False	24	24	0.14	54.24	SameSeq
2DD4	1	007G	011K	2ZZD	1	010J	011K	False	12	12	0.00	65.39	SameSeq
1G08	1	002B	003C	1G09	1	001A	002B	False	4	4	0.00	40.16	SameSeq
3PCC	1	013A	014M	3PCF	1	007D	012R	False	24	24	0.07	52.97	SameSeq
2DD4	1	002B	010J	2DXB	1	004D	005E	False	12	12	0.09	53.58	SameSeq
1FYZ	1	001A	004D	1FZ3	1	002B	004D	False	4	4	0.06	50.07	SameSeq
2A68	1	002B	003C	2O5I	2	005L	006M	True	2	2	0.79	3.20	SameSeq
1EJX	1	004C	006A	1FWJ	1	004A	009C	False	6	6	0.22	34.18	SameSeq
2DXC	1	006F	008H	2ZZD	1	002B	003C	False	8	8	0.00	37.87	SameSeq
1YKK	1	017E	018F	1YKL	1	022J	023K	False	24	24	0.07	53.23	SameSeq
3PCC	1	008P	009E	3PCF	1	001A	002M	False	24	24	0.07	53.31	SameSeq
1RAA	1	003C	004D	1RAH	1	001A	008D	False	12	12	0.00	83.65	SameSeq
1HBH	1	001A	002B	2PEG	1	001A	004B	False	4	4	0.05	40.39	SameSeq
1HBH	1	003C	004D	1PBX	1	001A	004B	False	4	4	0.00	41.07	SameSeq
2HY5	1	001A	002B	2HYB	1	002B	004D	False	4	4	0.11	34.95	SameSeq
2A54	1	005A	006B	2A56	1	002B	003C	False	8	8	0.06	41.40	SameSeq
1Y4F	1	003C	004D	1YIE	1	001A	004D	False	4	4	0.00	40.69	SameSeq
2AGW	1	001D	004B	2HJB	1	002H	004B	False	4	4	0.00	48.07	SameSeq
1FZC	1	005E	006F	1FZG	1	002B	003C	True	2	2	0.84	1.19	SameSeq
1NEJ	1	003C	004D	2HBS	2	001E	004H	False	4	4	0.00	38.66	SameSeq
1OCR	1	014N	023W	3AG2	2	001N	010W	True	2	1	0.82	0.64	SameSeq
2A6H	1	001A	003C	2BE5	1	002B	003C	False	2	2	0.28	61.33	SameSeq
2ZFO	1	021A	024D	2ZS1	1	013A	016D	True	6	6	0.79	2.71	SameSeq
3PCC	1	013A	014M	3PCF	1	013A	018O	False	24	24	0.07	53.07	SameSeq
2DYS	1	014N	020T	2EIJ	1	007G	014N	True	4	4	0.00	56.34	SameSeq
2BUT	1	015A	016B	2BUW	1	022B	023A	False	24	24	0.11	54.12	SameSeq
1M1N	1	003C	004D	1M34	1	002B	003C	False	4	4	0.00	78.86	SameSeq
2AGY	1	002H	003A	2IUQ	1	001A	003D	False	4	4	0.00	46.76	SameSeq
1G09	1	001A	004D	2QSS	1	001A	002B	False	4	4	0.00	39.53	SameSeq
1BUW	1	002B	003C	3B75	2	001E	004H	True	4	4	0.72	3.53	SameSeq
2DXB	1	002B	004D	2ZZD	1	010J	011K	False	12	12	0.00	65.32	SameSeq
2A69	1	002B	003C	2A6H	1	001A	003C	False	2	2	0.29	61.11	SameSeq
1FWC	1	001A	003C	1FWD	1	001A	006C	False	6	6	0.22	34.41	SameSeq
1M3D	2	005K	006L	1T60	1	003C	005E	False	6	6	0.18	49.32	SameSeq
1FWB	1	003C	007A	1FWE	1	004A	006C	False	6	6	0.22	34.35	SameSeq
1K1K	1	001A	004B	1YFF	2	003G	004H	False	4	4	0.09	39.40	SameSeq
1FZ8	1	001A	004D	1XVF	1	002B	004D	False	4	4	0.08	50.09	SameSeq
1XU3	1	001A	004D	1XVC	1	002B	004D	False	4	4	0.08	50.03	SameSeq
1QSI	1	002B	003C	1SDK	1	001A	002B	False	4	4	0.00	39.07	SameSeq
2IUR	1	002B	004H	2OK4	1	002H	003A	False	4	4	0.00	50.63	SameSeq
1V55	1	007G	014N	2DYS	1	001A	007G	True	4	4	0.00	56.32	SameSeq
1HBH	1	002B	003C	1S5X	1	001A	002B	False	4	4	0.00	41.08	SameSeq
2AGX	1	002H	003A	2OIZ	1	002H	004B	False	4	4	0.00	50.22	SameSeq
1G0A	1	001A	004D	1HDA	1	003C	004D	False	4	4	0.00	40.33	SameSeq
1M3D	2	001G	003I	1T60	1	005E	006F	False	6	6	0.03	35.44	SameSeq
1PBX	1	002B	003A	2H8D	1	001A	004D	True	4	4	0.81	4.46	SameSeq
1RAE	1	003C	010B	1RAF	1	003C	004D	False	12	12	0.00	83.90	SameSeq
1RAA	1	003C	004D	1RAH	1	006B	011C	False	12	12	0.00	83.78	SameSeq
1A0U	1	001A	004D	1DXU	1	001A	002B	False	4	4	0.00	39.57	SameSeq
2DD5	1	004D	008H	2ZZD	1	010J	011K	False	12	12	0.09	53.69	SameSeq
1LJW	1	002B	003A	1QSH	1	001A	002B	False	4	4	0.00	39.96	SameSeq
1XVD	1	002B	003C	1XVG	1	001A	003C	False	4	4	0.08	50.16	SameSeq
1EOC	1	014B	021A	2BUQ	1	001A	002B	False	24	24	0.10	54.08	SameSeq
1G0A	1	002B	003C	2QSS	1	003C	004D	False	4	4	0.05	39.24	SameSeq
1PP9	1	003C	005E	2A06	1	003C	015R	False	4	4	0.00	72.84	SameSeq
2AFK	1	002B	003C	2MIN	1	001A	002B	False	4	4	0.00	78.03	SameSeq
1KZU	1	006H	013A	2FKW	1	009I	010J	False	18	20	0.09	21.17	SameSeq
2MHB	1	001A	002B	2ZLT	1	002B	003A	False	4	4	0.05	39.84	SameSeq
1FWA	1	005B	009C	1FWD	1	005B	006C	False	6	6	0.00	89.67	SameSeq
1HHO	1	002B	003A	1J3Z	2	003G	004H	False	4	4	0.00	40.21	SameSeq
1HBM	1	004D	005E	1HBU	1	002B	004D	False	4	4	0.17	54.75	SameSeq
1NO9	1	001L	002H	3HTC	1	001L	002H	True	1	1	0.41	5.12	SameSeq
2BUT	1	015A	016B	2BUW	1	012B	019A	False	24	24	0.11	54.12	SameSeq
1EOC	1	001A	002B	2BUQ	1	015A	020B	False	24	24	0.11	54.15	SameSeq
3PCC	1	022Q	023F	3PCF	1	021E	022Q	False	24	24	0.07	53.35	SameSeq
3ABO	1	001A	004D	3ABR	1	001A	002B	False	4	4	0.00	66.89	SameSeq
1HGA	1	001A	002B	2DN2	1	001A	004D	False	4	4	0.00	39.52	SameSeq
2HY5	1	001A	005B	2HYB	1	001A	002B	False	4	4	0.10	34.67	SameSeq
2AH0	1	001D	004B	2IUQ	1	001A	003D	False	4	4	0.00	48.27	SameSeq
2H8D	1	003C	004D	2H8F	1	001A	004D	False	4	4	0.00	38.26	SameSeq
3D4X	1	001A	004D	3GQR	2	001E	002F	False	4	4	0.00	39.72	SameSeq
3HAT	1	001L	002H	3HTC	1	001L	002H	True	1	1	0.41	5.71	SameSeq
1YKK	1	008H	009I	1YKL	1	011K	012L	False	24	24	0.07	53.22	SameSeq
1EOC	1	023A	024B	2BUQ	1	001A	004B	False	24	24	0.11	54.15	SameSeq
2DXB	1	004D	005E	2DXC	1	002B	004D	False	12	12	0.00	65.23	SameSeq
1XVD	1	001A	004D	1XVG	1	001A	003C	False	4	4	0.09	50.06	SameSeq
1T60	4	001S	003U	1T61	1	005E	006F	False	6	6	0.06	35.70	SameSeq
1RAA	1	001A	008D	1RAH	1	001A	002B	False	12	12	0.00	83.75	SameSeq
2PEG	1	001A	004B	3GKV	1	001A	002B	False	4	4	0.05	40.29	SameSeq
1A5M	1	007A	009C	1A5N	1	003C	007A	False	6	6	0.22	34.44	SameSeq
1FYZ	1	001A	004D	1XVD	1	001A	003C	False	4	4	0.06	50.14	SameSeq
1IWH	1	001A	002B	2D5X	1	001A	004B	False	4	4	0.00	39.44	SameSeq
1SJE	1	005A	008D	1SJH	1	001A	008D	True	6	6	0.00	79.14	SameSeq
2AH0	1	002H	003A	2OIZ	1	002H	004B	False	4	4	0.00	48.44	SameSeq
1FWB	1	003C	007A	1FWE	1	001A	003C	False	6	6	0.22	34.35	SameSeq
1FZ0	1	002B	003C	1FZ3	1	002B	004D	False	4	4	0.06	50.07	SameSeq
2DXB	1	008H	009I	2DXC	1	002B	012L	False	8	8	0.00	37.37	SameSeq
1CLS	1	001A	004D	1LJW	1	001A	004B	True	4	4	0.80	3.76	SameSeq
1M1N	1	002B	003C	1M34	1	001A	002B	False	4	4	0.00	79.07	SameSeq
2DXC	1	007G	008H	2ZZD	1	004D	008H	False	12	12	0.09	53.41	SameSeq
1RAB	1	003C	004D	1RAC	1	005A	012D	False	12	12	0.00	83.63	SameSeq
1OUT	1	001A	004B	1OUU	1	002B	003C	True	4	4	0.80	4.43	SameSeq
2AGX	1	001D	003A	2AH0	1	001D	004B	False	4	4	0.00	48.25	SameSeq
1HGC	1	002B	003C	3IC2	1	001A	002B	False	4	4	0.04	38.15	SameSeq
1EOC	1	007A	020B	2BUQ	1	009A	010B	False	24	24	0.10	54.08	SameSeq
2AGX	1	001D	003A	2HJB	1	001D	004B	False	4	4	0.00	48.24	SameSeq
1FZ9	1	001A	004D	1XVF	1	001A	003C	False	4	4	0.08	50.17	SameSeq
1FWJ	1	003C	007A	2KAU	1	001A	003C	False	6	6	0.22	34.40	SameSeq
2ZFO	1	013A	015C	2ZS0	1	001A	003C	True	12	12	0.83	4.14	SameSeq
2H3X	1	002B	004D	2IAA	2	001D	002E	True	4	1	0.00	48.77	SameSeq
2H8F	1	001A	004D	3GKV	1	003A	004B	False	4	4	0.00	37.83	SameSeq
1FWJ	1	002B	006C	1KRA	1	002B	003C	False	6	6	0.00	89.62	SameSeq
1M3D	2	001G	003I	1T61	1	005E	006F	False	6	6	0.06	35.45	SameSeq
1BBB	1	001A	002B	3HHB	1	002B	003C	False	4	4	0.00	38.15	SameSeq
1HBH	1	002B	003C	2PEG	1	003A	004B	False	4	4	0.00	41.28	SameSeq
2DXB	1	005E	007G	2ZZD	1	002B	004D	False	12	12	0.00	77.47	SameSeq
1HGB	1	002B	003C	3KMF	1	001A	004G	True	4	4	0.87	0.99	SameSeq
3DHI	1	005A	008E	3I63	1	001A	008E	True	2	4	0.00	53.10	SameSeq
1G65	1	014N	0271	3GPT	1	0271	0282	False	4	4	0.00	44.36	SameSeq
2AH0	1	001D	003A	2IUV	1	002B	003D	False	4	4	0.00	48.23	SameSeq
2BUY	1	022B	023A	2BV0	1	001A	002B	False	24	24	0.14	54.28	SameSeq
2DD4	1	001A	011K	2DD5	1	007G	008H	False	12	12	0.09	53.98	SameSeq
1FZ2	1	002B	003C	1XVF	1	001A	003C	False	4	4	0.06	50.23	SameSeq
2DD5	1	005E	009I	2ZZD	1	002B	003C	False	8	8	0.00	37.13	SameSeq
1FZ4	1	001A	004D	1FZ8	1	001A	003C	False	4	4	0.06	50.20	SameSeq
1J41	1	002B	003C	2DXM	1	001A	004D	True	4	4	0.87	1.21	SameSeq
2DN1	1	002B	003A	3IC0	1	001A	004D	True	4	4	0.68	3.65	SameSeq
2J55	1	003H	006M	2J57	2	003G	006N	False	4	4	0.02	48.04	SameSeq
1FWA	1	004A	006C	1FWD	1	004A	009C	False	6	6	0.22	34.42	SameSeq
1FWA	1	007A	009C	1FWD	1	001A	006C	False	6	6	0.22	34.42	SameSeq
2A68	1	002B	003C	2A69	1	001A	003C	False	2	2	0.28	61.07	SameSeq
1KZU	1	008B	009D	1NKZ	1	013A	014B	False	18	18	0.09	21.23	SameSeq
1YKM	1	022J	023K	1YKN	1	009I	010J	False	24	24	0.07	53.59	SameSeq
1G08	1	003C	004D	2QSP	1	002B	003C	False	4	4	0.00	39.60	SameSeq
1K0Y	1	001A	004D	1QSH	1	001A	002B	False	4	4	0.00	39.42	SameSeq
2JE6	1	004A	008B	2JEB	1	007A	008B	True	6	6	0.02	55.42	SameSeq
2DD5	1	006F	008H	2DXB	1	008H	009I	False	8	8	0.00	39.04	SameSeq
2BUY	1	003A	004B	2BV0	1	008B	009A	False	24	24	0.14	54.24	SameSeq
2DXC	1	002B	010J	2ZZD	1	010J	011K	False	12	12	0.09	53.42	SameSeq
2D60	1	001A	002B	3B75	3	001S	004T	False	4	4	0.00	40.57	SameSeq
1XU5	1	002B	004D	1XVB	1	001A	004D	False	4	4	0.08	50.14	SameSeq
2ZFO	1	017A	020D	2ZS1	1	005A	008D	True	6	6	0.79	2.71	SameSeq
2BUT	1	007A	018B	2BUW	1	019A	020B	False	24	24	0.11	54.15	SameSeq
2AGY	1	001D	003A	2IUP	1	002B	003D	False	4	4	0.00	48.19	SameSeq
3ABQ	1	003C	004D	3ABR	1	001A	004D	False	4	4	0.00	66.70	SameSeq
2BUY	1	002B	005A	2BV0	1	021A	022B	False	24	24	0.14	54.28	SameSeq
1LOA	2	003G	004H	1LOC	1	001A	005D	False	3	4	0.13	43.14	SameSeq
1UIW	2	001E	002F	3HHB	1	002B	003C	False	4	4	0.00	39.59	SameSeq
1CG5	1	001A	004B	1CG8	1	003A	004B	False	4	4	0.04	38.05	SameSeq
3DHH	1	005A	008E	3I63	1	001A	008E	True	2	4	0.00	53.07	SameSeq
1A0U	1	002B	003C	1Y0W	1	003C	004D	False	4	4	0.00	39.56	SameSeq
1YKK	1	010J	011K	1YKL	1	023K	024L	False	24	24	0.07	53.32	SameSeq
2DD4	1	004D	008H	2DXC	1	007G	011K	False	12	12	0.00	77.64	SameSeq
2DD5	1	002B	010J	2DXB	2	004P	005Q	False	12	12	0.09	53.54	SameSeq
2DD5	1	010J	011K	2ZZD	1	007G	011K	False	12	12	0.00	65.53	SameSeq
1S5Y	1	001A	002B	2PEG	1	001A	004B	False	4	4	0.00	39.86	SameSeq
2DD4	1	007G	011K	2DXC	1	002B	010J	False	12	12	0.00	77.62	SameSeq
1YKM	1	003C	004D	1YKN	1	014B	015C	False	24	24	0.07	53.15	SameSeq
1FZ1	1	002B	003C	1XU5	1	002B	003C	False	4	4	0.84	0.26	SameSeq
1SDK	1	001A	004D	3IC0	1	003C	004D	False	4	4	0.05	38.82	SameSeq
2BUT	1	011A	022B	2BUW	1	015A	016B	False	24	24	0.11	54.15	SameSeq
1L0L	1	003C	005E	1PPJ	1	003C	015R	True	1	4	0.00	73.89	SameSeq
3PCC	1	004N	005C	3PCF	1	015B	016N	False	24	24	0.07	53.25	SameSeq
3DUF	1	001A	004D	3DV0	1	001A	002B	False	4	4	0.17	40.83	SameSeq
1PBX	1	001A	002B	1S5Y	1	002B	003C	False	4	4	0.00	39.52	SameSeq
1LTA	1	003F	007C	1LTG	1	002E	007C	False	5	5	0.65	19.62	SameSeq
1U5B	1	001A	002B	1WCI	1	001A	004B	False	4	4	0.15	41.32	SameSeq
2PO0	1	003A	004B	2PO1	1	002A	009B	True	6	6	0.00	55.25	SameSeq
2DXC	1	001A	005E	2ZZD	1	007G	008H	False	12	12	0.00	65.17	SameSeq
1LTS	1	005H	007C	1LTT	1	001D	007C	False	5	5	0.50	19.46	SameSeq
2AGX	1	002H	004B	2AGZ	1	001D	004B	False	4	4	0.00	48.25	SameSeq
2BUY	1	007A	014B	2BV0	1	009A	010B	False	24	24	0.14	54.28	SameSeq
2BUT	1	001A	002B	2BUW	1	008B	009A	False	24	24	0.11	54.12	SameSeq
1XU3	1	001A	003C	1XVC	1	001A	004D	False	4	4	0.06	50.11	SameSeq
2HJB	1	002H	004B	2IUP	1	002B	003D	False	4	4	0.00	48.11	SameSeq
2A53	1	001A	004D	2A54	1	007C	008D	False	8	8	0.05	41.34	SameSeq
2DD4	1	004D	005E	2DXC	1	004D	008H	False	12	12	0.09	53.49	SameSeq
1B86	1	001A	004D	1XZ2	1	003C	004D	False	4	4	0.00	39.77	SameSeq
1FZ6	1	001A	004D	1XVE	1	001A	003C	False	4	4	0.06	50.17	SameSeq
1K1K	1	001A	004B	1M9P	1	001A	002B	False	4	4	0.05	39.36	SameSeq
1FSX	1	001A	004D	1HDA	1	001A	004D	True	4	4	0.77	5.43	SameSeq
1FZ8	1	002B	004D	1XVB	1	002B	003C	False	4	4	0.06	50.25	SameSeq
1RAD	1	003C	010B	1RAG	1	011C	012D	False	12	12	0.00	83.88	SameSeq
1V54	1	007G	014N	3AG3	2	001N	007T	True	4	1	0.00	56.31	SameSeq
2A69	2	002L	004N	2BE5	1	002B	004D	True	1	1	0.87	1.00	SameSeq
2DXB	2	002N	004P	2DXC	1	001A	011K	False	12	12	0.00	77.50	SameSeq
3ABR	1	001A	004D	3ABS	1	001A	002B	False	4	4	0.00	66.91	SameSeq
2DD4	1	002B	004D	2DXB	1	001A	002B	False	12	12	0.00	64.94	SameSeq
2DXB	1	006F	008H	2DXC	1	011K	012L	False	8	8	0.00	37.35	SameSeq
1HBB	1	003C	004D	1QXE	1	002B	003C	False	4	4	0.00	40.00	SameSeq
3ABQ	1	002B	003C	3ABS	1	001A	002B	False	4	4	0.00	66.86	SameSeq
1AE8	1	001L	002H	1FPH	1	001L	002H	True	1	1	0.84	4.94	SameSeq
1V54	1	001A	020T	3ABL	1	001A	007G	True	4	1	0.00	56.38	SameSeq
1EOC	1	001A	002B	2BUQ	1	012B	019A	False	24	24	0.11	54.15	SameSeq
2DXB	1	001A	005E	2DXC	1	002B	010J	False	12	12	0.00	77.32	SameSeq
2BEV	1	001A	005B	2BEW	1	001A	002B	False	4	4	0.15	41.70	SameSeq
1OCR	1	014N	023W	2EIK	1	014N	023W	True	2	2	0.82	0.64	SameSeq
2DD5	1	010J	011K	2DXC	1	002B	004D	False	12	12	0.00	65.26	SameSeq
2A54	1	003C	004D	2A56	1	002B	003C	False	8	8	0.05	40.90	SameSeq
2DXB	2	001M	011W	2ZZD	1	001A	002B	False	12	12	0.09	53.91	SameSeq
1J40	2	003G	004H	3B75	1	001A	004D	False	4	4	0.00	40.08	SameSeq
1A5M	1	004A	009C	1A5N	1	007A	009C	False	6	6	0.22	34.37	SameSeq
1GZX	1	002B	003C	3IC2	1	003C	004D	False	4	4	0.04	38.23	SameSeq
1HHO	1	002B	003A	1YHE	1	001A	004D	True	4	4	0.80	4.44	SameSeq
1B86	1	003C	004D	3KMF	1	001A	002C	True	4	4	0.85	0.66	SameSeq
2DD4	1	002B	004D	2DXB	1	005E	007G	False	12	12	0.00	77.24	SameSeq
1FWC	1	004A	009C	1FWD	1	007A	009C	False	6	6	0.22	34.41	SameSeq
1FZ4	1	001A	004D	1XVF	1	002B	003C	False	4	4	0.84	0.86	SameSeq
1YKK	1	020H	021I	1YKL	1	013A	014B	False	24	24	0.07	53.22	SameSeq
1EOC	1	003A	018B	2BUQ	1	010B	013A	True	24	24	0.80	0.25	SameSeq
1B86	1	001A	002B	1YZI	1	003A	004B	True	4	4	0.90	2.45	SameSeq
1RAD	1	001A	002B	1RAG	1	003C	010B	False	12	12	0.00	84.04	SameSeq
1B86	1	001A	004D	1HHO	1	001A	002B	False	4	4	0.00	38.78	SameSeq
2JE6	1	001A	002B	2JEB	1	004A	008B	True	6	6	0.02	55.42	SameSeq
1NQP	1	001A	004D	3DUT	1	003C	004D	False	4	4	0.00	39.95	SameSeq
1EGV	1	001A	002B	1UC5	1	004L	005E	True	2	2	0.84	1.72	SameSeq
1EOC	1	004B	015A	2BUQ	1	007A	008B	False	24	24	0.10	54.08	SameSeq
3PCC	1	022Q	023F	3PCF	1	001A	002M	False	24	24	0.07	53.37	SameSeq
2AGX	1	001D	003A	2HJ4	1	001D	004B	False	4	4	0.00	48.43	SameSeq
2ZFO	1	009A	012D	2ZS1	1	005A	008D	True	6	6	0.79	2.71	SameSeq
2OCC	2	004Q	009V	2ZXW	1	004D	009I	True	1	1	0.88	1.14	SameSeq
1YKK	1	007G	008H	1YKL	1	004D	005E	False	24	24	0.07	52.98	SameSeq
2JE6	1	004A	008B	2JEA	1	009A	010B	True	6	6	0.02	55.62	SameSeq
3GZX	1	001A	002B	3GZY	1	004B	005A	False	6	6	0.24	34.88	SameSeq
1UIW	2	003G	004H	2W6V	1	001A	004D	False	4	4	0.00	39.23	SameSeq
2ZFO	1	017A	019C	2ZS1	1	021A	023C	True	12	12	0.80	4.07	SameSeq
1RPS	1	001A	004D	3IC0	1	001A	004D	True	4	4	0.68	7.05	SameSeq
1T60	3	001M	003O	1T61	1	002B	006F	False	6	6	0.12	48.87	SameSeq
2DXB	1	008H	009I	2ZZD	1	005E	009I	False	8	8	0.00	37.10	SameSeq
2DD4	1	001A	011K	2DXB	1	001A	005E	False	12	12	0.00	77.41	SameSeq
1Q95	1	001A	007G	1RAD	1	003C	010B	False	6	12	0.00	78.25	SameSeq
2DXB	2	001M	005Q	2ZZD	1	001A	002B	False	12	12	0.00	65.02	SameSeq
2BUT	1	009A	016B	2BUW	1	015A	016B	False	24	24	0.11	54.15	SameSeq
2R1H	1	003C	004D	3BOM	1	001A	004D	False	4	4	0.09	38.84	SameSeq
2DD4	1	001A	011K	2ZZD	1	002B	004D	False	12	12	0.00	77.41	SameSeq
1FZ4	1	002B	004D	1FZ5	1	001A	004D	False	4	4	0.06	49.92	SameSeq
2AHJ	1	001A	004D	2ZPB	1	001A	002B	True	4	1	0.00	61.40	SameSeq
2AGW	1	002H	003A	2AGZ	1	001D	003A	False	4	4	0.00	48.15	SameSeq
2PNZ	1	002B	005A	2PO0	1	005A	006B	True	6	6	0.00	55.33	SameSeq
1KZU	1	006H	013A	2FKW	1	015O	016P	False	18	20	0.09	21.22	SameSeq
1FZ4	1	001A	004D	1XVE	1	002B	004D	False	4	4	0.06	50.21	SameSeq
2AGX	1	002H	004B	2OIZ	1	002H	003A	False	4	4	0.00	50.09	SameSeq
1B86	1	002B	003C	3KMF	1	002C	003E	True	4	4	0.87	1.07	SameSeq
1XU3	1	002B	004D	1XVD	1	001A	004D	False	4	4	0.08	49.96	SameSeq
2DXB	2	007S	008T	2DXC	1	002B	010J	False	12	12	0.09	53.41	SameSeq
2ZFO	1	001A	003C	2ZS1	1	011C	017A	False	12	12	0.00	34.98	SameSeq
2JEA	1	001A	002B	2JEB	1	002B	007A	True	6	6	0.02	55.30	SameSeq
1LJW	1	003A	004B	1QXE	1	002B	003C	False	4	4	0.00	39.46	SameSeq
1EOC	1	023A	024B	2BUQ	1	015A	020B	False	24	24	0.11	54.15	SameSeq
2ZFO	1	018B	020D	2ZS1	1	010B	012D	True	6	6	0.88	3.92	SameSeq
1HBH	1	001A	004D	2PEG	1	002B	003A	True	4	4	0.75	5.72	SameSeq
1QSI	1	001A	004D	1SDK	1	001A	004D	True	4	4	0.73	3.43	SameSeq
2AFH	1	001A	002B	2MIN	1	002B	003C	False	4	4	0.00	77.95	SameSeq
2DYR	1	007G	014N	3AG1	2	001N	007T	True	4	1	0.00	56.45	SameSeq
1G0A	1	003C	004D	2QSP	1	002B	003C	False	4	4	0.00	39.26	SameSeq
1W0J	1	002B	006F	2JDI	1	001A	005E	True	6	6	0.82	9.02	SameSeq
1YKM	1	014B	015C	1YKN	1	017E	018F	False	24	24	0.07	53.38	SameSeq
1FZ4	1	001A	003C	1FZ8	1	001A	004D	False	4	4	0.08	50.18	SameSeq
3ABK	1	002B	011K	3AG4	2	002O	011X	True	1	1	0.86	0.42	SameSeq
2IUP	1	001A	003D	2OIZ	1	002H	003A	False	4	4	0.00	48.41	SameSeq
1YKM	1	013A	014B	1YKN	1	022J	023K	False	24	24	0.07	53.41	SameSeq
2DD5	1	004D	008H	2ZZD	1	007G	008H	False	12	12	0.09	53.75	SameSeq
2H8D	1	002B	003C	3GKV	1	003A	004B	False	4	4	0.00	38.04	SameSeq
1KZU	1	001A	012H	2FKW	1	005E	006F	False	18	20	0.09	21.10	SameSeq
2H8D	1	002B	003C	2H8F	1	003C	004D	False	4	4	0.00	38.54	SameSeq
2ZS0	1	013A	015C	2ZS1	1	007C	021A	False	12	12	0.00	37.20	SameSeq
1S5Y	1	003C	004D	2PEG	1	002B	003A	False	4	4	0.00	40.13	SameSeq
1FSX	1	001A	004D	1G09	1	001A	002B	False	4	4	0.00	40.02	SameSeq
1S7V	2	001D	002E	1S7X	2	001D	002E	True	1	1	0.89	2.42	SameSeq
1Y8K	1	002B	003C	2ZLV	1	002B	003A	True	4	4	0.81	1.90	SameSeq
1M3D	1	001A	003C	1T60	4	002T	003U	False	6	6	0.02	35.48	SameSeq
1M3D	2	001G	003I	1T60	4	005W	006X	False	6	6	0.03	35.45	SameSeq
2DYR	1	001A	020T	3ABM	1	001A	007G	True	4	1	0.00	56.40	SameSeq
3PCC	1	005C	006O	3PCF	1	004N	005C	False	24	24	0.07	53.01	SameSeq
2BUT	1	009A	016B	2BUW	1	001A	002B	False	24	24	0.11	54.15	SameSeq
1CLS	1	001A	004D	1LJW	1	002B	003A	True	4	4	0.80	3.76	SameSeq
1M3D	2	004J	006L	1T60	4	002T	006X	False	6	6	0.16	52.41	SameSeq
1FZ8	1	001A	004D	1XVE	1	002B	003C	True	4	4	0.88	0.98	SameSeq
1YKK	1	010J	011K	1YKL	1	005E	006F	False	24	24	0.07	53.33	SameSeq
2DD5	1	008H	010J	2DXB	2	005Q	007S	False	12	12	0.00	77.63	SameSeq
1XU3	1	002B	004D	1XVE	1	001A	004D	False	4	4	0.06	50.37	SameSeq
2OCC	2	002O	011X	3AG1	1	002B	011K	True	1	1	0.77	0.38	SameSeq
2DD5	1	001A	002B	2DXB	2	005Q	007S	False	12	12	0.09	53.58	SameSeq
2DD5	1	002B	004D	2DXB	1	004D	008H	False	12	12	0.00	77.43	SameSeq
1V75	1	002B	003A	2Z6N	1	001A	002B	False	4	4	0.00	40.61	SameSeq
1YKK	1	010J	011K	1YKL	1	009I	010J	False	24	24	0.07	53.36	SameSeq
2AGZ	1	002H	004B	2AH0	1	001D	004B	False	4	4	0.00	48.37	SameSeq
1S5X	1	003A	004B	3GQG	1	002B	003C	False	4	4	0.00	40.73	SameSeq
1EOC	1	002B	011A	2BUQ	1	003A	004B	False	24	24	0.10	54.08	SameSeq
2IUQ	1	001A	004H	2IUV	1	002B	004H	False	4	4	0.00	49.63	SameSeq
1KZU	1	005G	006H	2FKW	1	010J	011K	False	18	20	0.09	20.86	SameSeq
2DXB	2	010V	011W	2ZZD	1	001A	005E	False	12	12	0.00	65.29	SameSeq
1FZ0	1	002B	004D	1XVG	1	001A	004D	False	4	4	0.06	50.22	SameSeq
1G08	1	001A	004D	2QSS	1	001A	002B	False	4	4	0.00	40.02	SameSeq
1XU3	1	002B	004D	1XVF	1	001A	004D	False	4	4	0.06	50.04	SameSeq
2DXB	2	008T	009U	2ZZD	1	005E	009I	False	8	8	0.00	37.09	SameSeq
3DHI	1	001A	004E	3I5J	1	004E	005A	True	2	4	0.00	53.46	SameSeq
1KZU	1	014B	015D	1NKZ	1	005E	006F	False	18	18	0.09	21.22	SameSeq
2JE6	1	001A	002B	2JEA	1	001A	006B	True	6	6	0.02	55.79	SameSeq
1EJX	1	001C	009A	1FWJ	1	007A	009C	False	6	6	0.21	34.40	SameSeq
1FZ4	1	001A	003C	1FZ5	1	001A	004D	False	4	4	0.06	50.02	SameSeq
2AGZ	1	002H	004B	2AH1	1	001D	004B	False	4	4	0.00	48.69	SameSeq
1M3D	2	002H	006L	1T60	2	005K	006L	False	6	6	0.17	49.40	SameSeq
1M3D	1	001A	003C	1T60	1	003C	005E	False	6	6	0.13	52.30	SameSeq
3PCC	1	009E	010Q	3PCF	1	001A	006O	False	24	24	0.07	53.06	SameSeq
2AGZ	1	001D	004B	2IUV	1	001A	003D	False	4	4	0.00	48.16	SameSeq
1FWD	1	007A	009C	1FWE	1	001A	006C	False	6	6	0.22	34.44	SameSeq
1B86	1	002B	003C	3KMF	1	001A	002C	False	4	4	0.04	39.58	SameSeq
2AGW	1	002H	003A	2AH1	1	001D	003A	False	4	4	0.00	48.24	SameSeq
1G9V	1	001A	002B	1QXD	1	001A	004D	False	4	4	0.00	40.12	SameSeq
2AGX	1	001D	004B	2IUV	1	001A	003D	False	4	4	0.00	48.20	SameSeq
1L5H	1	001A	002B	1M34	1	001A	004D	False	4	4	0.00	75.27	SameSeq
3PCC	1	019D	024R	3PCF	1	013A	014M	False	24	24	0.07	53.20	SameSeq
2AGX	1	001D	003A	2AH1	1	002H	003A	False	4	4	0.00	48.20	SameSeq
2JEA	1	001A	006B	2JEB	1	004A	005B	True	6	6	0.02	55.47	SameSeq
1EOC	1	016B	017A	2BUQ	1	007A	014B	False	24	24	0.80	0.25	SameSeq
1FZ1	1	001A	004D	1FZ8	1	002B	004D	False	4	4	0.06	50.13	SameSeq
1S5X	1	002B	003A	3GQG	1	002B	003C	True	4	4	0.81	4.31	SameSeq
2DD4	1	007G	008H	2ZZD	1	002B	010J	False	12	12	0.09	53.49	SameSeq
1M3D	1	003C	005E	1T60	4	005W	006X	False	6	6	0.18	49.45	SameSeq
1RQ4	1	001A	004D	1UIW	2	001E	002F	False	4	4	0.00	39.67	SameSeq
1L0L	1	004D	010J	1NTM	1	004D	010J	True	1	2	0.73	2.02	SameSeq
1KZU	1	001A	012H	2FKW	1	003C	004D	False	18	20	0.09	21.28	SameSeq
2AGZ	1	001D	004B	2IUR	1	001A	003D	False	4	4	0.00	48.51	SameSeq
1G9V	1	002B	003C	2HHD	1	001A	002B	False	4	4	0.00	39.48	SameSeq
1EOC	1	016B	017A	2BUQ	1	021A	022B	False	24	24	0.10	54.08	SameSeq
2AGL	1	002H	003A	2IUR	1	001A	003D	False	4	4	0.00	48.61	SameSeq
2DXB	1	002B	004D	2DXC	1	004D	005E	False	12	12	0.00	65.35	SameSeq
2BUY	1	001A	004B	2BV0	1	007A	008B	False	24	24	0.14	54.28	SameSeq
1NTM	1	015D	021J	1PP9	1	004D	010J	True	2	2	0.75	3.05	SameSeq
2H8F	1	002B	003C	3GKV	1	001A	004B	True	4	4	0.73	2.74	SameSeq
1KZU	1	007A	008B	2FKW	1	007G	010J	True	18	20	0.29	20.86	SameSeq
2H8D	1	003C	004D	2PEG	1	001A	004B	False	4	4	0.05	40.39	SameSeq
2DD5	1	002B	004D	2DXC	1	005E	007G	False	12	12	0.00	77.54	SameSeq
1NKZ	1	003C	004D	2FKW	1	010J	011K	False	18	20	0.08	20.85	SameSeq
1A0Z	1	002B	003C	1DXU	1	001A	002B	False	4	4	0.00	39.74	SameSeq
1NKZ	1	006F	007A	2FKW	1	013M	014N	False	18	20	0.08	20.96	SameSeq
1NKZ	1	015C	016D	2FKW	1	016P	017R	False	18	20	0.08	20.63	SameSeq
1MG2	2	001I	006N	1MG3	1	001A	002B	False	4	4	0.02	48.04	SameSeq
1PBX	1	001A	002B	2PEG	1	001A	004B	False	4	4	0.05	39.30	SameSeq
2BUY	1	010B	013A	2BV0	1	017A	018B	False	24	24	0.14	54.28	SameSeq
2DD4	1	010J	011K	2DXB	2	007S	011W	False	12	12	0.00	65.49	SameSeq
2HJ4	1	001D	003A	2OK4	1	001D	004B	False	4	4	0.00	48.04	SameSeq
1J40	2	001E	004H	3B75	1	003C	004D	False	4	4	0.00	38.57	SameSeq
1FZ6	1	002B	003C	1XVB	1	002B	004D	False	4	4	0.06	50.18	SameSeq
1NKZ	1	001A	018F	2FKW	1	003C	004D	False	18	20	0.08	21.40	SameSeq
1L5H	1	002B	003A	1M34	2	001I	002J	False	4	4	0.00	75.24	SameSeq
2DD5	1	011K	012L	2DXC	1	002B	012L	False	8	8	0.00	37.39	SameSeq
2EIK	1	001A	020T	2EIL	1	001A	007G	True	4	4	0.00	56.33	SameSeq
3DHH	1	005A	008E	3I63	1	004E	005A	True	2	4	0.00	53.07	SameSeq
1L5H	1	001A	002B	2AFK	1	002B	003C	False	4	4	0.00	75.35	SameSeq
1FZ7	1	001A	003C	1XVE	1	001A	004D	False	4	4	0.06	50.48	SameSeq
2BE5	2	002L	003M	2O5I	2	004K	006M	False	2	2	0.20	61.34	SameSeq
1V54	1	001A	007G	2DYR	1	001A	020T	True	4	4	0.00	56.28	SameSeq
2AGL	1	001D	004B	2OK4	1	002H	004B	False	4	4	0.00	48.35	SameSeq
3PCC	1	017C	018O	3PCF	1	013A	018O	False	24	24	0.07	53.02	SameSeq
1NF5	1	001A	002B	1NQI	1	001A	002B	True	1	1	0.87	1.69	SameSeq
2A06	1	013P	015R	2FYU	1	003C	005E	False	4	4	0.00	72.45	SameSeq
1M34	2	001I	004L	2AFH	1	001A	002B	False	4	4	0.00	78.67	SameSeq
2DD4	1	001A	002B	2ZZD	1	008H	010J	False	12	12	0.00	64.98	SameSeq
2DD4	1	001A	011K	2DXB	2	007S	011W	False	12	12	0.00	77.58	SameSeq
2ZFO	1	001A	003C	2ZS1	1	005A	023C	False	12	12	0.00	34.98	SameSeq
1V54	1	001A	007G	2DYS	1	001A	020T	True	4	4	0.00	56.44	SameSeq
2ZFO	1	009A	019C	2ZS1	1	009A	011C	False	12	12	0.00	38.64	SameSeq
1ABW	1	001A	003D	1C7C	1	001A	002B	True	2	2	0.00	42.32	SameSeq
1G0A	1	002B	003C	2QSP	1	001A	004D	True	4	4	0.69	2.59	SameSeq
1FZ9	1	002B	003C	1XU5	1	002B	004D	False	4	4	0.08	50.09	SameSeq
1EOC	1	003A	018B	2BUQ	1	001A	004B	True	24	24	0.80	0.25	SameSeq
2IUP	1	002B	003D	2IUR	1	001A	003D	False	4	4	0.00	48.60	SameSeq
2IUQ	1	002B	003D	2OK6	1	001D	003A	False	4	4	0.00	48.20	SameSeq
1M3D	1	002B	003C	1T60	4	003U	005W	False	6	6	0.18	52.94	SameSeq
1Y8K	1	002B	003C	2ZLT	1	001A	004B	True	4	4	0.84	1.84	SameSeq
1FWJ	1	004A	009C	2KAU	1	001A	003C	False	6	6	0.22	34.40	SameSeq
1RAD	1	006B	011C	1RAG	1	011C	012D	False	12	12	0.00	83.88	SameSeq
1W0J	1	002B	006F	2JDI	1	002B	005E	True	6	6	0.03	60.31	SameSeq
1RAD	1	001A	008D	2FZG	1	001A	008D	True	12	12	0.78	1.98	SameSeq
1HBH	1	001A	002B	3GKV	1	001A	004B	False	4	4	0.05	40.23	SameSeq
2DD5	1	008H	009I	2DXB	2	002N	012X	False	8	8	0.00	37.42	SameSeq
2AGY	1	002H	003A	2OK4	1	001D	003A	False	4	4	0.00	46.81	SameSeq
2DYS	1	007G	014N	2EIJ	1	014N	020T	True	4	4	0.00	56.47	SameSeq
1RAE	1	006B	011C	1RAF	1	005A	012D	False	12	12	0.78	3.05	SameSeq
2BUT	1	007A	018B	2BUW	1	021A	022B	False	24	24	0.11	54.15	SameSeq
3DUF	2	001E	002F	3DV0	1	002B	003C	False	4	4	0.17	40.82	SameSeq
2DXB	2	005Q	007S	2DXC	1	007G	008H	False	12	12	0.09	53.48	SameSeq
1RAE	1	006B	011C	1RAF	1	005A	006B	False	12	12	0.00	84.09	SameSeq
1C1W	1	001L	002H	1FPH	1	001L	002H	True	1	1	0.82	4.70	SameSeq
1BIJ	1	002B	003C	1SDK	1	003C	004D	False	4	4	0.00	39.79	SameSeq
1FZ3	1	002B	003C	1XVD	1	001A	003C	False	4	4	0.06	50.20	SameSeq
1KZU	1	003D	004E	1NKZ	1	004D	005E	False	18	18	0.09	21.05	SameSeq
1L5H	1	003A	004B	1M34	2	002J	003K	False	4	4	0.00	75.30	SameSeq
1M3D	2	005K	006L	1T60	2	002H	006L	False	6	6	0.18	49.34	SameSeq
1HHO	1	002B	003A	1YHE	1	002B	003C	True	4	4	0.78	4.45	SameSeq
2BUT	1	013A	014B	2BUW	1	018B	021A	False	24	24	0.11	54.12	SameSeq
2BUT	1	003A	010B	2BUW	1	023A	024B	False	24	24	0.11	54.15	SameSeq
1G0U	1	010J	011K	3GPT	1	010J	025Y	False	4	4	0.00	50.45	SameSeq
1EEX	1	001A	002B	1UC5	1	004L	005E	True	2	2	0.84	1.71	SameSeq
3PCC	1	001A	006O	3PCF	1	011F	012R	False	24	24	0.07	53.31	SameSeq
1FYZ	1	001A	003C	1FZ6	1	001A	004D	False	4	4	0.08	50.18	SameSeq
2AGZ	1	001D	004B	2HJ4	1	001D	003A	False	4	4	0.00	48.00	SameSeq
1FZ1	1	002B	004D	1FZ8	1	002B	003C	False	4	4	0.06	50.16	SameSeq
1EOC	1	015A	016B	2BUQ	1	018B	021A	False	24	24	0.11	54.15	SameSeq
2DN1	1	001A	004B	3B75	3	001S	002T	False	4	4	0.08	39.08	SameSeq
2AH1	1	002H	003A	2IUQ	1	002B	004H	False	4	4	0.00	48.23	SameSeq
2DD4	1	002B	010J	2ZZD	1	001A	002B	False	12	12	0.09	53.65	SameSeq
2DD4	1	007G	008H	2ZZD	1	004D	008H	False	12	12	0.09	53.40	SameSeq
1UM9	1	003C	004D	1UMD	1	002B	003C	False	4	4	0.09	40.74	SameSeq
2ZFO	1	022B	024D	2ZS0	1	006B	008D	True	6	6	0.82	4.11	SameSeq
2IUQ	1	002B	004H	2OK4	1	001D	004B	False	4	4	0.00	48.25	SameSeq
1X80	1	002B	003A	2BEW	1	001A	002B	False	4	4	0.15	41.28	SameSeq
2DD4	1	002B	003C	2DXB	2	003O	011W	False	8	8	0.00	37.35	SameSeq
1RAA	1	005A	012D	1RAD	1	005A	006B	False	12	12	0.00	83.79	SameSeq
1FIN	1	001A	002B	1JSU	1	001A	002B	True	1	1	0.85	1.10	SameSeq
1FWA	1	002B	006C	1FWD	1	008B	009C	False	6	6	0.00	89.67	SameSeq
1KRA	1	001A	003C	2KAU	1	004A	009C	False	6	6	0.22	34.43	SameSeq
2A68	2	002L	004N	2O5I	1	005B	007D	True	1	1	0.83	0.90	SameSeq
1FZ1	1	001A	004D	1FZ9	1	001A	003C	False	4	4	0.08	50.19	SameSeq
2ZFO	1	013A	016D	2ZS0	1	001A	004D	True	6	6	0.81	2.75	SameSeq
2BEU	1	004A	005B	2BEV	1	002B	004A	False	4	4	0.13	41.69	SameSeq
1FZ9	1	002B	004D	1XVC	1	002B	003C	False	4	4	0.06	50.18	SameSeq
1M3D	2	002H	006L	1T60	1	002B	003C	False	6	6	0.16	49.27	SameSeq
2BUY	1	021A	022B	2BV0	1	017A	024B	False	24	24	0.14	54.24	SameSeq
1Y8K	1	001A	004D	2MHB	1	002B	003A	True	4	4	0.85	1.56	SameSeq
1YKM	1	020H	021I	1YKN	1	005E	006F	False	24	24	0.07	53.44	SameSeq
2AGX	1	002H	004B	2IUR	1	001A	004H	False	4	4	0.00	50.21	SameSeq
2J55	1	004J	005L	2J56	1	004J	006M	False	4	4	0.02	48.02	SameSeq
1RAB	1	009A	010B	1RAC	1	006B	011C	False	12	12	0.00	84.03	SameSeq
1HHO	1	002B	003A	1RPS	1	003C	004D	False	4	4	0.00	40.12	SameSeq
1HBH	1	001A	004D	1PBX	1	001A	004B	True	4	4	0.82	4.38	SameSeq
1KZU	1	001A	012H	1NKZ	1	001A	002B	False	18	18	0.09	21.23	SameSeq
2DYR	1	014N	020T	2EIK	1	007G	014N	True	4	4	0.00	56.33	SameSeq
2AGX	1	001D	004B	2IUV	1	002B	004H	False	4	4	0.00	48.34	SameSeq
2DD4	1	004D	005E	2ZZD	1	002B	004D	False	12	12	0.00	65.24	SameSeq
1J3Z	2	003G	004H	1XXT	1	001A	004D	False	4	4	0.00	39.62	SameSeq
2DXB	1	002B	010J	2ZZD	1	001A	005E	False	12	12	0.00	77.63	SameSeq
1HBH	1	003C	004D	3GQG	1	001A	004D	False	4	4	0.00	38.38	SameSeq
1NTM	1	003C	016E	1PPJ	1	003C	005E	False	4	4	0.00	72.85	SameSeq
1J41	1	001A	004D	2DXM	1	002B	003C	True	4	4	0.88	1.73	SameSeq
1A5M	1	002B	003C	1A5N	1	005B	009C	False	6	6	0.00	89.63	SameSeq
1J3Y	1	001A	002B	2D60	1	002B	003C	False	4	4	0.00	39.00	SameSeq
1NTM	1	014C	016E	2A06	1	005E	013P	False	4	4	0.00	73.27	SameSeq
2PO0	1	004B	005A	2PO2	1	003A	004B	True	6	6	0.00	55.22	SameSeq
2DYR	1	001A	020T	3AG2	2	001N	007T	True	4	1	0.00	56.30	SameSeq
2IUR	1	002B	003D	2IUV	1	002B	004H	False	4	4	0.00	48.85	SameSeq
1T60	2	005K	006L	1T61	1	003C	005E	False	6	6	0.17	49.37	SameSeq
2DD4	1	002B	010J	2DXB	2	002N	004P	False	12	12	0.00	77.49	SameSeq
2DD4	1	004D	005E	2ZZD	1	001A	011K	False	12	12	0.09	53.62	SameSeq
1EJW	1	004C	006A	1KRA	1	001A	006C	False	6	6	0.22	34.42	SameSeq
1GZX	1	002B	003C	1QSI	1	003C	004D	False	4	4	0.00	39.70	SameSeq
2BUY	1	023A	024B	2BV0	1	007A	014B	False	24	24	0.14	54.24	SameSeq
1NKZ	1	001A	002B	2FKW	1	002B	003C	False	18	20	0.08	20.44	SameSeq
2AGY	1	002H	004B	2AH1	1	002H	003A	False	4	4	0.00	46.69	SameSeq
1YKK	1	001A	006F	1YKL	1	011K	012L	False	24	24	0.07	53.27	SameSeq
2DXC	1	008H	009I	2ZZD	1	006F	008H	False	8	8	0.00	39.20	SameSeq
1R4P	1	001A	006F	2GA4	1	001A	003C	False	5	5	0.33	36.95	SameSeq
1RAE	1	005A	012D	1RAF	1	005A	006B	False	12	12	0.00	83.86	SameSeq
1EZV	1	003C	008G	1P84	1	003C	017H	False	4	4	0.07	80.69	SameSeq
1D0G	1	002S	004A	1DU3	2	002H	005K	False	6	6	0.00	51.22	SameSeq
1FSX	1	001A	004D	1HDA	1	003C	004D	False	4	4	0.00	40.72	SameSeq
2DD4	1	010J	011K	2DXC	1	001A	005E	False	12	12	0.00	65.16	SameSeq
1LOC	2	004F	006G	1LOD	1	003C	004D	True	3	2	0.07	43.44	SameSeq
2AGW	1	001D	003A	2OIZ	1	001D	004B	False	4	4	0.00	48.38	SameSeq
2AGL	1	001D	004B	2IUV	1	001A	003D	False	4	4	0.00	48.25	SameSeq
1J3Y	2	002F	003G	1UIW	1	001A	002B	False	4	4	0.04	39.58	SameSeq
1NTM	1	015D	021J	1PPJ	1	014Q	020W	True	2	2	0.78	3.21	SameSeq
1M34	2	001I	005M	2AFK	1	001A	005E	True	4	4	0.84	2.05	SameSeq
2DD5	1	005E	006F	2ZZD	1	005E	009I	False	8	8	0.00	37.09	SameSeq
1M34	2	004L	008P	2AFH	1	002B	005E	False	4	2	0.23	32.99	SameSeq
1S5X	1	001A	004B	3GKV	1	001A	002B	False	4	4	0.00	40.31	SameSeq
2R1H	1	001A	004D	3BOM	1	001A	002B	False	4	4	0.09	38.98	SameSeq
1Y8K	1	003C	004D	2ZLV	1	001A	004B	False	4	4	0.00	39.34	SameSeq
2DXB	2	001M	005Q	2ZZD	1	005E	007G	False	12	12	0.00	77.53	SameSeq
1YKM	1	015C	016D	1YKN	1	007G	012L	False	24	24	0.07	53.13	SameSeq
1KZU	1	002B	003D	1NKZ	1	001A	002B	False	18	18	0.09	21.23	SameSeq
2ZS0	1	009A	019C	2ZS1	1	017A	019C	False	12	12	0.00	37.02	SameSeq
1B86	1	001A	004D	3IC0	1	001A	004D	True	4	4	0.66	7.19	SameSeq
1R1X	1	001A	004B	1R1Y	1	001A	002B	False	4	4	0.04	40.02	SameSeq
1K0Y	1	002B	003C	1RPS	1	001A	002B	False	4	4	0.00	39.63	SameSeq
2DD4	1	002B	012L	2DXB	1	008H	009I	False	8	8	0.00	37.33	SameSeq
1W0J	1	001A	005E	2JDI	1	002B	006F	True	6	6	0.81	9.56	SameSeq
1G0B	1	002B	003A	1NS6	1	001A	004B	True	4	4	0.84	1.63	SameSeq
1FWB	1	008B	009C	1FWE	1	002B	006C	False	6	6	0.00	89.67	SameSeq
1RAA	1	001A	008D	1RAH	1	006B	011C	False	12	12	0.78	2.87	SameSeq
1RAD	1	004D	009A	1RAG	1	006B	011C	False	12	12	0.67	2.91	SameSeq
1M3D	2	001G	003I	1T60	4	003U	005W	False	6	6	0.14	52.67	SameSeq
1FZ5	1	002B	004D	1XVD	1	001A	004D	False	4	4	0.09	50.00	SameSeq
1CG5	1	001A	004B	1CG8	1	001A	002B	False	4	4	0.04	38.05	SameSeq
2ZFO	1	006B	008D	2ZS1	1	018B	020D	True	6	6	0.88	3.92	SameSeq
1Q95	1	003C	009I	1RAD	1	004D	009A	True	6	12	0.06	80.42	SameSeq
1EOC	1	008B	009A	2BUQ	1	018B	021A	True	24	24	0.80	0.25	SameSeq
1L5H	1	002B	003A	3MIN	1	003C	004D	False	4	4	0.00	75.20	SameSeq
2AGL	1	002H	004B	2OK4	1	001D	004B	False	4	4	0.00	48.32	SameSeq
1FZ3	1	001A	003C	1XVC	1	001A	004D	False	4	4	0.06	50.12	SameSeq
1RAB	1	001A	008D	1RAC	1	006B	011C	False	12	12	0.84	2.95	SameSeq
1S7V	2	001D	002E	1S7W	3	001G	002H	True	1	1	0.87	1.98	SameSeq
1RAE	1	001A	008D	1RAF	1	009A	010B	False	12	12	0.00	83.86	SameSeq
1G09	1	001A	002B	1HDA	1	001A	004D	False	4	4	0.00	38.88	SameSeq
2H8F	1	001A	004D	2PEG	1	001A	002B	False	4	4	0.00	41.07	SameSeq
2BUT	1	017A	024B	2BUW	1	007A	008B	False	24	24	0.11	54.15	SameSeq
1NS9	1	002B	003A	2ZLV	1	001A	002B	False	4	4	0.14	39.27	SameSeq
1HTL	1	002E	007C	1LTA	1	001D	007C	False	5	5	0.60	16.09	SameSeq
1NS6	1	003A	004B	2MHB	1	001A	004B	False	4	4	0.00	39.57	SameSeq
1G0B	1	002B	003A	1Y8K	1	002B	003C	False	4	4	0.80	1.78	SameSeq
2DYR	1	001A	020T	2EIL	1	001A	007G	True	4	4	0.00	56.31	SameSeq
2ZFO	1	013A	015C	2ZS1	1	001A	015C	False	12	12	0.00	34.98	SameSeq
2DYS	1	001A	020T	3ABL	2	001N	007T	True	4	1	0.00	56.48	SameSeq
3PCC	1	001A	002M	3PCF	1	022Q	023F	False	24	24	0.07	53.15	SameSeq
1M3D	2	002H	006L	1T61	1	002B	003C	False	6	6	0.18	53.00	SameSeq
2IUP	1	001A	004H	2IUQ	1	002B	004H	False	4	4	0.00	49.56	SameSeq
2DXB	1	004D	008H	2DXC	1	007G	008H	False	12	12	0.09	53.70	SameSeq
1M3D	2	005K	006L	1T60	1	001A	003C	False	6	6	0.03	35.58	SameSeq
2AGY	1	001D	003A	2IUQ	1	001A	004H	False	4	4	0.00	48.19	SameSeq
1RVW	1	001A	004B	1VWT	1	002B	003C	True	4	4	0.76	3.91	SameSeq
3D4X	1	002B	003C	3GQR	2	001E	002F	False	4	4	0.00	39.94	SameSeq
2DD5	1	011K	012L	2DXB	1	002B	012L	False	8	8	0.00	37.35	SameSeq
1KZU	1	007A	008B	2FKW	1	004D	005E	False	18	20	0.09	20.79	SameSeq
1FZ7	1	002B	003C	1XU3	1	001A	003C	False	4	4	0.10	50.35	SameSeq
2DD4	1	001A	005E	2DXB	2	002N	010V	False	12	12	0.00	77.31	SameSeq
3PCC	1	020P	021E	3PCF	1	009E	010Q	False	24	24	0.07	53.28	SameSeq
1EOC	1	012B	023A	2BUQ	1	008B	009A	False	24	24	0.80	0.25	SameSeq
1FZC	1	001A	003C	3E1I	1	001A	003C	True	2	1	0.86	2.96	SameSeq
1RVW	1	002B	003A	1VWT	1	001A	004D	True	4	4	0.80	3.84	SameSeq
1KZU	1	010E	011G	2FKW	1	013M	014N	False	18	20	0.09	21.17	SameSeq
1BUW	1	001A	004D	3B75	2	001E	004H	True	4	4	0.73	3.60	SameSeq
1NKZ	1	009C	010D	2FKW	1	004D	005E	False	18	20	0.08	20.58	SameSeq
3PCC	1	016N	017C	3PCF	1	013A	014M	False	24	24	0.07	53.32	SameSeq
1YKM	1	011K	012L	1YKN	1	010J	011K	False	24	24	0.07	53.40	SameSeq
2AGZ	1	002H	004B	2IUV	1	001A	004H	False	4	4	0.00	48.88	SameSeq
3GKV	1	003A	004B	3GQG	1	001A	004D	False	4	4	0.00	37.81	SameSeq
2ZFO	1	017A	020D	2ZS1	1	009A	012D	True	6	6	0.79	2.71	SameSeq
1GZX	1	001A	004D	3IC2	1	001A	002B	False	4	4	0.04	38.29	SameSeq
1FZ1	1	002B	003C	1FZ8	1	002B	004D	False	4	4	0.08	50.18	SameSeq
1KZU	1	006H	013A	2FKW	1	005E	006F	False	18	20	0.09	21.10	SameSeq
2DD4	1	007G	008H	2DXC	1	007G	011K	False	12	12	0.00	65.39	SameSeq
1FZ3	1	002B	003C	1FZ9	1	002B	004D	False	4	4	0.06	50.19	SameSeq
1L5H	1	003A	004B	3MIN	1	001A	004D	False	4	4	0.00	75.41	SameSeq
2DD4	1	005E	006F	2ZZD	1	006F	008H	False	8	8	0.00	37.16	SameSeq
1Y8K	1	001A	004D	2ZLU	1	002B	003A	True	4	4	0.84	1.56	SameSeq
1FZ5	1	001A	003C	1XVB	1	002B	003C	False	4	4	0.06	50.30	SameSeq
1L5H	1	001A	002B	1M34	2	001I	004L	False	4	4	0.00	75.27	SameSeq
2DXB	2	010V	011W	2DXC	1	002B	010J	False	12	12	0.13	53.35	SameSeq
1XF6	1	001A	004D	1XG0	1	001A	003C	True	2	2	0.28	43.24	SameSeq
2DD5	1	003C	011K	2ZZD	1	005E	006F	False	8	8	0.00	37.12	SameSeq
1HBB	1	002B	003C	1QXE	1	001A	004D	True	4	4	0.68	7.25	SameSeq
3PCC	1	014M	015B	3PCF	1	001A	002M	False	24	24	0.07	53.25	SameSeq
2AH0	1	002H	004B	2AH1	1	001D	004B	False	4	4	0.00	48.26	SameSeq
2A68	1	002B	004D	2A69	2	002L	004N	True	1	1	0.84	0.97	SameSeq
2DD4	1	008H	010J	2DD5	1	007G	008H	False	12	12	0.00	65.44	SameSeq
2BUT	1	007A	018B	2BUW	1	013A	014B	False	24	24	0.11	54.15	SameSeq
1XU3	1	002B	004D	1XVF	1	002B	003C	False	4	4	0.06	50.11	SameSeq
1NS6	1	001A	004B	2ZLT	1	001A	002B	False	4	4	0.05	39.43	SameSeq
2AGL	1	002H	004B	2IUR	1	002B	003D	False	4	4	0.00	48.46	SameSeq
3PCC	1	019D	024R	3PCF	1	017C	018O	False	24	24	0.07	53.16	SameSeq
1YKK	1	013A	014B	1YKL	1	008H	009I	False	24	24	0.07	53.17	SameSeq
2ZFO	1	009A	011C	2ZS0	1	021A	023C	True	12	12	0.83	4.14	SameSeq
1RAD	1	004D	009A	1RAG	1	011C	012D	False	12	12	0.00	83.71	SameSeq
1JKJ	1	001A	004B	1SCU	1	002B	003D	True	4	4	0.00	89.31	SameSeq
1FWB	1	005B	009C	1FWD	1	005B	006C	False	6	6	0.00	89.68	SameSeq
2A68	1	001A	003C	2A6H	2	002L	003M	False	2	2	0.29	61.76	SameSeq
3DV0	1	004D	005I	3DVA	2	004H	005J	False	2	2	0.44	15.05	SameSeq
2J56	1	003H	006M	2J57	1	004J	006M	False	4	4	0.02	48.02	SameSeq
2EIJ	1	001A	020T	3ABL	1	001A	007G	True	4	1	0.00	56.37	SameSeq
1FZ0	1	001A	004D	1XVG	1	001A	003C	False	4	4	0.08	50.07	SameSeq
1FZ1	1	001A	004D	1XVD	1	002B	004D	False	4	4	0.06	50.07	SameSeq
1KZU	1	005G	006H	1NKZ	1	004D	005E	False	18	18	0.09	21.05	SameSeq
3ABO	1	001A	002B	3ABR	1	002B	003C	False	4	4	0.00	67.05	SameSeq
1FZ9	1	001A	004D	1XVB	1	001A	003C	False	4	4	0.08	50.16	SameSeq
2BEU	1	001A	005B	2BEW	1	001A	002B	False	4	4	0.15	41.59	SameSeq
1PBX	1	003A	004B	2H8D	1	002B	003C	False	4	4	0.00	37.64	SameSeq
1FZ7	1	002B	004D	1XU3	1	002B	003C	False	4	4	0.06	50.17	SameSeq
2DD5	1	002B	010J	2DXC	1	007G	008H	False	12	12	0.09	53.47	SameSeq
1YKM	1	013A	014B	1YKN	1	013A	018F	False	24	24	0.04	53.33	SameSeq
2AGL	1	002H	003A	2AH1	1	002H	004B	False	4	4	0.00	48.15	SameSeq
1EOC	1	008B	009A	2BUQ	1	015A	016B	False	24	24	0.10	54.08	SameSeq
2DXB	2	010V	011W	2ZZD	1	002B	004D	False	12	12	0.00	65.55	SameSeq
1KZU	1	008B	009D	2FKW	1	005E	006F	False	18	20	0.09	21.10	SameSeq
1CG5	1	003A	004B	1CG8	1	001A	004B	False	4	4	0.09	39.97	SameSeq
2DD5	1	005E	007G	2DXB	1	010J	011K	False	12	12	0.13	53.54	SameSeq
1KZU	1	001A	002B	2FKW	1	001A	004D	True	18	20	0.32	20.89	SameSeq
1V54	1	007G	014N	2DYS	1	001A	007G	True	4	4	0.00	56.29	SameSeq
1XU3	1	002B	003C	1XVC	1	001A	004D	True	4	4	0.88	0.74	SameSeq
2DD5	1	010J	011K	2DXC	1	008H	010J	False	12	12	0.00	65.52	SameSeq
1G0A	1	003C	004D	1HDA	1	001A	004D	False	4	4	0.00	38.40	SameSeq
1HGC	1	001A	002B	1LJW	1	001A	004B	False	4	4	0.00	40.06	SameSeq
2PO0	1	001A	006B	2PO2	1	003A	004B	True	6	6	0.00	55.22	SameSeq
2PO0	1	001A	002B	2PO1	1	003B	005A	True	6	6	0.00	55.25	SameSeq
2DD4	1	008H	009I	2DXC	1	003C	011K	False	8	8	0.00	37.33	SameSeq
1G0B	1	002B	003A	2ZLT	1	001A	002B	False	4	4	0.09	39.75	SameSeq
1J40	2	001E	002F	2DN1	1	002B	003A	False	4	4	0.04	39.96	SameSeq
2DXB	2	006R	008T	2ZZD	1	011K	012L	False	8	8	0.00	37.37	SameSeq
1OCR	1	014N	023W	3ABK	1	001A	010J	True	2	1	0.82	0.61	SameSeq
2AGW	1	001D	003A	2HJB	1	002H	003A	False	4	4	0.00	48.45	SameSeq
1FWB	1	004A	009C	1FWE	1	007A	009C	False	6	6	0.22	34.35	SameSeq
3CX5	1	008H	012N	3CXH	1	003C	008H	False	4	4	0.07	80.11	SameSeq
3ABQ	1	001A	004D	3ABR	1	003C	004D	False	4	4	0.00	66.50	SameSeq
2HJ4	1	001D	003A	2IUQ	1	002B	003D	False	4	4	0.00	48.08	SameSeq
1YKM	1	010J	011K	1YKN	1	015C	016D	False	24	24	0.07	53.51	SameSeq
1X80	1	003A	004B	2BEW	1	001A	005B	False	4	4	0.15	41.35	SameSeq
1M34	2	004L	008P	2AFK	1	004D	008H	True	4	4	0.86	2.55	SameSeq
2BUT	1	009A	016B	2BUW	1	019A	020B	False	24	24	0.11	54.15	SameSeq
1EOC	1	009A	010B	2BUQ	1	017A	024B	False	24	24	0.11	54.15	SameSeq
1B86	1	001A	004D	3KMF	1	003E	004G	False	4	4	0.04	39.75	SameSeq
2DD4	1	006F	008H	2DD5	1	005E	006F	False	8	8	0.00	37.15	SameSeq
1FZ7	1	002B	004D	1XVF	1	002B	003C	False	4	4	0.06	50.19	SameSeq
2DD4	1	004D	008H	2DXB	1	001A	002B	False	12	12	0.09	53.67	SameSeq
2BUT	1	007A	018B	2BUW	1	005A	006B	False	24	24	0.11	54.15	SameSeq
1HHO	1	003A	004B	1RPS	1	001A	004D	False	4	4	0.00	38.83	SameSeq
1J40	2	001E	004H	3B75	1	002B	003C	True	4	4	0.58	8.06	SameSeq
1FYZ	1	002B	004D	1FZ3	1	002B	003C	False	4	4	0.06	50.16	SameSeq
2DD5	1	002B	010J	2DXB	2	008T	010V	False	12	12	0.00	77.80	SameSeq
2DD5	1	008H	010J	2ZZD	1	001A	002B	False	12	12	0.00	65.28	SameSeq
1RAD	1	005A	006B	1RAG	1	006B	011C	False	12	12	0.00	84.04	SameSeq
2AH1	1	002H	004B	2IUR	1	001A	004H	False	4	4	0.00	48.62	SameSeq
1FZ9	1	001A	003C	1XVG	1	002B	003C	False	4	4	0.08	50.34	SameSeq
2DYS	1	007G	014N	2EIK	1	001A	007G	True	4	4	0.00	56.42	SameSeq
2BUY	1	003A	006B	2BV0	1	009A	010B	False	24	24	0.14	54.28	SameSeq
2EIK	1	014N	020T	2EIL	1	001A	020T	True	4	4	0.00	56.37	SameSeq
1T60	2	002H	006L	1T61	1	005E	006F	False	6	6	0.18	49.10	SameSeq
1LJW	1	002B	003A	1UIW	2	002F	003G	True	4	4	0.75	4.08	SameSeq
1RAD	1	009A	010B	2FZG	1	005A	012D	False	12	12	0.00	83.03	SameSeq
2DXB	2	007S	011W	2ZZD	1	010J	011K	False	12	12	0.00	65.54	SameSeq
1YKK	1	004D	005E	1YKL	1	017E	018F	False	24	24	0.07	52.55	SameSeq
1RAD	1	006B	011C	2FZG	1	005A	012D	False	12	12	0.78	2.74	SameSeq
2DXB	1	004D	008H	2ZZD	1	001A	005E	False	12	12	0.00	77.56	SameSeq
1V4U	1	001A	004D	1V4W	1	003C	004D	False	4	4	0.00	43.08	SameSeq
1L5H	1	003A	004B	2MIN	1	002B	003C	False	4	4	0.00	75.34	SameSeq
1V54	1	007G	014N	2EIK	1	014N	020T	True	4	4	0.00	56.22	SameSeq
2EIJ	1	007G	014N	3AG1	1	001A	007G	True	4	1	0.00	56.47	SameSeq
1YKK	1	019G	020H	1YKL	1	004D	005E	False	24	24	0.07	52.98	SameSeq
2AGW	1	002H	004B	2OIZ	1	002H	003A	False	4	4	0.00	49.71	SameSeq
1HTL	1	004G	007C	1LTG	1	001D	007C	False	5	5	0.14	29.75	SameSeq
1L0L	1	004D	010J	2FYU	1	015D	021J	True	1	2	0.83	1.37	SameSeq
1IHS	1	001L	002H	3HTC	1	001L	002H	True	1	1	0.45	2.09	SameSeq
1G65	1	013M	0282	3HYE	1	013M	014N	False	4	4	0.00	44.36	SameSeq
2DXB	2	008T	010V	2ZZD	1	007G	008H	False	12	12	0.00	65.54	SameSeq
1M3D	1	004D	006F	1T60	1	002B	003C	False	6	6	0.03	35.44	SameSeq
1KZU	1	001A	012H	1NKZ	1	017E	018F	False	18	18	0.09	21.22	SameSeq
1V55	1	001A	020T	3AG1	2	001N	007T	True	4	1	0.00	56.48	SameSeq
2DXB	1	001A	011K	2ZZD	1	010J	011K	False	12	12	0.09	53.76	SameSeq
1L5H	1	001A	004B	1M34	1	003C	004D	False	4	4	0.00	75.22	SameSeq
1B86	1	002B	003C	1YZI	1	003A	004B	False	4	4	0.04	38.27	SameSeq
2DD4	1	001A	011K	2ZZD	1	007G	011K	False	12	12	0.00	77.60	SameSeq
2JE6	1	002B	007A	2JEA	1	005A	006B	True	6	6	0.02	55.62	SameSeq
1YKM	1	022J	023K	1YKN	1	023K	024L	False	24	24	0.07	53.54	SameSeq
2DXB	1	002B	003C	2DXC	1	005E	009I	False	8	8	0.00	37.08	SameSeq
1C4V	1	0011	0022	1PPB	1	001L	002H	True	1	1	0.87	4.56	SameSeq
2AGW	1	002H	004B	2IUP	1	001A	004H	False	4	4	0.00	49.76	SameSeq
1T60	1	005E	006F	1T61	1	002B	006F	False	6	6	0.18	49.54	SameSeq
1FWA	1	004A	009C	1FWD	1	001A	003C	False	6	6	0.22	34.40	SameSeq
2DD5	1	001A	005E	2DXC	1	004D	008H	False	12	12	0.00	77.62	SameSeq
1XVC	1	001A	004D	1XVG	1	001A	003C	False	4	4	0.06	50.11	SameSeq
2DD5	1	005E	007G	2ZZD	1	001A	005E	False	12	12	0.00	77.74	SameSeq
2AH1	1	002H	003A	2IUQ	1	001A	003D	False	4	4	0.00	48.22	SameSeq
2D60	1	001A	004D	3KMF	1	001A	002C	False	4	4	0.04	39.36	SameSeq
1A01	1	001A	004D	1Y4F	1	001A	002B	False	4	4	0.00	39.66	SameSeq
1T60	4	003U	005W	1T61	1	004D	006F	False	6	6	0.14	52.66	SameSeq
1HBM	1	001A	006F	1HBN	1	004D	006F	False	4	4	0.00	93.04	SameSeq
2BUY	1	011A	012B	2BV0	1	017A	024B	False	24	24	0.14	54.24	SameSeq
1RAB	1	011C	012D	1RAC	1	005A	012D	False	12	12	0.00	83.63	SameSeq
1RAA	1	005A	006B	1RAD	1	005A	012D	False	12	12	0.00	83.87	SameSeq
2PO0	1	005A	006B	2PO1	1	006B	008A	True	6	6	0.00	55.25	SameSeq
2DYR	1	001A	020T	3AG4	1	001A	007G	True	4	1	0.00	56.39	SameSeq
1JY2	1	002O	006S	1JY3	1	005R	006S	False	4	4	0.22	41.75	SameSeq
2DXB	1	001A	005E	2ZZD	1	001A	002B	False	12	12	0.00	65.10	SameSeq
1KZU	1	009D	010E	1NKZ	1	010D	011E	False	18	18	0.09	21.05	SameSeq
1Y22	1	002B	003C	1YE0	1	003C	004D	False	4	4	0.00	39.52	SameSeq
1G0B	1	001A	004B	2ZLU	1	001A	002B	False	4	4	0.09	39.75	SameSeq
1NQP	1	003C	004D	1YVQ	1	002B	003C	False	4	4	0.00	39.20	SameSeq
1J40	2	002F	003G	3B75	1	003C	004D	False	4	4	0.00	38.55	SameSeq
1EOC	1	001A	024B	2BUQ	1	012B	019A	True	24	24	0.80	0.25	SameSeq
1A5L	1	004A	009C	1A5O	1	001A	003C	False	6	6	0.17	34.43	SameSeq
2DD4	1	005E	006F	2DXB	1	002B	012L	False	8	8	0.00	37.08	SameSeq
1G9V	1	001A	002B	2HHD	1	001A	004D	False	4	4	0.00	39.12	SameSeq
2ZFO	1	021A	024D	2ZS1	1	005A	008D	True	6	6	0.79	2.71	SameSeq
1YKK	1	016D	017E	1YKL	1	001A	002B	False	24	24	0.07	52.55	SameSeq
2DXB	1	005E	006F	2ZZD	1	005E	009I	False	8	8	0.00	37.08	SameSeq
1CG5	1	003A	004B	1CG8	1	002B	003A	False	4	4	0.09	39.97	SameSeq
2AGX	1	001D	003A	2AGZ	1	001D	004B	False	4	4	0.00	48.18	SameSeq
2DXB	2	010V	011W	2DXC	1	001A	011K	False	12	12	0.09	53.61	SameSeq
1M3D	1	003C	005E	1T60	1	001A	003C	False	6	6	0.12	52.27	SameSeq
1NQP	1	001A	004D	1YVT	1	002B	003A	False	4	4	0.63	4.23	SameSeq
1FYZ	1	002B	003C	1XVC	1	002B	004D	False	4	4	0.06	50.17	SameSeq
1XVB	1	002B	003C	1XVC	1	001A	003C	False	4	4	0.06	50.33	SameSeq
3KMF	1	003E	004G	4HHB	1	001A	002B	True	4	4	0.87	0.57	SameSeq
2AH0	1	002H	003A	2IUV	1	001A	003D	False	4	4	0.00	48.23	SameSeq
2DD5	1	002B	010J	2ZZD	1	001A	005E	False	12	12	0.00	77.85	SameSeq
2DD5	1	005E	007G	2DXB	1	001A	005E	False	12	12	0.00	77.45	SameSeq
1FYZ	1	002B	003C	1XVE	1	002B	004D	False	4	4	0.06	50.23	SameSeq
2OIZ	1	002H	004B	2OK6	1	002H	003A	False	4	4	0.00	49.94	SameSeq
1BZ0	1	002B	003C	1MKO	1	001A	002B	False	4	4	0.08	38.86	SameSeq
1FZ2	1	001A	004D	1XVF	1	002B	004D	False	4	4	0.06	50.06	SameSeq
1FZ6	1	002B	004D	1FZ7	1	001A	004D	False	4	4	0.06	50.24	SameSeq
2DXB	1	001A	002B	2DXC	1	007G	011K	False	12	12	0.00	65.01	SameSeq
1M3D	2	002H	006L	1T60	4	001S	003U	False	6	6	0.16	52.73	SameSeq
1Y7C	1	002B	003C	1YIH	1	003C	004D	False	4	4	0.00	39.62	SameSeq
1NKZ	1	005E	006F	2FKW	1	001A	004D	True	18	20	0.32	21.03	SameSeq
2DYS	1	001A	020T	2EIK	1	014N	020T	True	4	4	0.00	56.41	SameSeq
1S5B	1	001A	004F	1S5C	1	001A	006H	False	5	5	0.24	39.12	SameSeq
1FPH	1	001L	002H	1QHR	1	001A	002B	True	1	1	0.82	5.44	SameSeq
2AGY	1	002H	004B	2AH0	1	001D	004B	False	4	4	0.00	46.72	SameSeq
1PP9	1	003C	005E	1PPJ	1	003C	015R	False	4	4	0.00	73.04	SameSeq
3GZX	1	001A	002B	3GZY	1	002B	003A	False	6	6	0.24	34.88	SameSeq
2ZS0	1	013A	015C	2ZS1	1	009A	019C	False	12	12	0.00	37.20	SameSeq
2AFK	1	001A	002B	3MIN	1	001A	004D	False	4	4	0.00	78.16	SameSeq
1L5H	1	002B	003A	1M1N	1	001A	002B	False	4	4	0.00	75.30	SameSeq
2BUT	1	005A	006B	2BUW	1	003A	006B	False	24	24	0.11	54.12	SameSeq
1HAB	1	003C	004D	1J40	2	001E	004H	False	4	4	0.00	38.86	SameSeq
1EOC	1	017A	018B	2BUQ	1	002B	005A	False	24	24	0.11	54.15	SameSeq
1RAA	1	003C	010B	1RAD	1	005A	006B	False	12	12	0.00	84.03	SameSeq
2DXC	1	005E	009I	2ZZD	1	005E	006F	False	8	8	0.00	37.07	SameSeq
1OLU	1	002B	003A	1V1R	1	003A	004B	False	4	4	0.14	41.69	SameSeq
1HTL	1	004G	007C	1LTA	1	003F	007C	False	5	5	0.52	17.32	SameSeq
3DUF	1	001A	002B	3DV0	1	002B	003C	False	4	4	0.18	40.82	SameSeq
1J40	2	001E	004H	2DN1	1	002B	003A	True	4	4	0.79	4.60	SameSeq
1EOC	1	014B	021A	2BUQ	1	003A	004B	False	24	24	0.10	54.08	SameSeq
1KZU	1	011G	012H	1NKZ	1	014B	015C	False	18	18	0.09	21.03	SameSeq
1RAE	1	009A	010B	1RAF	1	002B	007C	False	12	12	0.00	84.10	SameSeq
3CFF	1	002A	005R	3CFH	1	005R	006G	False	8	8	0.05	40.47	SameSeq
1Y8K	1	003C	004D	2MHB	1	002B	003A	False	4	4	0.00	39.08	SameSeq
1PBX	1	001A	004B	2PEG	1	003A	004B	False	4	4	0.00	41.07	SameSeq
1HDA	1	003C	004D	2QSP	1	001A	004D	False	4	4	0.00	40.58	SameSeq
1M34	2	004L	007O	2AFK	1	002B	006F	False	4	4	0.14	38.94	SameSeq
2AH0	1	002H	003A	2OK6	1	001D	003A	False	4	4	0.00	48.18	SameSeq
1L0L	1	004D	005E	2A06	1	004D	005E	True	1	2	0.82	2.49	SameSeq
2DD4	1	001A	002B	2DXC	1	005E	007G	False	12	12	0.09	53.94	SameSeq
1V55	1	007G	014N	2DYR	1	001A	007G	True	4	4	0.00	56.30	SameSeq
2BUY	1	021A	022B	2BV0	1	008B	009A	False	24	24	0.14	54.24	SameSeq
2DYR	1	001A	020T	3AG1	2	001N	007T	True	4	1	0.00	56.45	SameSeq
1NQP	1	002B	003C	1YVT	1	002B	003A	True	4	4	0.67	4.17	SameSeq
1FZ8	1	001A	003C	1XVD	1	002B	003C	False	4	4	0.06	50.16	SameSeq
1NKZ	1	011E	012F	2FKW	1	014N	015O	False	18	20	0.00	20.73	SameSeq
1FWA	1	002B	003C	1FWD	1	005B	009C	False	6	6	0.00	89.67	SameSeq
1A3N	1	002B	003C	1RQ3	1	001A	002B	True	4	4	0.00	39.40	SameSeq
1HAB	1	003C	004D	1J3Y	2	002F	003G	False	4	4	0.04	38.51	SameSeq
1GZX	1	002B	003C	3IC2	1	002B	003C	True	4	4	0.69	8.34	SameSeq
1EZV	1	005E	012C	2IBZ	1	003C	005E	True	4	1	0.00	72.01	SameSeq
1K1K	1	003A	004B	1YFF	1	001A	004D	False	4	4	0.00	39.44	SameSeq
1LJW	1	001A	004B	2DN2	1	002B	003C	True	4	4	0.80	3.70	SameSeq
1MG2	2	005M	006N	1MG3	1	002B	005E	False	4	4	0.02	48.08	SameSeq
2DXB	1	007G	008H	2ZZD	1	002B	004D	False	12	12	0.00	65.52	SameSeq
2AGZ	1	001D	003A	2OIZ	1	002H	003A	False	4	4	0.00	48.10	SameSeq
1YH9	1	001A	004D	2W6V	1	001A	002B	False	4	4	0.00	39.54	SameSeq
2IUQ	1	002B	003D	2IUR	1	002B	004H	False	4	4	0.00	48.63	SameSeq
2DD4	1	005E	007G	2DXB	2	007S	011W	False	12	12	0.00	77.78	SameSeq
1FZ5	1	002B	003C	1FZ6	1	002B	004D	False	4	4	0.06	50.00	SameSeq
2DD5	1	002B	012L	2ZZD	1	002B	003C	False	8	8	0.00	37.35	SameSeq
1A0U	1	003C	004D	1DXU	1	001A	004D	False	4	4	0.00	39.52	SameSeq
1M34	1	003C	004D	2AFK	1	002B	003C	False	4	4	0.00	78.88	SameSeq
2A53	1	005A	008D	2A56	1	007C	008D	False	8	8	0.05	41.35	SameSeq
1M3D	2	004J	006L	1T60	2	002H	003I	False	6	6	0.03	35.61	SameSeq
1QI8	1	001A	002B	2W72	1	002B	003C	True	4	2	0.00	39.14	SameSeq
2DD4	1	007G	008H	2DXC	1	008H	010J	False	12	12	0.00	65.41	SameSeq
1FZ9	1	002B	003C	1XVF	1	002B	003C	True	4	4	0.84	0.23	SameSeq
1M34	1	001A	005E	2AFK	1	003C	007G	True	4	4	0.86	1.74	SameSeq
1FZ1	1	002B	003C	1XVE	1	001A	003C	False	4	4	0.08	50.24	SameSeq
2A6H	1	002B	003C	2BE5	1	002B	003C	True	2	2	0.88	0.86	SameSeq
1J40	2	001E	002F	3KMF	1	001A	002C	True	4	4	0.85	0.86	SameSeq
2AGX	1	001D	004B	2OK6	1	002H	004B	False	4	4	0.00	48.14	SameSeq
2BUY	1	015A	020B	2BV0	1	011A	012B	False	24	24	0.14	54.28	SameSeq
1HHO	1	001A	002B	1MKO	1	002B	003C	False	4	4	0.00	39.39	SameSeq
1RM6	1	001A	003C	1SB3	1	001A	006F	False	4	4	0.00	48.42	SameSeq
2A53	1	005A	008D	2A56	1	001A	002B	False	8	8	0.06	46.44	SameSeq
2BUT	1	017A	018B	2BUW	1	007A	014B	False	24	24	0.11	54.12	SameSeq
2DXB	2	004P	008T	2ZZD	1	001A	002B	False	12	12	0.09	53.60	SameSeq
1HGB	1	003C	004D	1UIW	2	002F	003G	False	4	4	0.00	40.23	SameSeq
1S5Y	1	003C	004D	2PEG	1	001A	004B	False	4	4	0.00	40.13	SameSeq
2A69	1	002B	004D	2O5I	2	005L	007N	True	1	1	0.80	1.38	SameSeq
2OCC	2	004Q	009V	3ABL	1	004D	009I	True	1	1	0.86	1.20	SameSeq
2BUT	1	011A	012B	2BUW	1	002B	005A	False	24	24	0.11	54.12	SameSeq
1WCI	1	002B	003A	2BEU	1	001A	002B	False	4	4	0.13	41.67	SameSeq
3CX5	1	007G	008H	3CXH	1	007G	008H	True	2	2	0.85	0.93	SameSeq
3GPW	1	014N	0271	3HYE	1	013M	014N	False	4	4	0.00	44.46	SameSeq
1RAA	1	005A	012D	1RAD	1	007C	008D	False	12	12	0.00	83.61	SameSeq
1HHO	1	002B	003A	1RPS	1	002B	003C	True	4	4	0.80	4.12	SameSeq
1YVT	1	003A	004B	3DUT	1	002B	003C	False	4	4	0.00	38.50	SameSeq
1EOC	1	005A	022B	2BUQ	1	015A	020B	True	24	24	0.80	0.25	SameSeq
1T60	2	004J	006L	1T61	1	002B	003C	False	6	6	0.03	35.56	SameSeq
1YKK	1	003C	004D	1YKL	1	002B	003C	False	24	24	0.07	53.11	SameSeq
1J3Z	1	001A	004D	1XZ2	1	001A	002B	False	4	4	0.00	39.56	SameSeq
2DXC	1	002B	004D	2ZZD	1	001A	002B	False	12	12	0.00	65.23	SameSeq
2AGL	1	002H	004B	2AGY	1	002H	003A	False	4	4	0.00	46.86	SameSeq
1C5L	1	001L	002H	1NY2	1	0011	0022	True	1	1	0.87	1.85	SameSeq
2DD4	1	001A	011K	2DD5	1	007G	011K	False	12	12	0.00	77.59	SameSeq
1FSX	1	001A	004D	1HDA	1	001A	002B	False	4	4	0.00	40.60	SameSeq
1FZ9	1	001A	003C	1XU5	1	001A	004D	False	4	4	0.08	50.12	SameSeq
1FZ7	1	001A	004D	1XVD	1	001A	003C	False	4	4	0.06	50.31	SameSeq
2DD5	1	008H	010J	2DXB	2	001M	011W	False	12	12	0.00	77.42	SameSeq
1HBH	1	002B	003C	2PEG	1	001A	004B	True	4	4	0.77	5.43	SameSeq
2HJ4	1	002H	004B	2IUR	1	002B	003D	False	4	4	0.00	48.57	SameSeq
2BUY	1	013A	014B	2BV0	1	007A	014B	False	24	24	0.14	54.24	SameSeq
3PCC	1	007D	012R	3PCF	1	005C	006O	False	24	24	0.07	53.16	SameSeq
1S5B	1	001A	003E	1S5D	1	001A	006H	False	5	5	0.16	40.42	SameSeq
2DD4	1	008H	010J	2DXB	1	002B	010J	False	12	12	0.00	77.44	SameSeq
1M3D	1	005E	006F	1T60	1	003C	005E	False	6	6	0.18	49.35	SameSeq
1J41	1	001A	004D	2DXM	1	001A	002B	False	4	4	0.04	39.63	SameSeq
3PCC	1	004N	005C	3PCF	1	013A	014M	False	24	24	0.07	53.32	SameSeq
2DXB	1	007G	011K	2DXC	1	004D	005E	False	12	12	0.00	65.31	SameSeq
1T60	4	003U	005W	1T61	1	005E	006F	False	6	6	0.18	49.47	SameSeq
1YKM	1	013A	014B	1YKN	1	019G	024L	False	24	24	0.07	53.17	SameSeq
1PBX	1	003A	004B	2H8F	1	001A	004D	False	4	4	0.00	37.44	SameSeq
3PCC	1	007D	012R	3PCF	1	021E	022Q	False	24	24	0.07	53.18	SameSeq
2HJ4	1	001D	003A	2IUQ	1	001A	004H	False	4	4	0.00	48.10	SameSeq
1KZU	1	014B	015D	2FKW	1	001A	002B	False	18	20	0.09	21.18	SameSeq
1NKZ	1	017E	018F	2FKW	1	008H	009I	False	18	20	0.08	20.72	SameSeq
1J40	2	002F	003G	2DN1	1	001A	002B	False	4	4	0.00	38.94	SameSeq
2IUP	1	001A	003D	2IUV	1	001A	004H	False	4	4	0.00	48.46	SameSeq
2AGZ	1	001D	003A	2IUQ	1	001A	004H	False	4	4	0.00	48.09	SameSeq
1KZU	1	008B	009D	2FKW	1	001A	002B	False	18	20	0.09	21.18	SameSeq
2DYR	1	014N	020T	2EIL	1	007G	014N	True	4	4	0.00	56.42	SameSeq
2AGW	1	002H	003A	2IUQ	1	002B	004H	False	4	4	0.00	49.58	SameSeq
1UM9	1	001A	004D	1UMD	1	003C	004D	False	4	4	0.11	40.09	SameSeq
2BUT	1	017A	024B	2BUW	1	013A	014B	False	24	24	0.11	54.15	SameSeq
2AGW	1	001D	004B	2AH0	1	002H	004B	False	4	4	0.00	48.26	SameSeq
2DD5	1	008H	009I	2DXB	1	006F	008H	False	8	8	0.00	39.09	SameSeq
2H8D	1	001A	004D	3GQG	1	001A	002B	False	4	4	0.00	38.42	SameSeq
2OIZ	1	001D	004B	2OK6	1	002H	004B	False	4	4	0.00	48.51	SameSeq
1M3D	1	003C	005E	1T60	4	004V	006X	False	6	6	0.12	52.55	SameSeq
2DD4	1	002B	010J	2DXC	1	004D	005E	False	12	12	0.09	53.56	SameSeq
1NTM	1	015D	021J	1PP9	1	014Q	020W	True	2	2	0.75	3.23	SameSeq
1L0L	1	004D	010J	2A06	1	004D	010J	True	1	2	0.81	3.00	SameSeq
2ZFO	1	005A	008D	2ZS0	1	013A	016D	True	6	6	0.81	2.75	SameSeq
1NKZ	1	013A	014B	2FKW	1	010J	011K	False	18	20	0.08	20.87	SameSeq
2ZFO	1	014B	016D	2ZS1	1	014B	016D	True	6	6	0.88	3.92	SameSeq
2IUR	1	002B	004H	2OIZ	1	001D	004B	False	4	4	0.00	48.95	SameSeq
2HJB	1	002H	003A	2OIZ	1	002H	004B	False	4	4	0.00	50.57	SameSeq
1M34	2	002J	006N	2AFK	1	004D	007G	False	4	4	0.23	38.26	SameSeq
1Y4F	1	002B	003C	1YIE	1	003C	004D	False	4	4	0.00	39.43	SameSeq
1FPH	1	001L	002H	1O5G	1	001L	002H	True	1	1	0.85	3.35	SameSeq
1U5B	1	002B	003A	2BEU	1	004A	005B	False	4	4	0.13	41.36	SameSeq
1M3D	1	002B	006F	1T60	2	005K	006L	False	6	6	0.18	49.22	SameSeq
1M34	2	003K	007O	2AFK	1	001A	005E	True	4	4	0.78	2.21	SameSeq
3KMF	1	001A	004G	4HHB	1	001A	002B	False	4	4	0.00	39.65	SameSeq
2AGL	1	002H	004B	2OK6	1	002H	003A	False	4	4	0.00	49.56	SameSeq
1FZ0	1	002B	004D	1XVB	1	002B	003C	False	4	4	0.06	50.23	SameSeq
2ZFO	1	013A	015C	2ZS0	1	009A	011C	True	12	12	0.83	4.14	SameSeq
1FZ4	1	001A	003C	1XVD	1	002B	003C	False	4	4	0.06	50.18	SameSeq
2AGL	1	002H	003A	2HJ4	1	002H	004B	False	4	4	0.00	49.37	SameSeq
1BA8	1	001A	002B	3HTC	1	001L	002H	True	1	1	0.42	3.34	SameSeq
2BUT	1	019A	020B	2BUW	1	008B	009A	False	24	24	0.11	54.12	SameSeq
2DD5	1	001A	011K	2ZZD	1	001A	005E	False	12	12	0.00	77.71	SameSeq
1XVB	1	001A	003C	1XVC	1	002B	003C	False	4	4	0.06	50.19	SameSeq
1YKK	1	001A	006F	1YKL	1	001A	002B	False	24	24	0.07	53.28	SameSeq
1HBH	1	002B	003C	3GKV	1	003A	004B	False	4	4	0.00	38.23	SameSeq
2BUY	1	023A	024B	2BV0	1	015A	020B	False	24	24	0.14	54.24	SameSeq
1M3D	1	002B	003C	1T61	1	004D	006F	False	6	6	0.05	35.61	SameSeq
1FWB	1	007A	009C	1FWD	1	004A	009C	False	6	6	0.22	34.43	SameSeq
2ZFO	1	010B	012D	2ZS0	1	014B	016D	True	6	6	0.82	4.11	SameSeq
1RAE	1	001A	008D	1RAF	1	001A	002B	False	12	12	0.00	83.86	SameSeq
2DXB	2	001M	005Q	2ZZD	1	007G	008H	False	12	12	0.00	65.02	SameSeq
1G65	1	014N	0271	3HYE	1	0271	0282	False	4	4	0.00	44.35	SameSeq
3AG1	1	001A	010J	3AG3	2	001N	010W	True	1	1	0.78	0.32	SameSeq
1NTM	1	003C	016E	2A06	1	013P	015R	False	4	4	0.00	72.99	SameSeq
1EOC	1	016B	017A	2BUQ	1	015A	016B	False	24	24	0.10	54.08	SameSeq
3PCC	1	021E	022Q	3PCF	1	001A	006O	False	24	24	0.07	53.06	SameSeq
1YKM	1	011K	012L	1YKN	1	020H	021I	False	24	24	0.07	53.24	SameSeq
1RAA	1	007C	008D	1RAD	1	001A	008D	False	12	12	0.00	83.63	SameSeq
2DXC	1	001A	005E	2ZZD	1	004D	005E	False	12	12	0.00	65.21	SameSeq
1NKZ	1	016D	017E	2FKW	1	011K	012L	False	18	20	0.08	21.08	SameSeq
1LOB	2	001E	002F	1LOC	2	004F	006G	True	2	3	0.07	43.75	SameSeq
1D0G	1	002S	005B	1DU3	1	003C	005E	False	6	6	0.00	51.98	SameSeq
1RAE	1	002B	007C	1RAF	1	001A	008D	False	12	12	0.78	3.05	SameSeq
1HBB	1	002B	003C	1MKO	1	001A	004D	True	4	4	0.76	6.05	SameSeq
2AGW	1	002H	004B	2IUR	1	002B	003D	False	4	4	0.00	48.62	SameSeq
1HGC	1	001A	002B	3IC2	1	001A	004D	False	4	4	0.00	40.28	SameSeq
1RAA	1	005A	006B	1RAD	1	004D	009A	False	12	12	0.00	83.87	SameSeq
1HBO	1	002B	004D	1HBU	1	001A	002B	False	4	4	0.14	54.65	SameSeq
1KZU	1	007A	018H	1NKZ	1	009C	010D	False	18	18	0.09	21.25	SameSeq
1Q95	1	002B	008H	1RAD	1	006B	011C	False	6	12	0.00	80.06	SameSeq
1KZU	1	016E	017G	2FKW	1	009I	010J	False	18	20	0.09	21.17	SameSeq
2DXB	1	005E	006F	2DXC	1	002B	012L	False	8	8	0.00	37.13	SameSeq
2DD4	1	002B	003C	2DXB	2	006R	008T	False	8	8	0.00	37.42	SameSeq
1RAD	1	003C	004D	2FZG	1	005A	012D	False	12	12	0.00	82.87	SameSeq
1RAA	1	001A	008D	1RAD	1	002B	007C	False	12	12	0.84	2.91	SameSeq
1FZ5	1	001A	004D	1XVB	1	001A	003C	False	4	4	0.06	49.99	SameSeq
1FZ5	1	001A	003C	1XVF	1	001A	004D	False	4	4	0.06	50.14	SameSeq
1YH9	1	001A	002B	1YZI	1	001A	004B	False	4	4	0.00	40.20	SameSeq
1EOC	1	016B	017A	2BUQ	1	003A	004B	False	24	24	0.10	54.08	SameSeq
1NS6	1	002B	003A	2ZLT	1	001A	002B	False	4	4	0.05	39.43	SameSeq
1FZ2	1	001A	003C	1FZ5	1	001A	004D	False	4	4	0.08	50.03	SameSeq
1HGB	1	002B	003C	1QSI	1	001A	002B	False	4	4	0.00	39.50	SameSeq
3DUF	2	003G	004H	3DV0	1	001A	004D	False	4	4	0.16	40.96	SameSeq
2DD5	1	002B	003C	2DXB	2	005Q	009U	False	8	8	0.00	37.12	SameSeq
2AGX	1	001D	003A	2OK6	1	002H	003A	False	4	4	0.00	48.25	SameSeq
1HBN	1	001A	003C	1HBU	1	003C	004D	False	4	4	0.00	92.47	SameSeq
1KZU	1	008B	009D	2FKW	1	003C	004D	False	18	20	0.09	21.28	SameSeq
3PCC	1	017C	018O	3PCF	1	019D	024R	False	24	24	0.07	52.92	SameSeq
2DD4	1	002B	004D	2DXC	1	004D	005E	False	12	12	0.00	65.17	SameSeq
1FZ7	1	001A	003C	1XVF	1	002B	003C	False	4	4	0.06	50.22	SameSeq
2DD4	1	001A	002B	2DXB	2	002N	010V	False	12	12	0.09	53.83	SameSeq
1RAB	1	005A	012D	1RAC	1	011C	012D	False	12	12	0.00	83.59	SameSeq
2DD4	1	001A	011K	2DXB	1	010J	011K	False	12	12	0.09	53.90	SameSeq
1FZ6	1	002B	003C	1FZ9	1	001A	004D	False	4	4	0.80	0.71	SameSeq
2AFH	1	003C	004D	2MIN	1	001A	004D	False	4	4	0.00	77.94	SameSeq
1BZ0	1	002B	003C	1G9V	1	001A	002B	False	4	4	0.00	39.52	SameSeq
1CLS	1	001A	002B	2DXM	1	003C	004D	True	4	4	0.87	0.61	SameSeq
1NHE	2	001C	002D	1OQM	1	001A	002B	True	1	1	0.80	1.36	SameSeq
2DD5	1	002B	003C	2ZZD	1	006F	008H	False	8	8	0.00	37.37	SameSeq
2HJB	1	001D	004B	2IUR	1	001A	003D	False	4	4	0.00	48.91	SameSeq
1YKK	1	002B	003C	1YKL	1	007G	008H	False	24	24	0.07	53.08	SameSeq
1MKO	1	001A	004D	2DN3	1	001A	002B	False	4	4	0.00	39.84	SameSeq
1HGC	1	002B	003C	1LJW	1	002B	003A	True	4	4	0.77	4.13	SameSeq
1L5H	1	003A	004B	2AFK	1	001A	004D	False	4	4	0.00	75.35	SameSeq
3PCC	1	005C	006O	3PCF	1	019D	024R	False	24	24	0.07	52.92	SameSeq
1DXU	1	001A	002B	1Y0W	1	002B	003C	False	4	4	0.00	39.48	SameSeq
1YKK	1	013A	014B	1YKL	1	007G	012L	False	24	24	0.07	52.97	SameSeq
3CX5	1	010L	013O	3CXH	1	010L	013O	True	2	2	0.87	0.35	SameSeq
3PCC	1	019D	024R	3PCF	1	003B	004N	False	24	24	0.07	53.14	SameSeq
2IUQ	1	002B	003D	2OIZ	1	002H	004B	False	4	4	0.00	48.47	SameSeq
2A68	1	001A	003C	2BE5	2	002L	003M	False	2	2	0.27	61.79	SameSeq
2BUT	1	020B	021A	2BUW	1	009A	010B	False	24	24	0.11	54.15	SameSeq
2DD5	1	007G	011K	2DXB	2	002N	010V	False	12	12	0.00	77.62	SameSeq
1FWA	1	003C	008B	1FWC	1	005B	006C	False	6	6	0.00	89.66	SameSeq
1LOB	2	003G	004H	1LOC	2	004F	006G	True	2	3	0.07	43.45	SameSeq
2DXB	2	005Q	007S	2ZZD	1	010J	011K	False	12	12	0.09	53.40	SameSeq
1HGB	1	001A	004D	1QXD	1	002B	003C	True	4	4	0.65	8.23	SameSeq
1HGB	1	001A	004D	3KMF	1	003E	004G	False	4	4	0.04	39.67	SameSeq
1V54	1	001A	020T	3AG4	1	001A	007G	True	4	1	0.00	56.41	SameSeq
2AGL	1	001D	004B	2AH1	1	001D	003A	False	4	4	0.00	48.18	SameSeq
3I5J	1	001A	004E	3I63	1	004E	005A	False	4	4	0.00	53.15	SameSeq
1OCR	1	004D	013M	2DYR	1	017Q	026Z	True	2	2	0.84	0.53	SameSeq
2AGL	1	002H	004B	2AGW	1	001D	004B	False	4	4	0.00	48.33	SameSeq
2DXC	1	004D	008H	2ZZD	1	001A	005E	False	12	12	0.00	77.66	SameSeq
1LOA	2	001E	004H	1LOG	1	003C	004D	True	3	3	0.10	42.92	SameSeq
1HBM	1	001A	003C	1HBU	1	003C	004D	False	4	4	0.00	92.58	SameSeq
1EJW	1	007C	009A	1EJX	1	003A	004C	False	6	6	0.21	34.40	SameSeq
2AGZ	1	001D	004B	2OK6	1	002H	004B	False	4	4	0.00	48.10	SameSeq
2AGZ	1	001D	004B	2IUP	1	002B	004H	False	4	4	0.00	48.32	SameSeq
1GZX	1	003C	004D	1QSI	1	002B	003C	False	4	4	0.00	39.60	SameSeq
1EJX	1	001C	003A	1FWJ	1	003C	007A	False	6	6	0.22	34.18	SameSeq
1RAD	1	011C	012D	1RAG	1	004D	009A	False	12	12	0.00	83.72	SameSeq
1RAD	1	001A	008D	1RAG	1	009A	010B	False	12	12	0.00	83.83	SameSeq
1XZ2	1	003C	004D	2HHB	1	002B	003C	False	4	4	0.00	39.68	SameSeq
1FYZ	1	002B	003C	1FZ6	1	002B	004D	False	4	4	0.06	50.16	SameSeq
1NTM	1	012A	021J	2A06	1	011N	020W	True	2	1	0.75	3.40	SameSeq
1FYZ	1	002B	004D	1XVC	1	002B	003C	False	4	4	0.06	50.15	SameSeq
2A54	1	003C	004D	2A56	1	005A	008D	False	8	8	0.05	41.40	SameSeq
1G09	1	002B	003C	1G0A	1	002B	003C	True	4	4	0.69	2.89	SameSeq
1FZ9	1	002B	004D	1XU3	1	002B	003C	False	4	4	0.06	50.17	SameSeq
1J3Y	1	003C	004D	2D60	1	001A	004D	False	4	4	0.00	39.20	SameSeq
1YKM	1	007G	012L	1YKN	1	021I	022J	False	24	24	0.07	53.31	SameSeq
1EOC	1	012B	023A	2BUQ	1	002B	005A	True	24	24	0.80	0.25	SameSeq
2EIK	1	007G	014N	2ZXW	2	001N	007T	True	4	1	0.00	56.36	SameSeq
2AGZ	1	001D	003A	2AH0	1	002H	003A	False	4	4	0.00	48.05	SameSeq
1FZ5	1	001A	004D	1XVE	1	001A	003C	False	4	4	0.06	50.01	SameSeq
1RAD	1	007C	008D	2FZG	1	006B	011C	False	12	12	0.00	81.96	SameSeq
1NS9	1	003A	004B	2ZLT	1	001A	004B	False	4	4	0.05	39.79	SameSeq
1GZX	1	001A	002B	3IC2	1	003C	004D	True	4	4	0.88	2.50	SameSeq
1NKZ	1	011E	012F	2FKW	1	004D	005E	False	18	20	0.08	20.59	SameSeq
1OUT	1	002B	003A	1OUU	1	002B	003C	True	4	4	0.80	4.43	SameSeq
2DD5	1	010J	011K	2DXB	1	004D	008H	False	12	12	0.09	53.71	SameSeq
2DD5	1	011K	012L	2DXB	2	005Q	009U	False	8	8	0.00	37.17	SameSeq
2ZFO	1	010B	012D	2ZS1	1	006B	008D	True	6	6	0.88	3.92	SameSeq
1OCR	1	018R	019S	2EIK	1	018R	019S	True	2	2	0.80	1.48	SameSeq
2DD4	1	008H	010J	2DXC	1	002B	010J	False	12	12	0.00	77.43	SameSeq
1QGU	1	001A	002B	1QH1	1	002B	003C	False	4	4	0.00	79.03	SameSeq
1RAD	1	006B	011C	1RAG	1	003C	004D	False	12	12	0.00	83.88	SameSeq
1UIW	1	001A	002B	2D60	1	002B	003C	False	4	4	0.00	39.51	SameSeq
1FZ5	1	001A	004D	1XU3	1	001A	003C	False	4	4	0.08	50.00	SameSeq
1FZ7	1	001A	003C	1FZ9	1	001A	004D	False	4	4	0.08	50.17	SameSeq
2BUY	1	018B	021A	2BV0	1	017A	018B	False	24	24	0.14	54.28	SameSeq
2BUT	1	021A	022B	2BUW	1	008B	009A	False	24	24	0.11	54.12	SameSeq
1FZ9	1	001A	003C	1XVD	1	002B	003C	False	4	4	0.08	50.18	SameSeq
2BUY	1	007A	014B	2BV0	1	007A	008B	False	24	24	0.14	54.28	SameSeq
1M3D	2	001G	003I	1T60	4	002T	006X	False	6	6	0.15	52.47	SameSeq
2DD4	1	008H	010J	2DXB	1	001A	002B	False	12	12	0.00	64.98	SameSeq
1HBM	1	001A	003C	1HBO	1	001A	006F	False	4	4	0.00	92.91	SameSeq
1YKM	1	017E	018F	1YKN	1	008H	009I	False	24	24	0.07	53.25	SameSeq
1NS6	1	002B	003A	1NS9	1	003A	004B	False	4	4	0.05	39.35	SameSeq
1EOC	1	002B	011A	2BUQ	1	007A	014B	False	24	24	0.80	0.25	SameSeq
3PCC	1	022Q	023F	3PCF	1	023F	024R	False	24	24	0.07	53.37	SameSeq
1QSI	1	002B	003C	1SDK	1	003C	004D	False	4	4	0.00	39.37	SameSeq
2A53	1	001A	002B	2A56	1	002B	003C	False	8	8	0.06	41.39	SameSeq
2BUY	1	003A	006B	2BV0	1	003A	004B	False	24	24	0.14	54.28	SameSeq
1B86	1	001A	002B	3KMF	1	001A	004G	False	4	4	0.00	39.82	SameSeq
1FWB	1	002B	006C	1FWC	1	008B	009C	False	6	6	0.00	89.68	SameSeq
1YKK	1	002B	003C	1YKL	1	017E	018F	False	24	24	0.07	53.08	SameSeq
1L5H	1	001A	002B	2MIN	1	001A	004D	False	4	4	0.00	75.34	SameSeq
2D60	1	001A	004D	3B75	3	003S	004T	False	4	4	0.04	38.04	SameSeq
2DD5	1	007G	011K	2ZZD	1	004D	005E	False	12	12	0.00	65.51	SameSeq
1G0B	1	001A	002B	2ZLU	1	002B	003A	False	4	4	0.00	39.81	SameSeq
1V55	1	001A	020T	2ZXW	1	001A	007G	True	4	1	0.00	56.37	SameSeq
3PCC	1	016N	017C	3PCF	1	003B	004N	False	24	24	0.07	53.25	SameSeq
1EOC	1	005A	022B	2BUQ	1	003A	006B	True	24	24	0.80	0.25	SameSeq
1NKZ	1	007A	008B	2FKW	1	004D	005E	False	18	20	0.08	20.59	SameSeq
2PEG	1	003A	004B	3GKV	1	002B	003A	False	4	4	0.05	40.34	SameSeq
2DD5	1	001A	002B	2DXB	2	004P	008T	False	12	12	0.09	53.51	SameSeq
2J55	1	004J	005L	2J57	1	004J	006M	False	4	4	0.02	47.98	SameSeq
2DXB	1	001A	011K	2DXC	1	002B	004D	False	12	12	0.00	77.17	SameSeq
1S5Y	1	003C	004D	3GKV	1	001A	004B	False	4	4	0.00	40.26	SameSeq
2EIK	1	007G	014N	3AG4	1	001A	007G	True	4	1	0.00	56.42	SameSeq
1YKK	1	002B	003C	1YKL	1	013A	014B	False	24	24	0.07	53.08	SameSeq
1RAD	1	005A	012D	1RAG	1	003C	010B	False	12	12	0.67	2.91	SameSeq
1FZ9	1	001A	004D	1XVF	1	002B	004D	False	4	4	0.08	50.09	SameSeq
2AGW	1	002H	004B	2IUR	1	001A	004H	False	4	4	0.00	49.84	SameSeq
1NS6	1	001A	004B	2MHB	1	001A	002B	False	4	4	0.05	39.49	SameSeq
2BUT	1	009A	010B	2BUW	1	022B	023A	False	24	24	0.11	54.12	SameSeq
2AFH	1	001A	004D	3MIN	1	003C	004D	False	4	4	0.00	77.84	SameSeq
1QSI	1	001A	002B	1RQ3	1	001A	004D	True	4	4	0.00	39.60	SameSeq
1HDA	1	002B	003C	2QSS	1	003C	004D	False	4	4	0.00	38.70	SameSeq
1V54	1	007G	014N	3AG3	1	001A	007G	True	4	1	0.00	56.42	SameSeq
2ZS0	1	009A	019C	2ZS1	1	005A	007C	False	12	12	0.00	37.02	SameSeq
1HAB	1	001A	004D	1UIW	1	002B	003C	True	4	4	0.77	5.58	SameSeq
2DXB	1	011K	012L	2DXC	1	005E	009I	False	8	8	0.00	37.15	SameSeq
1RQ4	1	002B	003C	1UIW	2	001E	002F	False	4	4	0.00	39.66	SameSeq
1A5L	1	005B	009C	1A5O	1	005B	006C	False	6	6	0.00	89.75	SameSeq
1EJX	1	001C	003A	1KRA	1	003C	007A	False	6	6	0.22	34.19	SameSeq
1FZ1	1	002B	004D	1FZ9	1	001A	004D	False	4	4	0.08	50.13	SameSeq
1PP9	1	013P	015R	2A06	1	003C	015R	False	4	4	0.00	72.67	SameSeq
1FWJ	1	005B	009C	1KRA	1	002B	003C	False	6	6	0.00	89.62	SameSeq
1KZU	1	003D	004E	2FKW	1	004D	005E	False	18	20	0.09	20.79	SameSeq
1HBH	1	002B	003C	2H8D	1	001A	002B	False	4	4	0.00	38.59	SameSeq
1KRA	1	005B	006C	2KAU	1	003C	008B	False	6	6	0.00	89.65	SameSeq
1O2G	1	001L	002H	4HTC	1	001L	002H	True	1	1	0.85	4.25	SameSeq
1G08	1	002B	003C	1HDA	1	001A	004D	True	4	4	0.70	5.57	SameSeq
1FZ5	1	002B	004D	1XVB	1	002B	003C	False	4	4	0.08	50.22	SameSeq
1G08	1	002B	003C	1G0A	1	001A	004D	True	4	4	0.73	2.19	SameSeq
1KZU	1	017G	018H	2FKW	1	004D	005E	False	18	20	0.09	20.79	SameSeq
2BUY	1	022B	023A	2BV0	1	007A	008B	False	24	24	0.14	54.28	SameSeq
1HGB	1	002B	003C	1UIW	2	001E	002F	False	4	4	0.00	39.63	SameSeq
1C5O	1	001L	002H	1NY2	1	0011	0022	True	1	1	0.89	1.52	SameSeq
1JY2	1	002O	003P	1JY3	1	002O	006S	False	4	4	0.14	42.94	SameSeq
2DXB	2	002N	004P	2ZZD	1	001A	002B	False	12	12	0.00	65.31	SameSeq
1EOC	1	001A	002B	2BUQ	1	002B	005A	False	24	24	0.11	54.15	SameSeq
2AGW	1	001D	003A	2IUQ	1	002B	003D	False	4	4	0.00	48.41	SameSeq
1FWA	1	002B	003C	1FWC	1	005B	009C	False	6	6	0.00	89.67	SameSeq
1FZ4	1	002B	003C	1XVC	1	001A	003C	False	4	4	0.06	50.32	SameSeq
1G08	1	003C	004D	2QSP	1	001A	004D	False	4	4	0.00	39.75	SameSeq
2DXB	2	008T	010V	2DXC	1	004D	008H	False	12	12	0.00	77.50	SameSeq
2HJB	1	001D	003A	2IUR	1	002B	003D	False	4	4	0.00	48.48	SameSeq
1SHR	1	003C	004D	1SI4	1	002B	003C	False	4	4	0.00	39.15	SameSeq
1M34	1	003C	007G	2AFK	1	003C	008H	False	4	4	0.22	39.05	SameSeq
2IUP	1	001A	004H	2IUR	1	002B	004H	False	4	4	0.00	49.88	SameSeq
2DXB	1	004D	005E	2ZZD	1	004D	008H	False	12	12	0.09	53.52	SameSeq
1XU3	1	001A	003C	1XVB	1	001A	004D	False	4	4	0.11	50.26	SameSeq
1L0L	1	004D	005E	1PPJ	1	014Q	015R	True	1	2	0.84	2.18	SameSeq
1RAB	1	001A	008D	1RAC	1	003C	004D	False	12	12	0.00	83.59	SameSeq
2DD5	1	007G	008H	2DXC	1	002B	004D	False	12	12	0.00	65.22	SameSeq
1YKK	1	007G	008H	1YKL	1	010J	011K	False	24	24	0.07	53.12	SameSeq
1FWJ	1	007A	009C	2KAU	1	001A	006C	False	6	6	0.22	34.42	SameSeq
1LTA	1	001D	007C	1LTG	1	005H	007C	False	5	5	0.53	19.98	SameSeq
1FZ2	1	002B	004D	1XVD	1	002B	003C	False	4	4	0.06	50.10	SameSeq
1BBB	1	001A	004D	3HHB	1	002B	003C	True	4	4	0.64	6.99	SameSeq
2IUP	1	001A	003D	2IUR	1	001A	004H	False	4	4	0.00	48.52	SameSeq
2MIN	1	002B	003C	3MIN	1	003C	004D	False	4	4	0.00	77.99	SameSeq
2BUT	1	001A	002B	2BUW	1	015A	020B	False	24	24	0.11	54.12	SameSeq
2IUP	1	001A	004H	2OIZ	1	002H	004B	False	4	4	0.00	49.72	SameSeq
2DXB	2	002N	010V	2ZZD	1	007G	011K	False	12	12	0.00	77.63	SameSeq
1T60	3	002N	006R	1T61	1	002B	003C	False	6	6	0.18	49.31	SameSeq
1FZ5	1	002B	003C	1XVG	1	002B	004D	False	4	4	0.06	50.03	SameSeq
1FZ2	1	001A	003C	1XVF	1	001A	004D	False	4	4	0.08	50.17	SameSeq
2BEV	1	004A	005B	2BEW	1	001A	005B	False	4	4	0.15	41.72	SameSeq
2IUQ	1	002B	004H	2OK4	1	002H	003A	False	4	4	0.00	49.50	SameSeq
1XYE	1	001A	004D	1XZ4	1	003C	004D	False	4	4	0.00	39.75	SameSeq
1UIW	2	002F	003G	3HHB	1	001A	002B	False	4	4	0.00	40.12	SameSeq
1S5Y	1	002B	003C	3GQG	1	002B	003C	True	4	4	0.81	4.21	SameSeq
1G09	1	002B	003C	1HDA	1	001A	002B	False	4	4	0.00	39.95	SameSeq
2DD4	1	002B	010J	2DXC	1	001A	005E	False	12	12	0.00	77.64	SameSeq
1M3D	2	002H	006L	1T60	3	001M	003O	False	6	6	0.16	52.64	SameSeq
1FZ5	1	002B	004D	1XVF	1	002B	003C	False	4	4	0.08	50.14	SameSeq
1EOC	1	002B	011A	2BUQ	1	009A	010B	False	24	24	0.10	54.08	SameSeq
1M3D	1	002B	006F	1T60	3	001M	003O	False	6	6	0.12	48.91	SameSeq
1BZ0	1	002B	003C	1MKO	1	002B	003C	True	4	4	0.58	5.95	SameSeq
2ZLT	1	001A	004B	2ZLU	1	001A	002B	False	4	4	0.09	39.88	SameSeq
2DXB	1	001A	011K	2DXC	1	004D	005E	False	12	12	0.09	53.72	SameSeq
2AGX	1	001D	004B	2AGZ	1	002H	004B	False	4	4	0.00	48.33	SameSeq
2DD5	1	001A	005E	2DXB	1	007G	008H	False	12	12	0.00	65.27	SameSeq
1FZ0	1	002B	004D	1FZ3	1	001A	004D	False	4	4	0.06	50.06	SameSeq
1M3D	1	002B	003C	1T60	2	003I	005K	False	6	6	0.18	52.88	SameSeq
2DXB	2	005Q	009U	2ZZD	1	011K	012L	False	8	8	0.00	37.12	SameSeq
1RAB	1	001A	008D	1RAC	1	009A	010B	False	12	12	0.00	83.76	SameSeq
2DXM	1	003C	004D	3D7O	1	001A	004B	False	4	4	0.08	40.22	SameSeq
1EOC	1	015A	016B	2BUQ	1	012B	019A	False	24	24	0.11	54.15	SameSeq
2BUY	1	019A	020B	2BV0	1	003A	006B	False	24	24	0.14	54.24	SameSeq
2DD5	1	008H	010J	2DXB	2	001M	002N	False	12	12	0.00	65.03	SameSeq
1FZ8	1	002B	004D	1XU3	1	002B	003C	False	4	4	0.06	50.15	SameSeq
2DD4	1	008H	010J	2DXB	1	010J	011K	False	12	12	0.00	65.42	SameSeq
1QHR	1	001A	002B	3HAT	1	001L	002H	True	1	1	0.85	3.68	SameSeq
1V54	1	014N	020T	2EIK	1	007G	014N	True	4	4	0.00	56.36	SameSeq
1YKM	1	007G	012L	1YKN	1	023K	024L	False	24	24	0.07	53.27	SameSeq
1YKK	1	003C	004D	1YKL	1	016D	017E	False	24	24	0.07	53.15	SameSeq
1HBH	1	002B	003C	1S5Y	1	003C	004D	False	4	4	0.00	41.20	SameSeq
1YKK	1	001A	002B	1YKL	1	022J	023K	False	24	24	0.07	53.26	SameSeq
2EIJ	1	007G	014N	3AG2	2	001N	007T	True	4	1	0.00	56.32	SameSeq
1FZ7	1	002B	003C	1XVG	1	002B	004D	False	4	4	0.08	50.29	SameSeq
1G9V	1	003C	004D	2HHB	1	002B	003C	False	4	4	0.00	39.59	SameSeq
2A69	1	002B	004D	2A6H	2	002L	004N	True	1	1	0.85	0.97	SameSeq
2BUT	1	019A	020B	2BUW	1	012B	019A	False	24	24	0.11	54.12	SameSeq
1SDL	1	002B	003C	2DN2	1	001A	004D	True	4	4	0.80	3.07	SameSeq
1V55	1	007G	016P	3ABL	1	003C	007G	True	3	1	0.00	56.39	SameSeq
1RAB	1	005A	006B	1RAC	1	001A	008D	False	12	12	0.00	83.86	SameSeq
2BUT	1	015A	016B	2BUW	1	011A	016B	False	24	24	0.11	54.12	SameSeq
1M34	2	003K	008P	2AFH	1	001A	006F	True	4	1	0.73	18.03	SameSeq
1T60	3	002N	003O	1T61	1	003C	005E	False	6	6	0.16	49.48	SameSeq
2BUT	1	020B	021A	2BUW	1	023A	024B	False	24	24	0.11	54.15	SameSeq
2AGW	1	001D	003A	2OK6	1	002H	003A	False	4	4	0.00	48.39	SameSeq
1XU3	1	001A	004D	1XVC	1	001A	003C	False	4	4	0.08	50.12	SameSeq
2A6H	1	002B	003C	2O5I	2	005L	006M	True	2	2	0.75	3.42	SameSeq
1NS6	1	001A	004B	2ZLU	1	001A	002B	False	4	4	0.05	39.40	SameSeq
1YKK	1	011K	012L	1YKL	1	013A	018F	False	24	24	0.10	53.30	SameSeq
2DXB	1	008H	010J	2ZZD	1	004D	005E	False	12	12	0.00	65.55	SameSeq
1RAD	1	007C	008D	2FZG	1	001A	008D	False	12	12	0.00	82.87	SameSeq
1PP9	1	005E	013P	2FYU	1	003C	016E	False	4	4	0.00	73.51	SameSeq
1FZ7	1	001A	004D	1FZ9	1	001A	003C	False	4	4	0.08	50.33	SameSeq
1KZU	1	014B	015D	1NKZ	1	001A	002B	False	18	18	0.09	21.23	SameSeq
1NTM	1	003C	016E	2A06	1	003C	005E	False	4	4	0.00	72.56	SameSeq
2DXB	1	001A	002B	2DXC	1	008H	010J	False	12	12	0.00	65.04	SameSeq
2BUT	1	006B	013A	2BUW	1	019A	020B	False	24	24	0.11	54.15	SameSeq
1FZ7	1	002B	003C	1XVF	1	002B	004D	False	4	4	0.08	50.27	SameSeq
1L5H	1	001A	002B	1M34	1	002B	003C	False	4	4	0.00	75.25	SameSeq
1PP9	1	003C	005E	1PPJ	1	005E	013P	False	4	4	0.00	72.64	SameSeq
1YKK	1	011K	012L	1YKL	1	007G	012L	False	24	24	0.10	53.09	SameSeq
1M3D	2	003I	005K	1T60	1	002B	003C	False	6	6	0.16	49.10	SameSeq
1FWC	1	004A	006C	1FWD	1	004A	009C	False	6	6	0.22	34.41	SameSeq
1YKM	1	001A	002B	1YKN	1	002B	003C	False	24	24	0.07	53.19	SameSeq
1FSX	1	002B	003C	1G0A	1	002B	003C	True	4	4	0.76	2.59	SameSeq
2A69	1	001A	003C	2O5I	2	005L	006M	False	2	2	0.26	61.74	SameSeq
2R1H	1	002B	003C	3BOM	1	001A	002B	False	4	4	0.09	38.90	SameSeq
2AGY	1	002H	003A	2AH1	1	001D	003A	False	4	4	0.00	46.67	SameSeq
1EJX	1	003A	004C	1KRA	1	001A	003C	False	6	6	0.21	34.40	SameSeq
1FSX	1	003C	004D	1G08	1	002B	003C	False	4	4	0.00	39.94	SameSeq
2AGZ	1	001D	004B	2IUV	1	002B	004H	False	4	4	0.00	48.30	SameSeq
1HBB	1	001A	002B	1MKO	1	001A	004D	False	4	4	0.00	40.70	SameSeq
2DD4	1	007G	008H	2DXB	2	005Q	007S	False	12	12	0.09	53.47	SameSeq
1M3D	2	003I	005K	1T61	1	005E	006F	False	6	6	0.18	49.23	SameSeq
3DHI	1	001A	007C	3I63	1	005A	007C	True	4	2	0.00	50.66	SameSeq
2EIL	1	007G	014N	3ABM	2	001N	007T	True	4	1	0.00	56.49	SameSeq
2DD4	1	002B	010J	2DXC	1	007G	008H	False	12	12	0.09	53.47	SameSeq
1Y8K	1	002B	003C	2ZLU	1	001A	002B	False	4	4	0.05	39.48	SameSeq
1FYZ	1	001A	004D	1XVE	1	001A	003C	False	4	4	0.06	50.17	SameSeq
2IUQ	1	001A	003D	2OIZ	1	001D	004B	False	4	4	0.00	48.25	SameSeq
1LJW	1	001A	004B	1QXE	1	001A	004D	True	4	4	0.70	3.61	SameSeq
1XMN	1	007G	008H	3HTC	1	001L	002H	True	3	1	0.43	2.44	SameSeq
2ZFO	1	009A	012D	2ZS1	1	021A	024D	True	6	6	0.79	2.71	SameSeq
1XU5	1	002B	003C	1XVF	1	002B	004D	False	4	4	0.06	50.14	SameSeq
2DD5	1	004D	005E	2DXB	1	004D	008H	False	12	12	0.09	53.70	SameSeq
2ZFO	1	018B	020D	2ZS1	1	022B	024D	True	6	6	0.88	3.92	SameSeq
2AH1	1	002H	004B	2IUV	1	002B	003D	False	4	4	0.00	48.42	SameSeq
2DD4	1	008H	010J	2DXB	2	001M	002N	False	12	12	0.00	64.93	SameSeq
2ZFO	1	005A	008D	2ZS1	1	021A	024D	True	6	6	0.79	2.71	SameSeq
1FSX	1	002B	003C	1HDA	1	003C	004D	False	4	4	0.00	40.70	SameSeq
3PCC	1	007D	012R	3PCF	1	003B	004N	False	24	24	0.07	53.14	SameSeq
1A5M	1	001A	003C	1A5N	1	004A	009C	False	6	6	0.22	34.44	SameSeq
1G08	1	001A	004D	1HDA	1	001A	004D	True	4	4	0.69	5.71	SameSeq
2AGW	1	001D	004B	2IUR	1	002B	004H	False	4	4	0.00	48.60	SameSeq
1NKZ	1	010D	011E	2FKW	1	007G	010J	False	18	20	0.00	39.22	SameSeq
1J40	2	001E	004H	3IC0	1	002B	003C	True	4	4	0.64	8.62	SameSeq
1NKZ	1	012F	013A	2FKW	1	007G	008H	False	18	20	0.08	20.81	SameSeq
1UM9	1	002B	003C	1UMD	1	001A	002B	False	4	4	0.11	40.85	SameSeq
1XVD	1	001A	003C	1XVG	1	001A	004D	False	4	4	0.06	50.27	SameSeq
1EOC	1	012B	023A	2BUQ	1	015A	020B	False	24	24	0.80	0.25	SameSeq
2DN1	1	001A	004B	3IC0	1	001A	002B	False	4	4	0.04	38.96	SameSeq
2DD4	1	002B	012L	2DXC	1	008H	009I	False	8	8	0.00	37.39	SameSeq
1HHO	1	001A	004B	1YHE	1	003C	004D	False	4	4	0.00	40.23	SameSeq
1FWA	1	003C	008B	1FWB	1	008B	009C	False	6	6	0.00	89.65	SameSeq
1L5H	1	001A	004B	3MIN	1	001A	002B	False	4	4	0.00	75.22	SameSeq
2BUT	1	015A	016B	2BUW	1	017A	024B	False	24	24	0.11	54.12	SameSeq
2EIK	1	001A	020T	2ZXW	1	001A	007G	True	4	1	0.00	56.36	SameSeq
1UIW	2	002F	003G	2W6V	1	001A	002B	False	4	4	0.00	40.09	SameSeq
2DXB	2	005Q	007S	2ZZD	1	007G	011K	False	12	12	0.00	77.71	SameSeq
1FWB	1	004A	009C	1FWC	1	007A	009C	False	6	6	0.22	34.40	SameSeq
1V54	1	003C	007G	1V55	1	007G	016P	True	2	3	0.00	56.29	SameSeq
1HAB	1	001A	002B	1HGB	1	002B	003C	False	4	4	0.00	38.99	SameSeq
1FWJ	1	004A	009C	1KRA	1	004A	006C	False	6	6	0.22	34.41	SameSeq
1RAA	1	001A	002B	1RAH	1	001A	008D	False	12	12	0.00	83.88	SameSeq
1T60	3	003O	005Q	1T61	1	001A	003C	False	6	6	0.12	52.47	SameSeq
2ZFO	1	018B	020D	2ZS0	1	022B	024D	True	6	6	0.82	4.11	SameSeq
2H8D	1	001A	002B	3GKV	1	002B	003A	False	4	4	0.05	40.09	SameSeq
1FWC	1	003C	008B	1FWE	1	005B	006C	False	6	6	0.00	89.67	SameSeq
2EIL	1	007G	014N	3ABK	2	001N	007T	True	4	1	0.00	56.40	SameSeq
1S5Y	1	002B	003C	2H8F	1	001A	002B	False	4	4	0.00	40.52	SameSeq
2DD4	1	002B	004D	2DXB	2	001M	011W	False	12	12	0.00	77.19	SameSeq
1U5B	1	001A	002B	2BEW	1	002B	004A	False	4	4	0.15	41.39	SameSeq
1KZU	1	009D	010E	2FKW	1	010J	011K	False	18	20	0.09	20.86	SameSeq
2PO1	1	003B	005A	2PO2	1	005A	006B	True	6	6	0.00	55.04	SameSeq
1J40	2	003G	004H	2DN3	1	002B	003A	False	4	4	0.05	40.03	SameSeq
1M1N	2	001E	002F	2AFK	1	001A	004D	False	4	4	0.00	78.92	SameSeq
1FZ8	1	001A	004D	1FZ9	1	001A	004D	False	4	4	0.86	0.30	SameSeq
1V55	1	001A	020T	3ABM	2	001N	007T	True	4	1	0.00	56.40	SameSeq
1G09	1	001A	004D	1G0A	1	001A	004D	True	4	4	0.67	2.37	SameSeq
2IUQ	1	001A	004H	2OIZ	1	002H	004B	False	4	4	0.00	49.69	SameSeq
1CLS	1	001A	004D	1RPS	1	001A	002B	False	4	4	0.00	39.35	SameSeq
2DD5	1	002B	004D	2ZZD	1	010J	011K	False	12	12	0.00	65.28	SameSeq
1M3D	1	005E	006F	1T60	4	004V	006X	False	6	6	0.07	35.38	SameSeq
2BUT	1	019A	020B	2BUW	1	017A	024B	False	24	24	0.11	54.12	SameSeq
2DXB	2	005Q	007S	2ZZD	1	002B	004D	False	12	12	0.00	77.52	SameSeq
1XVD	1	001A	004D	1XVF	1	001A	003C	False	4	4	0.08	50.06	SameSeq
2ZFO	1	021A	023C	2ZS0	1	007C	021A	False	12	12	0.00	34.80	SameSeq
1FWA	1	005B	009C	1FWE	1	005B	006C	False	6	6	0.00	89.64	SameSeq
3L4M	1	005E	006F	3L4O	1	004D	005E	False	4	4	0.02	48.08	SameSeq
2OCC	2	001N	011X	3ABK	1	001A	011K	True	1	1	0.84	0.52	SameSeq
2DD5	1	001A	011K	2DXB	2	010V	011W	False	12	12	0.09	53.40	SameSeq
1KZU	1	001A	002B	1NKZ	1	006F	007A	False	18	18	0.09	21.01	SameSeq
1FSX	1	001A	002B	1G0A	1	001A	004D	False	4	4	0.00	39.46	SameSeq
2DD4	1	011K	012L	2ZZD	1	006F	008H	False	8	8	0.00	37.39	SameSeq
1UIW	1	001A	002B	2D60	1	001A	004D	False	4	4	0.00	39.54	SameSeq
1FWJ	1	004A	009C	1KRA	1	007A	009C	False	6	6	0.22	34.41	SameSeq
1A01	1	003C	004D	1Y4F	1	001A	004D	False	4	4	0.00	39.88	SameSeq
1NTM	1	005E	014C	1PP9	1	003C	015R	True	4	4	0.85	1.79	SameSeq
1J40	2	001E	002F	3IC0	1	001A	004D	False	4	4	0.00	40.01	SameSeq
1RQ4	1	003C	004D	1UIW	2	002F	003G	False	4	4	0.00	40.23	SameSeq
1OCR	1	017Q	026Z	2DYR	1	017Q	026Z	True	2	2	0.84	0.56	SameSeq
2DD5	1	010J	011K	2DXB	2	002N	010V	False	12	12	0.13	53.44	SameSeq
2DD4	1	010J	011K	2DXC	1	002B	010J	False	12	12	0.13	53.44	SameSeq
1EOC	1	010B	019A	2BUQ	1	008B	009A	False	24	24	0.80	0.25	SameSeq
1EOC	1	008B	009A	2BUQ	1	010B	013A	True	24	24	0.80	0.25	SameSeq
1KZU	1	014B	015D	2FKW	1	003C	004D	False	18	20	0.09	21.28	SameSeq
1HAB	1	002B	003C	1J3Y	2	002F	003G	True	4	4	0.76	5.99	SameSeq
1L0L	1	004D	010J	1PPJ	1	004D	010J	True	1	2	0.84	2.85	SameSeq
2AHJ	1	001A	004D	2ZPE	1	001A	002B	True	4	1	0.03	61.38	SameSeq
2PNZ	1	003A	006B	2PO1	1	005A	006B	True	6	6	0.00	55.20	SameSeq
2AGY	1	001D	004B	2IUV	1	002B	004H	False	4	4	0.00	48.32	SameSeq
1FZ1	1	001A	003C	1XU5	1	001A	004D	False	4	4	0.06	50.12	SameSeq
2EIJ	1	001A	020T	3ABL	2	001N	007T	True	4	1	0.00	56.33	SameSeq
2ZS0	1	003C	013A	2ZS1	1	005A	007C	False	12	12	0.00	37.02	SameSeq
2DXB	1	005E	007G	2ZZD	1	001A	005E	False	12	12	0.00	77.53	SameSeq
1PP9	1	013P	015R	2FYU	1	014C	016E	False	4	4	0.00	72.50	SameSeq
2DXB	1	004D	008H	2DXC	1	001A	002B	False	12	12	0.09	53.67	SameSeq
1M3D	1	003C	005E	1T60	2	004J	006L	False	6	6	0.12	52.39	SameSeq
1PPJ	1	003C	015R	2FYU	1	003C	016E	False	4	4	0.00	73.58	SameSeq
2DXB	1	007G	011K	2DXC	1	001A	011K	False	12	12	0.00	77.53	SameSeq
2J55	1	003H	006M	2J57	2	004I	005K	False	4	4	0.02	48.09	SameSeq
1NS6	1	002B	003A	1NS9	1	001A	002B	False	4	4	0.05	39.35	SameSeq
2DD5	1	005E	007G	2DXC	1	001A	005E	False	12	12	0.00	77.72	SameSeq
3CFF	1	005R	006G	3CFH	1	003M	008H	False	8	8	0.05	40.49	SameSeq
3PCC	1	020P	021E	3PCF	1	003B	004N	False	24	24	0.07	53.24	SameSeq
2DXC	1	011K	012L	2ZZD	1	006F	008H	False	8	8	0.00	37.39	SameSeq
1NQP	1	001A	002B	1YVT	1	001A	004B	False	4	4	0.05	38.87	SameSeq
1KZU	1	010E	011G	1NKZ	1	015C	016D	False	18	18	0.09	21.25	SameSeq
1KZU	1	004E	005G	2FKW	1	014N	015O	True	18	20	0.86	0.44	SameSeq
1NHE	2	001C	002D	1NWG	1	001A	002B	True	1	1	0.86	2.37	SameSeq
1NQP	1	002B	003C	3DUT	1	003C	004D	False	4	4	0.00	40.18	SameSeq
1EJW	1	007C	009A	1FWJ	1	003C	007A	False	6	6	0.22	34.41	SameSeq
1FZ6	1	001A	003C	1XVD	1	001A	004D	False	4	4	0.08	50.06	SameSeq
2VYN	1	001A	004D	2VYV	1	002B	004D	False	3	3	0.19	52.05	SameSeq
1GZX	1	002B	003C	1QSI	1	001A	002B	False	4	4	0.00	39.56	SameSeq
1EOC	1	019A	020B	2BUQ	1	002B	005A	False	24	24	0.11	54.15	SameSeq
1NQP	1	002B	003C	3DUT	1	002B	003C	True	4	4	0.66	7.77	SameSeq
2JEA	1	005A	006B	2JEB	1	004A	008B	True	6	6	0.02	55.30	SameSeq
2AH0	1	001D	003A	2IUP	1	002B	003D	False	4	4	0.00	48.31	SameSeq
1FFK	1	010H	020R	1JJ2	1	012J	022T	True	1	1	0.71	0.31	SameSeq
1S5X	1	001A	002B	1S5Y	1	001A	004D	False	4	4	0.00	40.56	SameSeq
1A2C	1	001L	002H	1QHR	1	001A	002B	True	1	1	0.85	3.68	SameSeq
1FZ9	1	001A	004D	1XVC	1	001A	004D	False	4	4	0.89	0.44	SameSeq
1HGC	1	002B	003C	3IC2	1	001A	004D	True	4	4	0.66	7.10	SameSeq
3DUF	1	004D	005I	3DV0	1	004D	005I	True	1	2	0.44	14.11	SameSeq
2BUY	1	002B	005A	2BV0	1	003A	004B	False	24	24	0.14	54.28	SameSeq
1FZ6	1	001A	004D	1XU3	1	002B	004D	False	4	4	0.06	50.05	SameSeq
2BUT	1	005A	006B	2BUW	1	001A	004B	False	24	24	0.11	54.12	SameSeq
2DXB	1	001A	002B	2DXC	1	001A	011K	False	12	12	0.09	53.84	SameSeq
3CX5	1	003C	014P	3CXH	1	012N	014P	False	4	4	0.00	71.25	SameSeq
1EOC	1	001A	024B	2BUQ	1	001A	002B	False	24	24	0.10	54.08	SameSeq
1HGA	1	002B	003C	1J3Y	1	001A	002B	False	4	4	0.00	39.17	SameSeq
2A54	1	002B	003C	2A56	1	005A	006B	False	8	8	0.06	41.33	SameSeq
1KRA	1	003C	008B	2KAU	1	008B	009C	False	6	6	0.00	89.68	SameSeq
1UMB	1	001A	002B	1UMD	1	002B	003C	False	4	4	0.12	40.99	SameSeq
1T60	2	004J	006L	1T61	1	003C	005E	False	6	6	0.14	52.42	SameSeq
2DD5	1	001A	002B	2DXB	2	002N	004P	False	12	12	0.00	65.30	SameSeq
2AGZ	1	001D	003A	2IUV	1	001A	004H	False	4	4	0.00	48.15	SameSeq
1FZ4	1	002B	003C	1XVF	1	002B	004D	False	4	4	0.06	50.21	SameSeq
1FZ6	1	001A	004D	1FZ7	1	001A	003C	False	4	4	0.06	50.16	SameSeq
1RAA	1	007C	008D	1RAH	1	004D	009A	False	12	12	0.00	83.65	SameSeq
1YKM	1	005E	006F	1YKN	1	004D	005E	False	24	24	0.07	53.20	SameSeq
2JE6	1	004A	008B	2JEA	1	001A	002B	True	6	6	0.02	55.62	SameSeq
3DUF	2	004H	005J	3DV0	1	004D	005I	True	1	2	0.38	13.58	SameSeq
2HJB	1	001D	004B	2IUP	1	002B	004H	False	4	4	0.00	48.39	SameSeq
2A54	1	001A	004D	2A56	1	005A	006B	False	8	8	0.06	46.40	SameSeq
1NKZ	1	008B	009C	2FKW	1	001A	004D	False	18	20	0.00	39.48	SameSeq
1OCR	1	014N	023W	3AG3	2	001N	010W	True	2	1	0.87	0.60	SameSeq
2DD4	1	004D	005E	2DXC	1	007G	011K	False	12	12	0.00	65.17	SameSeq
1JY2	1	003P	005R	1JY3	1	005R	006S	False	4	4	0.25	42.83	SameSeq
1V4U	1	001A	004D	1V4X	1	001A	002B	False	4	4	0.00	43.06	SameSeq
1KZU	1	015D	016E	2FKW	1	001A	018S	False	18	20	0.00	20.86	SameSeq
2BEU	1	004A	005B	2BEW	1	002B	004A	False	4	4	0.13	41.73	SameSeq
1FWC	1	003C	008B	1FWE	1	008B	009C	False	6	6	0.00	89.67	SameSeq
1FZ9	1	001A	003C	1XVE	1	001A	004D	False	4	4	0.08	50.49	SameSeq
2DD4	1	005E	007G	2ZZD	1	007G	008H	False	12	12	0.09	53.49	SameSeq
1EOC	1	023A	024B	2BUQ	1	010B	013A	False	24	24	0.11	54.15	SameSeq
1XMF	1	002B	004D	1XMH	1	001A	004D	False	4	4	0.06	49.91	SameSeq
2DD4	1	003C	011K	2ZZD	1	011K	012L	False	8	8	0.00	37.26	SameSeq
1KZU	1	013A	014B	1NKZ	1	016D	017E	False	18	18	0.09	21.05	SameSeq
1FWB	1	002B	006C	1FWE	1	002B	003C	False	6	6	0.00	89.66	SameSeq
1A0Z	1	003C	004D	1DXU	1	002B	003C	False	4	4	0.00	39.66	SameSeq
1HGB	1	003C	004D	1QSI	1	001A	004D	False	4	4	0.00	39.46	SameSeq
1PBX	1	003A	004B	3GKV	1	002B	003A	False	4	4	0.05	39.34	SameSeq
1C5L	1	001L	002H	3HTC	1	001L	002H	True	1	1	0.37	5.44	SameSeq
1CLS	1	001A	002B	2DXM	1	001A	004D	False	4	4	0.00	39.59	SameSeq
1Y4G	1	003C	004D	1YEU	1	002B	003C	False	4	4	0.00	40.40	SameSeq
1KZU	1	007A	018H	1NKZ	1	011E	012F	False	18	18	0.09	21.22	SameSeq
2DD5	1	001A	005E	2ZZD	1	007G	008H	False	12	12	0.00	65.26	SameSeq
2DXB	2	002N	010V	2ZZD	1	004D	005E	False	12	12	0.09	53.29	SameSeq
2IUR	1	001A	003D	2OK6	1	001D	004B	False	4	4	0.00	48.93	SameSeq
2DD4	1	002B	004D	2DXC	1	007G	008H	False	12	12	0.00	65.13	SameSeq
1KZU	1	016E	017G	2FKW	1	013M	014N	False	18	20	0.09	21.17	SameSeq
1QSI	1	002B	003C	1XXT	1	001A	002B	False	4	4	0.00	39.68	SameSeq
2DXC	1	008H	009I	2ZZD	1	002B	012L	False	8	8	0.00	37.84	SameSeq
2DD5	1	005E	009I	2DXB	2	008T	009U	False	8	8	0.00	37.09	SameSeq
2DD4	1	002B	010J	2ZZD	1	007G	011K	False	12	12	0.00	77.78	SameSeq
1KZU	1	001A	002B	2FKW	1	016P	017R	False	18	20	0.09	20.87	SameSeq
2BUT	1	023A	024B	2BUW	1	022B	023A	False	24	24	0.11	54.12	SameSeq
1FZ3	1	001A	004D	1FZ5	1	002B	004D	False	4	4	0.08	50.05	SameSeq
2DXB	2	002N	010V	2ZZD	1	002B	004D	False	12	12	0.00	77.44	SameSeq
3L4M	1	003C	006F	3L4O	1	005E	006F	False	4	4	0.02	48.12	SameSeq
2ZS0	1	009A	019C	2ZS1	1	009A	011C	False	12	12	0.00	37.02	SameSeq
1S5Y	1	002B	003C	2H8F	1	001A	004D	True	4	4	0.81	4.48	SameSeq
1HBB	1	002B	003C	1J3Y	1	001A	002B	False	4	4	0.00	39.14	SameSeq
1YKK	1	013A	014B	1YKL	1	001A	006F	False	24	24	0.07	53.18	SameSeq
1M3D	1	004D	006F	1T60	3	002N	006R	False	6	6	0.16	49.06	SameSeq
1KZU	1	001A	002B	1NKZ	1	001A	018F	False	18	18	0.09	21.01	SameSeq
3PCC	1	009E	010Q	3PCF	1	002M	003B	False	24	24	0.07	53.03	SameSeq
3PCC	1	020P	021E	3PCF	1	007D	008P	False	24	24	0.07	53.29	SameSeq
1HTL	1	005H	007C	1LTG	1	001D	007C	False	5	5	0.50	17.55	SameSeq
2DD5	1	007G	008H	2DXB	1	002B	004D	False	12	12	0.00	65.31	SameSeq
2HJB	1	001D	004B	2IUQ	1	001A	003D	False	4	4	0.00	48.26	SameSeq
2DD5	1	008H	010J	2DXB	1	005E	007G	False	12	12	0.00	77.59	SameSeq
2BUY	1	018B	021A	2BV0	1	015A	016B	False	24	24	0.14	54.28	SameSeq
2DD4	1	002B	004D	2DD5	1	005E	007G	False	12	12	0.00	77.45	SameSeq
1BIJ	1	003C	004D	1J3Z	1	001A	004D	False	4	4	0.00	39.64	SameSeq
1RAA	1	002B	007C	1RAH	1	005A	006B	False	12	12	0.00	83.99	SameSeq
1Y4F	1	003C	004D	1YIE	1	002B	003C	False	4	4	0.00	40.52	SameSeq
1FZ4	1	002B	004D	1FZ8	1	001A	004D	False	4	4	0.08	50.10	SameSeq
2BUT	1	017A	024B	2BUW	1	017A	018B	False	24	24	0.11	54.15	SameSeq
1IWH	1	002B	003A	2D5X	1	001A	002B	False	4	4	0.00	39.56	SameSeq
1Y8K	1	001A	004D	2ZLV	1	003A	004B	False	4	4	0.00	39.30	SameSeq
1NKZ	1	005E	006F	2FKW	1	008H	009I	False	18	20	0.08	20.72	SameSeq
1FWA	1	002B	006C	1FWC	1	005B	006C	False	6	6	0.00	89.66	SameSeq
2DD4	1	008H	010J	2DXB	1	001A	011K	False	12	12	0.00	77.08	SameSeq
2EIJ	1	001A	020T	3AG1	1	001A	007G	True	4	1	0.00	56.46	SameSeq
2AGZ	1	001D	003A	2IUR	1	001A	004H	False	4	4	0.00	48.21	SameSeq
2D60	1	003C	004D	3KMF	1	003E	004G	True	4	4	0.87	0.60	SameSeq
1YKK	1	019G	024L	1YKL	1	015C	016D	False	24	24	0.07	53.03	SameSeq
2DD4	1	007G	011K	2DD5	1	004D	005E	False	12	12	0.00	65.11	SameSeq
1M3D	1	002B	006F	1T61	1	005E	006F	False	6	6	0.18	49.23	SameSeq
1EOC	1	007A	008B	2BUQ	1	011A	016B	False	24	24	0.11	54.15	SameSeq
2AGW	1	002H	003A	2OK6	1	002H	004B	False	4	4	0.00	49.48	SameSeq
3PCC	1	001A	002M	3PCF	1	016N	017C	False	24	24	0.07	53.06	SameSeq
2BUY	1	007A	008B	2BV0	1	003A	006B	False	24	24	0.14	54.24	SameSeq
1XVC	1	002B	003C	1XVD	1	002B	004D	False	4	4	0.06	50.09	SameSeq
2DD4	1	004D	008H	2DXB	2	002N	004P	False	12	12	0.00	77.50	SameSeq
1V54	1	001A	020T	3AG4	2	001N	007T	True	4	1	0.00	56.37	SameSeq
2BUT	1	012B	019A	2BUW	1	009A	010B	False	24	24	0.11	54.15	SameSeq
2DD4	1	010J	011K	2ZZD	1	001A	005E	False	12	12	0.00	65.22	SameSeq
1HGB	1	001A	004D	1QSI	1	003C	004D	False	4	4	0.00	39.64	SameSeq
1YKK	1	023K	024L	1YKL	1	010J	011K	False	24	24	0.10	53.38	SameSeq
1PP9	1	003C	015R	2FYU	1	003C	016E	False	4	4	0.00	73.31	SameSeq
2DD4	1	001A	005E	2DXB	1	001A	011K	False	12	12	0.00	77.29	SameSeq
1A01	1	002B	003C	1YEO	1	003C	004D	False	4	4	0.00	39.26	SameSeq
1Y8K	1	001A	004D	2MHB	1	001A	002B	False	4	4	0.05	39.63	SameSeq
2ZFO	1	010B	012D	2ZS0	1	006B	008D	True	6	6	0.82	4.11	SameSeq
1EOC	1	011A	012B	2BUQ	1	012B	019A	False	24	24	0.11	54.15	SameSeq
1YKK	1	016D	017E	1YKL	1	013A	018F	True	24	24	0.83	0.84	SameSeq
1HGB	1	001A	002B	3KMF	1	003E	004G	True	4	4	0.86	0.62	SameSeq
1M34	1	002B	006F	2AFH	1	002B	005E	False	4	2	0.22	33.16	SameSeq
2DD4	1	010J	011K	2DD5	1	008H	010J	False	12	12	0.00	65.49	SameSeq
1G0B	1	003A	004B	2ZLV	1	002B	003A	False	4	4	0.00	39.14	SameSeq
2HJB	1	001D	003A	2OK4	1	002H	003A	False	4	4	0.00	48.36	SameSeq
1J7Y	1	002B	003C	1QI8	1	001A	002B	False	4	4	0.00	39.16	SameSeq
2BUT	1	017A	018B	2BUW	1	015A	020B	False	24	24	0.11	54.12	SameSeq
1S5B	1	001A	003E	1S5D	1	001A	005G	False	5	5	0.20	40.86	SameSeq
2ZFO	1	001A	015C	2ZS1	1	005A	007C	False	12	12	0.00	38.64	SameSeq
2AH1	1	002H	003A	2OK6	1	001D	003A	False	4	4	0.00	48.47	SameSeq
1LOA	2	001E	004H	1LOC	1	001A	005D	True	3	4	0.80	0.50	SameSeq
1M3D	1	002B	003C	1T60	4	001S	003U	False	6	6	0.03	35.74	SameSeq
1XU5	1	001A	004D	1XVB	1	002B	004D	False	4	4	0.06	50.06	SameSeq
1XU3	1	002B	004D	1XVC	1	002B	003C	False	4	4	0.06	50.10	SameSeq
1EOC	1	013A	014B	2BUQ	1	011A	016B	False	24	24	0.11	54.15	SameSeq
1YEO	1	001A	002B	1YIE	1	002B	003C	False	4	4	0.00	40.32	SameSeq
1RAA	1	001A	002B	1RAH	1	002B	007C	False	12	12	0.00	84.02	SameSeq
1RAD	1	004D	009A	2FZG	1	001A	008D	True	12	12	0.78	1.98	SameSeq
2BUT	1	008B	023A	2BUW	1	011A	012B	False	24	24	0.11	54.15	SameSeq
1EOC	1	011A	012B	2BUQ	1	007A	014B	False	24	24	0.11	54.15	SameSeq
1FZ3	1	002B	003C	1FZ5	1	002B	004D	False	4	4	0.08	50.14	SameSeq
1G0A	1	001A	004D	2QSP	1	003C	004D	False	4	4	0.00	39.40	SameSeq
2GZD	1	002B	004D	2GZH	1	001A	002B	True	2	2	0.89	0.96	SameSeq
1M3D	2	004J	006L	1T61	1	002B	003C	False	6	6	0.05	35.76	SameSeq
2MHB	1	001A	002B	2ZLU	1	002B	003A	False	4	4	0.05	39.85	SameSeq
2DXB	2	006R	008T	2DXC	1	011K	012L	False	8	8	0.00	37.38	SameSeq
2BUT	1	021A	022B	2BUW	1	022B	023A	False	24	24	0.11	54.12	SameSeq
1S5Y	1	003C	004D	3GQG	1	002B	003C	False	4	4	0.00	40.85	SameSeq
2EIK	1	001A	020T	3ABK	2	001N	007T	True	4	1	0.00	56.29	SameSeq
1KZU	1	001A	002B	2FKW	1	007G	010J	True	18	20	0.29	20.86	SameSeq
3PCC	1	013A	018O	3PCF	1	003B	004N	False	24	24	0.07	53.26	SameSeq
1V54	1	014N	020T	2EIL	1	007G	014N	True	4	4	0.00	56.45	SameSeq
1RAD	1	006B	011C	2FZG	1	007C	008D	False	12	12	0.00	83.35	SameSeq
2J56	1	003H	005L	2J57	1	003H	006M	False	4	4	0.02	48.09	SameSeq
2DXB	2	007S	008T	2DXC	1	007G	011K	False	12	12	0.00	65.49	SameSeq
1THB	1	002B	003C	2W6V	1	001A	002B	False	4	4	0.00	39.17	SameSeq
1QH1	1	003C	004D	1QH8	1	001A	004D	False	4	4	0.00	78.84	SameSeq
2ZFO	1	010B	012D	2ZS0	1	002B	004D	True	6	6	0.82	4.11	SameSeq
2AGY	1	002H	003A	2OIZ	1	001D	003A	False	4	4	0.00	46.89	SameSeq
2ZFO	1	018B	020D	2ZS1	1	014B	016D	True	6	6	0.88	3.92	SameSeq
1S5Y	1	001A	002B	3GKV	1	001A	004B	False	4	4	0.00	39.99	SameSeq
2DD4	1	008H	010J	2DXB	1	004D	008H	False	12	12	0.00	77.26	SameSeq
1EJX	1	001C	003A	2KAU	1	004A	009C	False	6	6	0.22	34.20	SameSeq
2PO0	1	001A	002B	2PO1	1	002A	009B	True	6	6	0.00	55.25	SameSeq
1NS9	1	002B	003A	1Y8K	1	001A	004D	True	4	4	0.80	1.79	SameSeq
3DHH	1	005A	008E	3I5J	1	004E	005A	True	2	4	0.00	53.42	SameSeq
2BUT	1	003A	010B	2BUW	1	019A	020B	False	24	24	0.11	54.15	SameSeq
1V55	1	007G	014N	2ZXW	2	001N	007T	True	4	1	0.00	56.33	SameSeq
1A3N	1	001A	004D	1RQ3	1	001A	002B	True	4	4	0.00	39.38	SameSeq
2EIK	1	001A	020T	3ABM	1	001A	007G	True	4	1	0.00	56.42	SameSeq
1HBB	1	002B	003C	1MKO	1	003C	004D	False	4	4	0.04	38.26	SameSeq
2AGZ	1	001D	003A	2IUQ	1	002B	003D	False	4	4	0.00	48.08	SameSeq
1NKZ	1	016D	017E	2FKW	1	001A	004D	False	18	20	0.00	39.45	SameSeq
2PEG	1	002B	003A	3GQG	1	001A	002B	False	4	4	0.05	40.27	SameSeq
1FWA	1	001A	003C	1FWC	1	004A	009C	False	6	6	0.22	34.42	SameSeq
2ZFO	1	017A	019C	2ZS0	1	003C	013A	False	12	12	0.00	34.80	SameSeq
2ZFO	1	009A	011C	2ZS1	1	011C	017A	False	12	12	0.00	34.98	SameSeq
2J55	1	003H	005L	2J57	1	004J	005L	False	4	4	0.02	47.93	SameSeq
1YKK	1	013A	018F	1YKL	1	009I	010J	False	24	24	0.07	53.31	SameSeq
2A68	2	001K	003M	2BE5	1	002B	003C	False	2	2	0.19	60.88	SameSeq
1M3D	2	002H	003I	1T60	3	002N	006R	False	6	6	0.18	52.80	SameSeq
1KZU	1	002B	003D	2FKW	1	017R	018S	False	18	20	0.09	21.20	SameSeq
2ZS0	1	005A	023C	2ZS1	1	013A	015C	False	12	12	0.00	37.02	SameSeq
2DD5	1	004D	008H	2ZZD	1	007G	011K	False	12	12	0.00	77.79	SameSeq
1I7Q	1	002B	003C	1I7S	1	003C	004D	False	4	4	0.00	60.65	SameSeq
2BUY	1	012B	019A	2BV0	1	001A	002B	False	24	24	0.14	54.28	SameSeq
1QGU	1	002B	003C	1QH8	1	001A	002B	False	4	4	0.00	78.91	SameSeq
1HAB	1	001A	002B	1HGB	1	001A	004D	False	4	4	0.00	38.99	SameSeq
2DXC	1	008H	010J	2ZZD	1	010J	011K	False	12	12	0.00	65.50	SameSeq
2IUR	1	002B	004H	2IUV	1	002B	003D	False	4	4	0.00	48.91	SameSeq
2JE6	1	004A	005B	2JEA	1	002B	009A	True	6	6	0.02	55.79	SameSeq
1YKK	1	013A	018F	1YKL	1	015C	016D	False	24	24	0.07	53.23	SameSeq
2DD4	1	002B	012L	2DXB	2	005Q	006R	False	8	8	0.00	37.09	SameSeq
1A3N	1	001A	002B	2DXM	1	002B	003C	False	4	4	0.00	39.86	SameSeq
1YKK	1	019G	020H	1YKL	1	001A	006F	False	24	24	0.07	53.05	SameSeq
2H8D	1	002B	003C	2PEG	1	001A	004B	True	4	4	0.77	5.22	SameSeq
3PCC	1	019D	020P	3PCF	1	010Q	011F	False	24	24	0.07	53.14	SameSeq
1M3D	1	003C	005E	1T61	1	001A	003C	False	6	6	0.12	52.44	SameSeq
1KZU	1	008B	009D	2FKW	1	007G	010J	False	18	20	0.00	39.44	SameSeq
1KZU	1	011G	012H	2FKW	1	006F	007G	False	18	20	0.00	20.95	SameSeq
2DD5	1	011K	012L	2ZZD	1	005E	009I	False	8	8	0.00	37.13	SameSeq
1C4V	1	0011	0022	1FPH	1	001L	002H	True	1	1	0.84	5.06	SameSeq
1RAD	1	005A	012D	1RAG	1	007C	008D	False	12	12	0.00	83.71	SameSeq
1M3D	1	004D	006F	1T60	4	003U	005W	False	6	6	0.14	52.70	SameSeq
3GPT	1	014N	0271	3GPW	1	0271	0282	False	4	4	0.00	44.54	SameSeq
1NKZ	1	006F	007A	2FKW	1	003C	004D	False	18	20	0.08	21.40	SameSeq
1YKK	1	007G	008H	1YKL	1	007G	012L	False	24	24	0.07	52.84	SameSeq
1FZ4	1	001A	003C	1XU3	1	001A	004D	False	4	4	0.08	50.11	SameSeq
3PCC	1	017C	018O	3PCF	1	002M	003B	False	24	24	0.07	53.00	SameSeq
2ZFO	1	021A	023C	2ZS1	1	005A	023C	False	12	12	0.00	34.98	SameSeq
1YKM	1	021I	022J	1YKN	1	020H	021I	False	24	24	0.07	53.31	SameSeq
1FZ5	1	002B	004D	1XVB	1	001A	004D	False	4	4	0.10	50.19	SameSeq
1QXE	1	002B	003C	3B75	2	001E	002F	False	4	4	0.00	39.58	SameSeq
1G09	1	002B	003C	1G0A	1	001A	004D	False	4	4	0.67	2.71	SameSeq
1LJW	1	001A	004B	1RQ4	1	002B	003C	True	4	4	0.76	4.27	SameSeq
2DXB	2	007S	008T	2ZZD	1	001A	011K	False	12	12	0.09	53.67	SameSeq
1M3D	2	004J	006L	1T60	4	002T	003U	False	6	6	0.02	35.62	SameSeq
2DXB	1	002B	004D	2ZZD	1	007G	008H	False	12	12	0.00	65.30	SameSeq
1V54	1	014N	020T	1V55	1	007G	014N	True	4	4	0.00	56.33	SameSeq
1FZ4	1	001A	004D	1XU3	1	001A	003C	False	4	4	0.08	50.21	SameSeq
2DXB	2	007S	008T	2ZZD	1	004D	008H	False	12	12	0.09	53.32	SameSeq
2DD5	1	008H	009I	2DXC	1	002B	012L	False	8	8	0.00	37.39	SameSeq
1FZ0	1	001A	003C	1XVG	1	001A	004D	False	4	4	0.08	50.31	SameSeq
2BUY	1	018B	021A	2BV0	1	021A	022B	False	24	24	0.14	54.28	SameSeq
1UMB	1	002B	003C	1UMD	1	001A	002B	False	4	4	0.12	40.90	SameSeq
2DD5	1	003C	011K	2DXC	1	002B	003C	False	8	8	0.00	37.43	SameSeq
1LOC	1	001A	005D	1LOD	1	003C	004D	True	4	2	0.13	43.13	SameSeq
1NKZ	1	014B	015C	2FKW	1	013M	014N	False	18	20	0.08	21.03	SameSeq
2PEG	1	001A	002B	3GQG	1	001A	004D	False	4	4	0.00	41.07	SameSeq
2IUR	1	002B	003D	2IUV	1	001A	003D	False	4	4	0.00	48.71	SameSeq
2DD5	1	005E	007G	2DXB	1	001A	002B	False	12	12	0.09	53.87	SameSeq
2AGL	1	002H	003A	2OIZ	1	001D	003A	False	4	4	0.00	48.42	SameSeq
1NS6	1	002B	003A	2ZLU	1	003A	004B	False	4	4	0.05	39.40	SameSeq
2DD4	1	002B	010J	2ZZD	1	010J	011K	False	12	12	0.09	53.39	SameSeq
1YKM	1	004D	005E	1YKN	1	021I	022J	False	24	24	0.07	53.35	SameSeq
1FZ4	1	001A	003C	1XVC	1	001A	004D	False	4	4	0.04	50.13	SameSeq
1YKK	1	017E	018F	1YKL	1	016D	017E	False	24	24	0.07	53.08	SameSeq
1YKM	1	019G	024L	1YKN	1	003C	004D	False	24	24	0.07	53.23	SameSeq
1FZ1	1	001A	004D	1XU5	1	002B	004D	False	4	4	0.06	50.07	SameSeq
1RAA	1	004D	009A	1RAH	1	009A	010B	False	12	12	0.00	83.75	SameSeq
2BUT	1	011A	022B	2BUW	1	005A	006B	False	24	24	0.11	54.15	SameSeq
1CLS	1	001A	002B	1RPS	1	002B	003C	False	4	4	0.00	39.45	SameSeq
2BUY	1	005A	006B	2BV0	1	015A	020B	False	24	24	0.14	54.24	SameSeq
1Y8K	1	001A	004D	2ZLV	1	001A	004B	True	4	4	0.87	0.93	SameSeq
2DXB	1	002B	003C	2DXC	1	002B	012L	False	8	8	0.00	37.33	SameSeq
1S5C	1	001A	002D	1S5D	1	001A	005G	False	5	5	0.45	40.99	SameSeq
1L5H	1	002B	003A	1M1N	1	003C	004D	False	4	4	0.00	75.28	SameSeq
2DXB	2	011W	012X	2ZZD	1	005E	009I	False	8	8	0.00	37.07	SameSeq
1OCR	1	018R	019S	2EIJ	1	018R	019S	True	2	2	0.80	1.52	SameSeq
1EOC	1	003A	004B	2BUQ	1	007A	014B	False	24	24	0.11	54.15	SameSeq
1M1N	1	001A	002B	1M34	2	002J	003K	False	4	4	0.00	78.91	SameSeq
1NS9	1	003A	004B	1Y8K	1	002B	003C	False	4	4	0.05	39.34	SameSeq
1NKZ	1	004D	005E	2FKW	1	017R	018S	False	18	20	0.08	21.29	SameSeq
1BIJ	1	001A	002B	1SDK	1	001A	004D	False	4	4	0.04	40.36	SameSeq
2AH0	1	001D	003A	2OIZ	1	002H	003A	False	4	4	0.00	48.33	SameSeq
1FZ6	1	002B	004D	1XVB	1	001A	004D	False	4	4	0.08	50.18	SameSeq
1FWC	1	004A	006C	1FWD	1	001A	006C	False	6	6	0.22	34.41	SameSeq
1MG2	2	001I	006N	1MG3	2	001I	002J	False	4	4	0.02	48.08	SameSeq
1M3D	2	003I	005K	1T61	1	004D	006F	False	6	6	0.12	52.52	SameSeq
2DXB	2	010V	011W	2DXC	1	004D	008H	False	12	12	0.09	53.48	SameSeq
1A01	1	001A	002B	1YEO	1	001A	004D	False	4	4	0.00	40.71	SameSeq
1FWB	1	008B	009C	1FWC	1	003C	008B	False	6	6	0.00	89.68	SameSeq
1RAD	1	002B	007C	1RAG	1	005A	006B	False	12	12	0.00	84.02	SameSeq
3PCC	1	010Q	011F	3PCF	1	021E	022Q	False	24	24	0.07	53.35	SameSeq
1FPH	1	001L	002H	1THS	1	001L	002H	True	1	1	0.86	4.25	SameSeq
1M34	2	001I	002J	2AFK	1	002B	003C	False	4	4	0.00	78.89	SameSeq
2DXB	2	001M	005Q	2DXC	1	004D	008H	False	12	12	0.00	77.53	SameSeq
1KZU	1	005G	006H	2FKW	1	006F	007G	False	18	20	0.00	20.95	SameSeq
1NKZ	1	001A	002B	2FKW	1	006F	007G	False	18	20	0.00	21.14	SameSeq
1FYZ	1	001A	004D	1FZ8	1	002B	004D	False	4	4	0.06	50.11	SameSeq
2DD4	1	004D	005E	2ZZD	1	001A	005E	False	12	12	0.00	65.21	SameSeq
2DD5	1	007G	008H	2DXB	1	001A	005E	False	12	12	0.00	65.11	SameSeq
1FZ6	1	002B	003C	1XU3	1	002B	004D	False	4	4	0.06	50.13	SameSeq
1C5L	1	001L	002H	4HTC	1	001L	002H	True	1	1	0.83	4.47	SameSeq
2DYS	1	001A	007G	2EIL	1	001A	020T	True	4	4	0.00	56.44	SameSeq
3PCC	1	021E	022Q	3PCF	1	013A	018O	False	24	24	0.07	53.06	SameSeq
2DD5	1	005E	009I	2ZZD	1	005E	006F	False	8	8	0.00	37.06	SameSeq
2A6H	2	001K	003M	2O5I	2	005L	006M	False	2	2	0.17	61.31	SameSeq
1RAE	1	001A	002B	1RAF	1	006B	011C	False	12	12	0.00	84.10	SameSeq
1EOC	1	005A	006B	2BUQ	1	008B	009A	False	24	24	0.11	54.15	SameSeq
1FYZ	1	001A	004D	1XVG	1	001A	003C	False	4	4	0.08	50.15	SameSeq
2IUP	1	002B	004H	2OK4	1	002H	003A	False	4	4	0.00	49.62	SameSeq
1HBM	1	002B	004D	1HBO	1	001A	002B	False	4	4	0.14	55.05	SameSeq
2EIJ	1	001A	020T	3ABK	2	001N	007T	True	4	1	0.00	56.28	SameSeq
1M3D	2	002H	003I	1T60	1	002B	006F	False	6	6	0.18	49.42	SameSeq
1KRA	1	004A	006C	2KAU	1	004A	009C	False	6	6	0.22	34.43	SameSeq
2A53	1	007C	008D	2A54	1	005A	008D	False	8	8	0.05	41.34	SameSeq
1JY2	1	002O	004Q	1JY3	1	001N	002O	False	4	4	0.27	45.89	SameSeq
1NQP	1	002B	003C	1YVQ	1	001A	002B	False	4	4	0.00	38.96	SameSeq
2DXB	1	002B	012L	2DXC	1	002B	003C	False	8	8	0.00	37.38	SameSeq
1HBB	1	001A	002B	1J3Y	1	002B	003C	False	4	4	0.00	39.81	SameSeq
1FYZ	1	002B	003C	1FZ4	1	002B	004D	False	4	4	0.06	50.17	SameSeq
1B86	1	001A	002B	3KMF	1	002C	003E	False	4	4	0.00	39.88	SameSeq
2DD4	1	001A	002B	2ZZD	1	002B	004D	False	12	12	0.00	64.98	SameSeq
2DD5	1	001A	011K	2DXB	1	010J	011K	False	12	12	0.09	53.51	SameSeq
1EOC	1	003A	018B	2BUQ	1	002B	005A	True	24	24	0.80	0.25	SameSeq
1W0J	1	001A	005E	2JDI	1	001A	004D	True	6	6	0.05	61.51	SameSeq
1HGC	1	002B	003C	1SDL	1	001A	004D	True	4	4	0.74	3.46	SameSeq
1FZ4	1	002B	004D	1XVC	1	002B	003C	False	4	4	0.06	50.14	SameSeq
1FWB	1	008B	009C	1FWD	1	002B	006C	False	6	6	0.00	89.67	SameSeq
2DD4	1	004D	005E	2DXB	2	002N	010V	False	12	12	0.09	53.50	SameSeq
2DXB	1	008H	010J	2DXC	1	001A	011K	False	12	12	0.00	77.73	SameSeq
1HHO	1	002B	003A	1YHE	1	001A	002B	False	4	4	0.00	40.28	SameSeq
3GPW	1	013M	014N	3HYE	1	013M	0282	False	4	4	0.00	44.52	SameSeq
2ZLT	1	003A	004B	2ZLV	1	001A	004B	False	4	4	0.04	39.35	SameSeq
2AGW	1	002H	004B	2AH0	1	002H	003A	False	4	4	0.00	48.49	SameSeq
2DD5	1	003C	011K	2DXB	2	005Q	006R	False	8	8	0.00	37.13	SameSeq
2DD5	1	001A	005E	2ZZD	1	001A	002B	False	12	12	0.00	65.27	SameSeq
1HHO	1	001A	004B	1YHE	1	001A	002B	False	4	4	0.00	40.28	SameSeq
2IUQ	1	002B	004H	2IUV	1	002B	003D	False	4	4	0.00	48.23	SameSeq
1NQP	1	001A	002B	1YVQ	1	002B	003C	False	4	4	0.00	38.98	SameSeq
1FZ2	1	001A	004D	1XVD	1	002B	004D	False	4	4	0.06	50.03	SameSeq
1FYZ	1	002B	003C	1FZ9	1	002B	004D	False	4	4	0.06	50.21	SameSeq
1XU3	1	002B	003C	1XVC	1	002B	004D	False	4	4	0.06	50.13	SameSeq
2DXC	1	010J	011K	2ZZD	1	001A	011K	False	12	12	0.09	53.69	SameSeq
2DD4	1	002B	004D	2DXB	1	010J	011K	False	12	12	0.00	65.14	SameSeq
1RAE	1	011C	012D	1RAF	1	003C	010B	False	12	12	0.00	83.87	SameSeq
1M9P	1	001A	004D	1YFF	2	003G	004H	False	4	4	0.00	38.95	SameSeq
2DD4	1	010J	011K	2DD5	1	002B	004D	False	12	12	0.00	65.23	SameSeq
1S5X	1	002B	003A	2H8F	1	001A	002B	False	4	4	0.00	40.30	SameSeq
2DD4	1	004D	005E	2DXC	1	002B	004D	False	12	12	0.00	65.20	SameSeq
1YKK	1	016D	017E	1YKL	1	009I	010J	False	24	24	0.07	52.59	SameSeq
1YKK	1	004D	005E	1YKL	1	011K	012L	False	24	24	0.07	52.55	SameSeq
1YKM	1	007G	008H	1YKN	1	022J	023K	False	24	24	0.07	53.38	SameSeq
2DXB	1	001A	002B	2ZZD	1	005E	007G	False	12	12	0.09	53.82	SameSeq
2IUQ	1	001A	004H	2OK4	1	001D	003A	False	4	4	0.00	48.34	SameSeq
1FWA	1	003C	008B	1FWD	1	008B	009C	False	6	6	0.00	89.67	SameSeq
3KMF	1	001A	002C	4HHB	1	002B	003C	False	4	4	0.04	39.59	SameSeq
1G0B	1	002B	003A	2ZLU	1	001A	002B	False	4	4	0.09	39.75	SameSeq
1FZ4	1	002B	003C	1XVD	1	001A	003C	False	4	4	0.06	50.28	SameSeq
1FSX	1	001A	004D	2QSP	1	002B	003C	True	4	4	0.88	1.01	SameSeq
1YKK	1	011K	012L	1YKL	1	008H	009I	False	24	24	0.10	53.29	SameSeq
1YKK	1	017E	018F	1YKL	1	010J	011K	False	24	24	0.07	53.23	SameSeq
1M3D	2	004J	006L	1T61	1	005E	006F	False	6	6	0.06	35.53	SameSeq
2DD4	1	002B	012L	2DXB	1	005E	006F	False	8	8	0.00	37.10	SameSeq
1XU3	1	002B	004D	1XVB	1	002B	003C	False	4	4	0.06	50.20	SameSeq
1YKK	1	017E	018F	1YKL	1	019G	024L	False	24	24	0.07	52.94	SameSeq
2DXB	2	005Q	007S	2DXC	1	001A	002B	False	12	12	0.09	53.67	SameSeq
3PCC	1	014M	015B	3PCF	1	021E	022Q	False	24	24	0.07	53.22	SameSeq
2BUY	1	001A	004B	2BV0	1	015A	016B	False	24	24	0.14	54.28	SameSeq
2JE6	1	001A	003I	2JEA	1	009A	012I	True	3	3	0.71	0.66	SameSeq
1NS9	1	001A	002B	2ZLV	1	001A	004B	False	4	4	0.04	39.17	SameSeq
2H8D	1	003C	004D	2PEG	1	002B	003A	False	4	4	0.05	40.39	SameSeq
1NQP	1	001A	004D	1YVQ	1	001A	002B	False	4	4	0.00	38.75	SameSeq
1NHE	2	001C	002D	1OQM	2	001C	002D	True	1	1	0.89	2.56	SameSeq
1G0A	1	001A	004D	2QSS	1	003C	004D	False	4	4	0.00	39.36	SameSeq
1NTM	1	015D	016E	1PP9	1	004D	005E	True	2	2	0.84	1.42	SameSeq
1YKK	1	015C	016D	1YKL	1	001A	006F	False	24	24	0.07	53.21	SameSeq
1FWD	1	008B	009C	1FWE	1	002B	006C	False	6	6	0.00	89.68	SameSeq
2AFK	1	002B	003C	2MIN	1	003C	004D	False	4	4	0.00	78.04	SameSeq
1M3D	1	004D	006F	1T60	2	005K	006L	False	6	6	0.05	35.30	SameSeq
1EJX	1	004C	006A	2KAU	1	001A	006C	False	6	6	0.22	34.20	SameSeq
2AGY	1	002H	003A	2AH1	1	002H	004B	False	4	4	0.00	46.66	SameSeq
3GZX	1	005A	006B	3GZY	1	002B	003A	False	6	6	0.24	34.88	SameSeq
2BUY	1	012B	019A	2BV0	1	009A	010B	False	24	24	0.14	54.28	SameSeq
1RAE	1	003C	010B	1RAF	1	005A	006B	False	12	12	0.00	84.09	SameSeq
3PCC	1	008P	009E	3PCF	1	013A	014M	False	24	24	0.07	53.31	SameSeq
1FWA	1	007A	009C	1FWB	1	003C	007A	False	6	6	0.22	34.41	SameSeq
1R4P	1	001A	006F	2GA4	1	001A	005E	False	5	5	0.40	22.60	SameSeq
1PBX	1	002B	003A	2PEG	1	002B	003A	False	4	4	0.80	2.43	SameSeq
1EOC	1	017A	018B	2BUQ	1	011A	016B	False	24	24	0.11	54.15	SameSeq
1HTL	1	001D	007C	1LTG	1	003F	007C	False	5	5	0.21	28.88	SameSeq
1FZ4	1	002B	003C	1FZ7	1	002B	004D	False	4	4	0.06	50.27	SameSeq
1FWA	1	001A	003C	1FWC	1	001A	006C	False	6	6	0.22	34.42	SameSeq
1FZ2	1	002B	003C	1XVD	1	001A	003C	False	4	4	0.06	50.22	SameSeq
1C1U	1	001L	002H	1FPH	1	001L	002H	True	1	1	0.83	4.70	SameSeq
2ZFO	1	013A	015C	2ZS0	1	005A	007C	True	12	12	0.83	4.14	SameSeq
1YH9	1	001A	004D	1YZI	1	001A	002B	False	4	4	0.04	38.33	SameSeq
1MG2	2	002J	005M	1MG3	1	005E	006F	False	4	4	0.02	47.98	SameSeq
1EJW	1	006A	007C	1EJX	1	004C	006A	False	6	6	0.22	34.20	SameSeq
2DXB	1	010J	011K	2DXC	1	002B	004D	False	12	12	0.00	65.23	SameSeq
1BIJ	1	001A	004D	1SDK	1	001A	004D	True	4	4	0.73	3.85	SameSeq
2D60	1	003C	004D	3B75	3	001S	004T	False	4	4	0.00	40.53	SameSeq
1HBM	1	003C	004D	1HBO	1	004D	006F	False	4	4	0.00	93.05	SameSeq
1FZ8	1	002B	003C	1XVE	1	002B	004D	False	4	4	0.06	50.20	SameSeq
2AGL	1	002H	003A	2HJ4	1	001D	003A	False	4	4	0.00	48.09	SameSeq
1YKM	1	007G	008H	1YKN	1	013A	018F	False	24	24	0.04	53.31	SameSeq
1M3D	2	003I	005K	1T60	3	001M	003O	False	6	6	0.12	48.94	SameSeq
1FYZ	1	001A	004D	1XVE	1	002B	004D	False	4	4	0.06	50.15	SameSeq
1FSX	1	001A	002B	1G09	1	002B	003C	False	4	4	0.00	39.19	SameSeq
1FZ1	1	002B	004D	1XVG	1	001A	004D	False	4	4	0.06	50.24	SameSeq
1PBX	1	002B	003A	2H8F	1	001A	002B	False	4	4	0.00	40.92	SameSeq
2AGX	1	002H	003A	2AGZ	1	002H	004B	False	4	4	0.00	48.49	SameSeq
1HBH	1	001A	004D	3GKV	1	001A	004B	True	4	4	0.73	2.68	SameSeq
1FYZ	1	001A	003C	1FZ3	1	002B	003C	False	4	4	0.08	50.23	SameSeq
1FSX	1	001A	004D	1G09	1	002B	003C	True	4	4	0.87	1.86	SameSeq
3ABQ	1	001A	002B	3ABR	1	002B	003C	False	4	4	0.00	67.06	SameSeq
1T60	2	001G	003I	1T61	1	005E	006F	False	6	6	0.05	35.67	SameSeq
1K1K	1	003A	004B	1M9P	1	001A	004D	False	4	4	0.00	39.23	SameSeq
1YKM	1	017E	018F	1YKN	1	014B	015C	False	24	24	0.07	53.20	SameSeq
2D5Z	1	001A	004D	3HHB	1	003C	004D	False	4	4	0.00	39.41	SameSeq
2DD5	1	001A	011K	2DXC	1	001A	005E	False	12	12	0.00	77.68	SameSeq
2AGL	1	002H	004B	2AH1	1	002H	003A	False	4	4	0.00	48.29	SameSeq
2AGL	1	001D	003A	2AGY	1	002H	003A	False	4	4	0.00	46.84	SameSeq
2DD5	1	001A	002B	2ZZD	1	008H	010J	False	12	12	0.00	65.26	SameSeq
1M9P	1	001A	004D	1YFF	1	001A	002B	False	4	4	0.00	39.24	SameSeq
2ZS0	1	005A	023C	2ZS1	1	009A	011C	False	12	12	0.00	37.02	SameSeq
1G9V	1	002B	003C	2HHB	1	001A	002B	False	4	4	0.00	39.47	SameSeq
2AGY	1	002H	003A	2OK6	1	001D	003A	False	4	4	0.00	46.69	SameSeq
2BUT	1	019A	020B	2BUW	1	022B	023A	False	24	24	0.11	54.12	SameSeq
1NKZ	1	010D	011E	2FKW	1	011K	012L	False	18	20	0.08	21.08	SameSeq
1RAA	1	009A	010B	1RAD	1	005A	012D	False	12	12	0.00	83.87	SameSeq
1V54	1	001A	020T	2ZXW	1	001A	007G	True	4	1	0.00	56.36	SameSeq
2ZFO	1	005A	007C	2ZS0	1	009A	011C	True	12	12	0.83	4.14	SameSeq
1FZ5	1	002B	004D	1XVC	1	001A	004D	False	4	4	0.06	50.03	SameSeq
1UIW	2	001E	002F	2DN1	1	002B	003A	False	4	4	0.00	40.42	SameSeq
1Y8K	1	002B	003C	2ZLT	1	002B	003A	True	4	4	0.84	1.84	SameSeq
2DYR	1	001A	007G	2DYS	1	001A	020T	True	4	4	0.00	56.46	SameSeq
2H8D	1	001A	004D	2PEG	1	001A	002B	False	4	4	0.00	41.09	SameSeq
1M1N	2	001E	004H	2AFK	1	001A	002B	False	4	4	0.00	79.01	SameSeq
1HAB	1	002B	003C	1HGB	1	001A	004D	True	4	4	0.76	5.90	SameSeq
2A53	1	007C	008D	2A54	1	002B	003C	False	8	8	0.05	40.84	SameSeq
1FWB	1	008B	009C	1FWC	1	005B	009C	False	6	6	0.00	89.68	SameSeq
2AGY	1	002H	003A	2IUV	1	001A	003D	False	4	4	0.00	46.77	SameSeq
2DXB	1	002B	010J	2ZZD	1	004D	005E	False	12	12	0.09	53.37	SameSeq
1JKJ	2	003D	004E	1SCU	1	001A	004E	True	4	4	0.00	81.26	SameSeq
1FZ8	1	002B	003C	1XVB	1	001A	003C	False	4	4	0.06	50.20	SameSeq
1EJW	1	003A	004C	1KRA	1	001A	003C	False	6	6	0.22	34.43	SameSeq
2AGW	1	002H	003A	2AGX	1	001D	003A	False	4	4	0.00	48.34	SameSeq
1W0J	1	001A	004D	2JDI	1	001A	005E	True	6	6	0.04	61.28	SameSeq
1THB	1	001A	002B	2D60	1	002B	003C	False	4	4	0.00	39.33	SameSeq
2DXB	1	003C	011K	2DXC	1	008H	009I	False	8	8	0.00	37.44	SameSeq
1YKM	1	013A	018F	1YKN	1	011K	012L	False	24	24	0.07	53.41	SameSeq
2DD5	1	005E	007G	2ZZD	1	010J	011K	False	12	12	0.09	53.50	SameSeq
1FYZ	1	001A	003C	1XVG	1	001A	004D	False	4	4	0.08	50.31	SameSeq
1FZ6	1	002B	004D	1XVF	1	001A	004D	False	4	4	0.06	50.06	SameSeq
1RAB	1	007C	008D	1RAC	1	001A	008D	False	12	12	0.00	83.63	SameSeq
1FYZ	1	002B	003C	1FZ8	1	001A	004D	False	4	4	0.86	0.57	SameSeq
1Y8K	1	003C	004D	2ZLT	1	002B	003A	False	4	4	0.00	39.40	SameSeq
1FZ1	1	001A	003C	1XVG	1	001A	004D	False	4	4	0.06	50.29	SameSeq
2DD4	1	005E	007G	2DD5	1	010J	011K	False	12	12	0.13	53.52	SameSeq
2DXB	2	001M	002N	2ZZD	1	007G	011K	False	12	12	0.00	64.99	SameSeq
1WCI	1	002B	003A	2BEV	1	001A	002B	False	4	4	0.15	41.57	SameSeq
1K1K	1	001A	004B	1YFF	2	002F	003G	True	4	4	0.75	3.57	SameSeq
2AFK	1	003C	004D	2MIN	1	001A	004D	False	4	4	0.00	78.09	SameSeq
1CLS	1	001A	004D	1YZI	1	001A	004B	True	4	4	0.69	5.39	SameSeq
1L0L	1	003C	005E	1PP9	1	013P	015R	True	1	4	0.85	2.32	SameSeq
1J40	1	001A	004D	2DXM	1	001A	002B	False	4	4	0.04	39.66	SameSeq
2DD4	1	005E	009I	2DXB	2	011W	012X	False	8	8	0.00	37.07	SameSeq
3ABO	1	001A	004D	3ABS	1	003C	004D	False	4	4	0.00	66.83	SameSeq
1FZ3	1	001A	003C	1XVF	1	001A	004D	False	4	4	0.08	50.14	SameSeq
2AGL	1	002H	003A	2IUV	1	002B	004H	False	4	4	0.00	49.61	SameSeq
2AGY	1	002H	004B	2HJB	1	001D	004B	False	4	4	0.00	46.72	SameSeq
1M3D	2	002H	003I	1T60	3	003O	005Q	False	6	6	0.18	49.40	SameSeq
2DXB	2	001M	011W	2DXC	1	010J	011K	False	12	12	0.09	53.88	SameSeq
1NQP	1	003C	004D	3DUT	1	002B	003C	False	4	4	0.00	38.24	SameSeq
1NS9	1	001A	004B	1Y8K	1	002B	003C	True	4	4	0.79	1.91	SameSeq
1A0U	1	001A	004D	1A0Z	1	003C	004D	False	4	4	0.00	39.76	SameSeq
1NQP	1	001A	004D	1YVT	1	003A	004B	False	4	4	0.00	39.19	SameSeq
1M1N	1	001A	004D	2AFH	1	001A	002B	False	4	4	0.00	78.88	SameSeq
1FYZ	1	002B	004D	1FZ6	1	001A	004D	False	4	4	0.06	50.10	SameSeq
1YKM	1	009I	010J	1YKN	1	014B	015C	False	24	24	0.07	53.25	SameSeq
1YKK	1	003C	004D	1YKL	1	010J	011K	False	24	24	0.07	53.29	SameSeq
1EOC	1	011A	012B	2BUQ	1	018B	021A	False	24	24	0.11	54.15	SameSeq
1BUW	1	003C	004D	1HGC	1	002B	003C	False	4	4	0.00	38.55	SameSeq
1KZU	1	002B	003D	1NKZ	1	005E	006F	False	18	18	0.09	21.22	SameSeq
1IWH	1	003A	004B	2D5X	1	002B	003A	False	4	4	0.00	39.44	SameSeq
1FWD	1	007A	009C	1FWE	1	003C	007A	False	6	6	0.22	34.44	SameSeq
1J3Y	1	002B	003C	1YZI	1	001A	002B	False	4	4	0.04	38.45	SameSeq
1RAA	1	007C	008D	1RAH	1	006B	011C	False	12	12	0.00	83.78	SameSeq
1XU3	1	001A	003C	1XU5	1	001A	004D	False	4	4	0.08	50.11	SameSeq
2AGY	1	001D	003A	2HJ4	1	002H	003A	False	4	4	0.00	48.37	SameSeq
1M3D	2	002H	003I	1T60	2	001G	003I	False	6	6	0.05	35.64	SameSeq
1G0B	1	001A	004B	2ZLV	1	003A	004B	False	4	4	0.05	39.31	SameSeq
1FZ5	1	002B	004D	1XVF	1	001A	004D	False	4	4	0.08	50.07	SameSeq
1EJX	1	007C	009A	1KRA	1	004A	009C	False	6	6	0.22	34.19	SameSeq
1FYZ	1	002B	004D	1XU5	1	001A	004D	False	4	4	0.06	50.06	SameSeq
2A6H	2	002L	003M	2O5I	1	004A	006C	False	2	2	0.29	60.91	SameSeq
1FZ5	1	002B	003C	1XU3	1	001A	003C	False	4	4	0.08	50.08	SameSeq
2DXB	2	004P	008T	2ZZD	1	004D	005E	False	12	12	0.09	53.49	SameSeq
1YKM	1	004D	005E	1YKN	1	011K	012L	False	24	24	0.07	53.31	SameSeq
2ZFO	1	013A	016D	2ZS0	1	005A	008D	True	6	6	0.81	2.75	SameSeq
2BUT	1	004B	015A	2BUW	1	015A	016B	False	24	24	0.11	54.15	SameSeq
2BUY	1	015A	020B	2BV0	1	013A	014B	False	24	24	0.14	54.28	SameSeq
2DYR	1	014N	020T	2EIL	1	001A	020T	True	4	4	0.00	56.42	SameSeq
1YKM	1	003C	004D	1YKN	1	019G	024L	False	24	24	0.07	53.13	SameSeq
1J40	2	001E	002F	2DN3	1	001A	004B	False	4	4	0.05	40.03	SameSeq
1FYZ	1	002B	003C	1XVC	1	001A	004D	False	4	4	0.87	0.77	SameSeq
2ZFO	1	017A	020D	2ZS1	1	013A	016D	True	6	6	0.79	2.71	SameSeq
1R4P	1	001A	005E	2GA4	1	001A	003C	False	5	5	0.32	37.14	SameSeq
1M34	1	003C	008H	2AFK	1	001A	005E	False	4	4	0.18	38.31	SameSeq
1YKK	1	008H	009I	1YKL	1	019G	020H	False	24	24	0.07	53.22	SameSeq
2ZFO	1	009A	011C	2ZS0	1	017A	019C	True	12	12	0.83	4.14	SameSeq
1FZ9	1	001A	003C	1XU5	1	002B	003C	False	4	4	0.08	50.23	SameSeq
1EOC	1	007A	008B	2BUQ	1	022B	023A	False	24	24	0.11	54.15	SameSeq
2DD5	1	005E	007G	2DXC	1	008H	010J	False	12	12	0.00	77.62	SameSeq
1YKK	1	016D	017E	1YKL	1	001A	006F	True	24	24	0.83	0.84	SameSeq
2DXB	1	007G	011K	2DXC	1	001A	002B	False	12	12	0.00	65.28	SameSeq
2BUY	1	011A	012B	2BV0	1	001A	004B	False	24	24	0.14	54.24	SameSeq
1THB	1	002B	003C	2D60	1	003C	004D	False	4	4	0.00	39.20	SameSeq
2IUP	1	001A	003D	2OK6	1	001D	004B	False	4	4	0.00	48.38	SameSeq
1M3D	1	003C	005E	1T60	2	002H	003I	False	6	6	0.18	49.73	SameSeq
2DXB	1	011K	012L	2DXC	1	006F	008H	False	8	8	0.00	37.44	SameSeq
1FZ4	1	001A	003C	1FZ7	1	001A	004D	False	4	4	0.06	50.34	SameSeq
1DIO	1	004L	005E	1EGV	1	004L	005E	True	2	2	0.87	1.83	SameSeq
1M9P	1	003C	004D	1YFF	1	001A	004D	False	4	4	0.00	39.18	SameSeq
2DD5	1	003C	011K	2ZZD	1	002B	003C	False	8	8	0.00	37.40	SameSeq
2AGZ	1	001D	003A	2HJ4	1	001D	004B	False	4	4	0.00	48.23	SameSeq
2DXB	1	010J	011K	2DXC	1	007G	011K	False	12	12	0.00	65.47	SameSeq
2HY5	1	001A	005B	2HYB	2	004J	005K	False	4	4	0.11	34.78	SameSeq
1FSX	1	001A	002B	2QSS	1	001A	004D	False	4	4	0.00	39.69	SameSeq
3GZX	1	002B	005A	3GZY	1	005A	006B	False	6	6	0.24	34.86	SameSeq
1HBO	1	001A	006F	1HBU	1	001A	003C	False	4	4	0.00	92.55	SameSeq
2DD4	1	002B	012L	2DXC	1	005E	006F	False	8	8	0.00	37.09	SameSeq
1YKK	1	004D	005E	1YKL	1	007G	008H	False	24	24	0.07	52.55	SameSeq
1PBX	1	001A	004B	3GQG	1	001A	002B	False	4	4	0.00	40.93	SameSeq
1PBX	1	001A	004B	2H8F	1	002B	003C	True	4	4	0.77	4.77	SameSeq
1PBX	1	001A	002B	2PEG	1	002B	003A	False	4	4	0.05	39.30	SameSeq
1J3Z	1	001A	004D	1J40	2	001E	002F	False	4	4	0.00	39.31	SameSeq
2BUY	1	019A	020B	2BV0	1	015A	020B	False	24	24	0.14	54.24	SameSeq
1YKK	1	007G	008H	1YKL	1	022J	023K	False	24	24	0.07	53.12	SameSeq
1FZ1	1	002B	004D	1XVE	1	001A	004D	False	4	4	0.06	50.43	SameSeq
2EIJ	1	007G	014N	2EIK	1	001A	007G	True	4	4	0.00	56.28	SameSeq
2DD4	1	001A	005E	2DXC	1	007G	008H	False	12	12	0.00	64.87	SameSeq
1S5B	1	001A	004F	1S5D	1	001A	006H	False	5	5	0.22	41.33	SameSeq
1BBB	1	001A	002B	1HGB	1	002B	003C	False	4	4	0.00	38.19	SameSeq
2DD4	1	001A	005E	2DXB	2	004P	005Q	False	12	12	0.00	64.90	SameSeq
2AGX	1	002H	003A	2AH1	1	002H	004B	False	4	4	0.00	48.17	SameSeq
1FWA	1	003C	007A	1FWE	1	001A	003C	False	6	6	0.22	34.34	SameSeq
2DD5	1	001A	002B	2DXC	1	001A	011K	False	12	12	0.09	53.64	SameSeq
2DD4	1	001A	005E	2DXB	1	001A	002B	False	12	12	0.00	64.91	SameSeq
1EJX	1	001C	009A	1KRA	1	001A	003C	False	6	6	0.21	34.40	SameSeq
1W0J	1	002B	006F	2JDI	1	003C	006F	True	6	6	0.04	58.06	SameSeq
1FZ3	1	002B	003C	1XVC	1	002B	004D	False	4	4	0.06	50.15	SameSeq
1RAE	1	002B	007C	1RAF	1	004D	009A	False	12	12	0.78	3.05	SameSeq
2DXB	2	005Q	006R	2DXC	1	002B	012L	False	8	8	0.00	37.12	SameSeq
2ZFO	1	002B	004D	2ZS0	1	010B	012D	True	6	6	0.82	4.11	SameSeq
2DN2	1	001A	004D	3D7O	1	003A	004B	False	4	4	0.00	38.59	SameSeq
2PRC	1	001C	004H	5PRC	1	001C	004H	True	1	1	0.83	0.36	SameSeq
1Q95	1	003C	009I	1RAD	1	006B	011C	True	6	12	0.06	80.61	SameSeq
1U5B	1	001A	004B	2BEW	1	004A	005B	False	4	4	0.15	41.28	SameSeq
1EOC	1	001A	002B	2BUQ	1	003A	006B	False	24	24	0.11	54.15	SameSeq
1RAA	1	001A	008D	1RAH	1	005A	006B	False	12	12	0.00	83.75	SameSeq
2AGX	1	001D	003A	2IUQ	1	002B	003D	False	4	4	0.00	48.27	SameSeq
1FZ8	1	002B	004D	1XU5	1	002B	003C	False	4	4	0.06	50.17	SameSeq
2PO0	1	001A	002B	2PO2	1	001A	004B	True	6	6	0.00	55.23	SameSeq
2A53	1	002B	003C	2A54	1	003C	004D	False	8	8	0.05	40.87	SameSeq
1NEJ	1	001A	004D	2HBS	2	001E	004H	True	4	4	0.64	8.52	SameSeq
2DD5	1	010J	011K	2DXB	2	001M	005Q	False	12	12	0.00	65.08	SameSeq
1PBX	1	002B	003A	1S5Y	1	001A	004D	True	4	4	0.86	2.10	SameSeq
1NTM	1	003C	005E	2A06	1	005E	013P	False	4	4	0.00	73.27	SameSeq
2A68	2	003M	005O	2A6H	1	003C	005E	True	1	1	0.75	3.34	SameSeq
1YVQ	1	001A	004D	1YVT	1	003A	004B	False	4	4	0.00	39.18	SameSeq
1XU3	1	001A	003C	1XVF	1	001A	004D	False	4	4	0.08	50.14	SameSeq
3GPT	1	010J	011K	3GPW	1	010J	025Y	False	4	4	0.00	50.66	SameSeq
1V55	1	001A	007G	2DYR	1	007G	014N	True	4	4	0.00	56.29	SameSeq
2DD5	1	001A	005E	2DXB	1	001A	011K	False	12	12	0.00	77.35	SameSeq
1FYZ	1	002B	003C	1XVB	1	001A	003C	False	4	4	0.06	50.23	SameSeq
1LTS	1	001D	007C	1LTT	1	003F	007C	False	5	5	0.20	29.65	SameSeq
1S5C	1	001A	002D	1S5D	1	001A	003E	False	5	5	0.37	22.97	SameSeq
1M34	1	004D	007G	2AFK	1	004D	008H	False	4	4	0.14	39.05	SameSeq
2IUQ	1	001A	004H	2OK6	1	002H	004B	False	4	4	0.00	49.44	SameSeq
2DD4	1	008H	009I	2DXB	2	003O	011W	False	8	8	0.00	37.35	SameSeq
1FZ4	1	002B	004D	1XVF	1	001A	004D	False	4	4	0.06	50.08	SameSeq
1EOC	1	002B	011A	2BUQ	1	003A	006B	False	24	24	0.80	0.25	SameSeq
2DYR	1	007G	014N	2DYS	1	014N	020T	True	4	4	0.00	56.32	SameSeq
1PBX	1	001A	004B	2H8D	1	001A	004D	True	4	4	0.81	4.46	SameSeq
1PBX	1	001A	004B	3GQG	1	001A	004D	True	4	4	0.82	4.58	SameSeq
1RAD	1	001A	008D	1RAG	1	011C	012D	False	12	12	0.00	83.71	SameSeq
1M34	2	003K	007O	2AFK	1	001A	006F	False	4	4	0.23	38.99	SameSeq
2AGX	1	002H	003A	2AGY	1	002H	004B	False	4	4	0.00	46.78	SameSeq
1X80	1	001A	004B	2BEV	1	004A	005B	False	4	4	0.15	41.26	SameSeq
1YKM	1	016D	017E	1YKN	1	017E	018F	False	24	24	0.07	53.33	SameSeq
2DD4	1	004D	008H	2DXC	1	004D	005E	False	12	12	0.09	53.47	SameSeq
1FZ0	1	002B	004D	1FZ3	1	002B	003C	False	4	4	0.06	50.15	SameSeq
1KZU	1	005G	006H	1NKZ	1	008B	009C	False	18	18	0.09	21.03	SameSeq
1RAD	1	009A	010B	1RAG	1	002B	007C	False	12	12	0.00	84.04	SameSeq
2AGY	1	002H	003A	2HJB	1	001D	003A	False	4	4	0.00	46.54	SameSeq
1XU3	1	001A	003C	1XVE	1	002B	003C	False	4	4	0.08	50.49	SameSeq
2AGL	1	001D	004B	2OIZ	1	001D	003A	False	4	4	0.00	48.42	SameSeq
1Y4F	1	001A	002B	1YEO	1	001A	004D	False	4	4	0.00	40.89	SameSeq
1RAB	1	003C	010B	1RAC	1	003C	004D	False	12	12	0.00	83.82	SameSeq
2A54	1	001A	002B	2A56	1	006B	007C	False	8	8	0.06	41.40	SameSeq
1HBB	1	001A	004D	1QXE	1	003C	004D	False	4	4	0.00	38.22	SameSeq
1JSU	1	001A	002B	2WEV	2	001C	002D	True	1	1	0.89	1.31	SameSeq
1NS6	1	001A	002B	1NS9	1	001A	004B	False	4	4	0.14	39.76	SameSeq
1M3D	2	001G	003I	1T60	3	002N	003O	False	6	6	0.02	35.50	SameSeq
3PCC	1	004N	005C	3PCF	1	009E	010Q	False	24	24	0.07	53.29	SameSeq
2AGW	1	001D	004B	2AGY	1	001D	003A	False	4	4	0.00	48.14	SameSeq
1B4U	1	001A	004D	1BOU	1	001A	002B	False	4	4	0.00	53.56	SameSeq
1YKM	1	023K	024L	1YKN	1	008H	009I	False	24	24	0.07	53.24	SameSeq
1YVQ	1	001A	004D	3DUT	1	001A	002B	False	4	4	0.00	39.83	SameSeq
1A0Z	1	002B	003C	1Y0W	1	003C	004D	False	4	4	0.00	39.83	SameSeq
1G0U	1	024X	025Y	3GPT	1	011K	024X	False	4	4	0.00	50.47	SameSeq
1FWJ	1	005B	009C	2KAU	1	002B	003C	False	6	6	0.00	89.65	SameSeq
1UM9	1	003C	004D	1UMC	1	002B	003C	False	4	4	0.09	40.70	SameSeq
1FWD	1	001A	006C	1FWE	1	004A	006C	False	6	6	0.22	34.36	SameSeq
2AGX	1	001D	004B	2OIZ	1	002H	004B	False	4	4	0.00	48.41	SameSeq
2ZFO	1	021A	023C	2ZS0	1	013A	015C	True	12	12	0.83	4.14	SameSeq
2ZFO	1	013A	016D	2ZS0	1	009A	012D	True	6	6	0.81	2.75	SameSeq
2PNZ	1	003A	004B	2PO2	1	001A	004B	True	6	6	0.00	55.09	SameSeq
2AFH	1	002B	006F	2AFK	1	002B	006F	True	2	4	0.56	15.47	SameSeq
1NTM	1	005E	014C	2FYU	1	005E	014C	False	4	4	0.00	73.77	SameSeq
1FWB	1	005B	006C	1FWD	1	003C	008B	False	6	6	0.00	89.67	SameSeq
2A53	1	001A	002B	2A54	1	001A	004D	False	8	8	0.06	46.40	SameSeq
2OCC	2	004Q	009V	3AG4	2	004Q	009V	True	1	1	0.86	0.97	SameSeq
1NKZ	1	006F	007A	2FKW	1	007G	010J	False	18	20	0.00	39.23	SameSeq
3GQP	1	001A	004D	3GQR	1	001A	002B	False	4	4	0.04	39.36	SameSeq
2ZS0	1	013A	015C	2ZS1	1	011C	017A	False	12	12	0.00	37.20	SameSeq
1RAA	1	002B	007C	1RAD	1	007C	008D	False	12	12	0.00	83.84	SameSeq
1Y8K	1	001A	002B	2MHB	1	002B	003A	False	4	4	0.00	39.22	SameSeq
3CX5	1	003C	005E	3CXH	1	003C	014P	False	4	4	0.00	71.49	SameSeq
2AGL	1	001D	003A	2OK6	1	002H	003A	False	4	4	0.00	48.33	SameSeq
3DUF	1	001A	004D	3DV0	2	003G	004H	False	4	4	0.16	41.04	SameSeq
1A0U	1	002B	003C	1Y0T	1	001A	002B	False	4	4	0.00	39.68	SameSeq
2DYR	1	007G	014N	3AG4	2	001N	007T	True	4	1	0.00	56.36	SameSeq
1RAE	1	005A	012D	1RAF	1	009A	010B	False	12	12	0.00	83.86	SameSeq
2IUP	1	001A	004H	2IUQ	1	001A	003D	False	4	4	0.00	48.32	SameSeq
2ZFO	1	005A	023C	2ZS0	1	001A	003C	False	12	12	0.00	38.63	SameSeq
1FZ1	1	002B	004D	1XVG	1	002B	003C	False	4	4	0.06	50.28	SameSeq
1KZU	1	002B	003D	2FKW	1	015O	016P	False	18	20	0.09	21.22	SameSeq
1L0L	1	004D	005E	1PP9	1	004D	005E	True	1	2	0.82	2.15	SameSeq
1FZ3	1	002B	004D	1XVC	1	001A	004D	False	4	4	0.04	50.03	SameSeq
1FZ0	1	002B	004D	1FZ9	1	002B	003C	False	4	4	0.08	50.14	SameSeq
1KZU	1	009D	010E	2FKW	1	001A	004D	True	18	20	0.32	20.89	SameSeq
2DD5	1	007G	008H	2ZZD	1	008H	010J	False	12	12	0.00	65.51	SameSeq
1RAA	1	004D	009A	1RAH	1	006B	011C	False	12	12	0.78	2.87	SameSeq
3GPT	1	0271	0282	3GPW	1	013M	0282	False	4	4	0.00	44.48	SameSeq
2DD4	1	002B	004D	2DD5	1	007G	008H	False	12	12	0.00	65.14	SameSeq
2DXB	1	007G	008H	2DXC	1	002B	010J	False	12	12	0.09	53.35	SameSeq
1HBB	1	002B	003C	1QXE	1	003C	004D	False	4	4	0.00	38.07	SameSeq
1V55	1	007G	016P	3AG1	1	003C	007G	True	3	1	0.00	56.42	SameSeq
1RAD	1	006B	011C	2FZG	1	009A	010B	False	12	12	0.00	82.45	SameSeq
1FZC	1	004D	006F	3E1I	2	001D	003F	True	2	1	0.79	2.58	SameSeq
1M1N	1	001A	002B	2AFH	1	002B	003C	False	4	4	0.00	78.73	SameSeq
2BUY	1	005A	006B	2BV0	1	012B	019A	False	24	24	0.14	54.24	SameSeq
1V55	1	007G	014N	3AG2	1	001A	007G	True	4	1	0.00	56.35	SameSeq
1KRA	1	003C	007A	2KAU	1	001A	003C	False	6	6	0.22	34.41	SameSeq
1EOC	1	021A	022B	2BUQ	1	015A	020B	False	24	24	0.11	54.15	SameSeq
2DXC	1	002B	010J	2ZZD	1	001A	005E	False	12	12	0.00	77.61	SameSeq
3PCC	1	021E	022Q	3PCF	1	019D	024R	False	24	24	0.07	52.96	SameSeq
1FZ1	1	001A	003C	1XVD	1	001A	004D	False	4	4	0.08	50.07	SameSeq
1BIJ	1	001A	004D	1J3Z	1	001A	002B	False	4	4	0.00	39.66	SameSeq
1EOC	1	010B	019A	2BUQ	1	007A	008B	False	24	24	0.10	54.08	SameSeq
2DXB	2	007S	011W	2ZZD	1	001A	002B	False	12	12	0.00	65.28	SameSeq
2AGY	1	002H	004B	2IUV	1	002B	003D	False	4	4	0.00	46.69	SameSeq
1QGW	1	001A	004D	1XF6	1	001A	003C	True	2	2	0.28	43.19	SameSeq
1UM9	1	001A	002B	1UMB	1	002B	003C	False	4	4	0.09	41.07	SameSeq
1FZ2	1	001A	003C	1FZ6	1	001A	004D	False	4	4	0.08	50.19	SameSeq
1EJW	1	001C	003A	1KRA	1	004A	009C	False	6	6	0.22	34.42	SameSeq
1EJX	1	001C	003A	1FWJ	1	004A	009C	False	6	6	0.22	34.18	SameSeq
1AVW	1	001A	002B	1AVX	1	001A	002B	True	1	1	0.76	3.03	SameSeq
1A0Z	1	001A	004D	1Y0W	1	003C	004D	False	4	4	0.00	39.59	SameSeq
1T60	4	002T	006X	1T61	1	001A	003C	False	6	6	0.15	52.37	SameSeq
3PCC	1	001A	006O	3PCF	1	009E	010Q	False	24	24	0.07	53.30	SameSeq
2DD5	1	005E	009I	2DXB	2	011W	012X	False	8	8	0.00	37.06	SameSeq
2EIJ	1	007G	014N	3AG3	2	001N	007T	True	4	1	0.00	56.37	SameSeq
1HBB	1	001A	004D	1MKO	1	002B	003C	True	4	4	0.63	6.48	SameSeq
1XU3	1	001A	004D	1XVC	1	001A	004D	False	4	4	0.87	0.37	SameSeq
2DXB	1	001A	002B	2DXC	1	005E	007G	False	12	12	0.09	53.83	SameSeq
3GPW	1	0271	0282	3HYE	1	013M	0282	False	4	4	0.00	44.52	SameSeq
1WCI	1	001A	002B	1X80	1	001A	004B	False	4	4	0.13	41.30	SameSeq
1XU5	1	002B	004D	1XVD	1	002B	003C	False	4	4	0.06	50.05	SameSeq
2EIK	1	001A	020T	3AG4	1	001A	007G	True	4	1	0.00	56.41	SameSeq
2DXC	1	007G	011K	2ZZD	1	002B	010J	False	12	12	0.00	77.69	SameSeq
1S5B	1	001A	006H	1S5C	1	001A	004F	False	5	5	0.29	42.32	SameSeq
1PBX	1	001A	004B	1S5X	1	002B	003A	True	4	4	0.83	2.64	SameSeq
2JEA	1	005A	010B	2JEB	1	004A	005B	True	6	6	0.02	55.47	SameSeq
1YKM	1	017E	018F	1YKN	1	013A	018F	False	24	24	0.04	53.34	SameSeq
1NS9	1	001A	002B	2ZLU	1	002B	003A	False	4	4	0.05	39.80	SameSeq
1FYZ	1	001A	004D	1FZ1	1	002B	004D	False	4	4	0.06	50.10	SameSeq
2HJ4	1	002H	004B	2OK6	1	001D	004B	False	4	4	0.00	48.44	SameSeq
1RQ3	1	001A	004D	2D60	1	001A	002B	True	4	4	0.00	39.65	SameSeq
3DHI	1	001A	007C	3I5J	1	005A	007C	True	4	2	0.00	50.53	SameSeq
2BUY	1	023A	024B	2BV0	1	010B	013A	False	24	24	0.14	54.24	SameSeq
1RAD	1	005A	012D	1RAG	1	002B	007C	False	12	12	0.67	2.91	SameSeq
2BUY	1	001A	004B	2BV0	1	011A	012B	False	24	24	0.14	54.28	SameSeq
1CLS	1	003C	004D	1LJW	1	002B	003A	False	4	4	0.00	39.98	SameSeq
1FZ1	1	002B	003C	1FZ4	1	002B	004D	False	4	4	0.08	50.17	SameSeq
1FWD	1	005B	006C	1FWE	1	002B	006C	False	6	6	0.00	89.68	SameSeq
1EOC	1	003A	004B	2BUQ	1	010B	013A	False	24	24	0.11	54.15	SameSeq
1RAA	1	001A	008D	1RAD	1	011C	012D	False	12	12	0.00	83.61	SameSeq
2A53	1	001A	002B	2A54	1	005A	008D	False	8	8	0.06	46.40	SameSeq
2BUY	1	011A	016B	2BV0	1	013A	014B	False	24	24	0.14	54.28	SameSeq
2DD4	1	004D	008H	2ZZD	1	007G	011K	False	12	12	0.00	77.67	SameSeq
1V54	1	001A	020T	3ABL	2	001N	007T	True	4	1	0.00	56.34	SameSeq
2QSP	1	003C	004D	2QSS	1	001A	004D	False	4	4	0.00	39.62	SameSeq
2A6H	1	002B	004D	2O5I	1	005B	007D	True	1	1	0.84	1.34	SameSeq
1FWA	1	002B	006C	1FWB	1	005B	006C	False	6	6	0.00	89.65	SameSeq
1NKZ	1	014B	015C	2FKW	1	005E	006F	False	18	20	0.08	21.17	SameSeq
1A5M	1	003C	008B	1A5N	1	002B	003C	False	6	6	0.00	89.58	SameSeq
1HHO	1	001A	002B	1J3Z	2	002F	003G	False	4	4	0.00	38.52	SameSeq
1FWJ	1	001A	003C	2KAU	1	004A	009C	False	6	6	0.22	34.42	SameSeq
2BUT	1	002B	005A	2BUW	1	007A	008B	False	24	24	0.11	54.15	SameSeq
2DD4	1	002B	010J	2DD5	1	002B	004D	False	12	12	0.00	77.53	SameSeq
1M3D	2	002H	003I	1T61	1	004D	006F	False	6	6	0.06	35.55	SameSeq
2DXB	2	004P	005Q	2DXC	1	005E	007G	False	12	12	0.09	53.60	SameSeq
2DYR	1	007G	014N	3AG1	1	001A	007G	True	4	1	0.00	56.45	SameSeq
1FSX	1	001A	002B	1G08	1	001A	004D	False	4	4	0.00	39.97	SameSeq
1KRA	1	005B	006C	2KAU	1	005B	009C	False	6	6	0.00	89.65	SameSeq
3PCC	1	003B	004N	3PCF	1	020P	021E	False	24	24	0.07	53.04	SameSeq
2D60	1	001A	002B	3D7O	1	002B	003A	False	4	4	0.00	40.16	SameSeq
2DD5	1	006F	008H	2DXC	1	005E	006F	False	8	8	0.00	37.10	SameSeq
2BUT	1	004B	015A	2BUW	1	011A	012B	False	24	24	0.11	54.15	SameSeq
1G9V	1	001A	004D	1QXD	1	001A	004D	True	4	4	0.61	6.77	SameSeq
1DIO	1	004L	005E	1UC4	1	001A	002B	True	2	2	0.89	1.98	SameSeq
1FWA	1	001A	006C	1FWB	1	001A	003C	False	6	6	0.22	34.41	SameSeq
3PCC	1	003B	004N	3PCF	1	004N	005C	False	24	24	0.07	53.00	SameSeq
1V55	1	007G	014N	3AG4	1	001A	007G	True	4	1	0.00	56.39	SameSeq
2IUP	1	001A	004H	2OK4	1	002H	004B	False	4	4	0.00	49.62	SameSeq
2GZD	1	002B	004D	2GZH	1	003A	004B	True	2	2	0.89	0.96	SameSeq
2BUY	1	007A	008B	2BV0	1	007A	014B	False	24	24	0.14	54.24	SameSeq
2DD4	1	001A	002B	2ZZD	1	004D	008H	False	12	12	0.09	53.82	SameSeq
2AFH	1	001A	002B	3MIN	1	002B	003C	False	4	4	0.00	78.00	SameSeq
1THB	1	003C	004D	2W6V	1	002B	003C	False	4	4	0.00	39.20	SameSeq
1NKZ	1	007A	008B	2FKW	1	001A	018S	False	18	20	0.00	20.72	SameSeq
2HJB	1	001D	003A	2OIZ	1	002H	003A	False	4	4	0.00	48.39	SameSeq
1FZ5	1	002B	003C	1XVF	1	002B	004D	False	4	4	0.06	50.00	SameSeq
1S5X	1	001A	004B	2H8D	1	002B	003C	True	4	4	0.82	4.29	SameSeq
2BUY	1	009A	010B	2BV0	1	002B	005A	False	24	24	0.14	54.24	SameSeq
2AH0	1	002H	004B	2HJB	1	001D	004B	False	4	4	0.00	48.27	SameSeq
1EOC	1	017A	018B	2BUQ	1	001A	004B	False	24	24	0.11	54.15	SameSeq
2DD4	1	005E	007G	2DXB	1	002B	004D	False	12	12	0.00	77.67	SameSeq
1Q95	1	003C	009I	1RAD	1	001A	008D	True	6	12	0.06	80.42	SameSeq
1FZ1	1	001A	004D	1XVG	1	002B	004D	False	4	4	0.06	50.13	SameSeq
1QXD	1	001A	002B	2DN2	1	001A	004D	False	4	4	0.00	38.03	SameSeq
1EJX	1	001C	003A	2KAU	1	001A	006C	False	6	6	0.22	34.20	SameSeq
2DD4	1	003C	011K	2DXB	2	002N	003O	False	8	8	0.00	37.32	SameSeq
1FZ2	1	002B	003C	1FZ5	1	002B	004D	False	4	4	0.08	50.16	SameSeq
2DD4	1	008H	010J	2DXC	1	001A	011K	False	12	12	0.00	77.37	SameSeq
1V55	1	007G	014N	2EIJ	1	014N	020T	True	4	4	0.00	56.30	SameSeq
3DHI	1	003C	005A	3I63	1	001A	003C	True	4	2	0.00	50.66	SameSeq
1YVT	1	002B	003A	3DUT	1	002B	003C	True	4	4	0.83	4.16	SameSeq
1RAA	1	001A	008D	1RAD	1	003C	004D	False	12	12	0.00	83.61	SameSeq
2DD4	1	002B	004D	2DXC	1	002B	010J	False	12	12	0.00	77.32	SameSeq
1BUW	1	001A	002B	1HHO	1	001A	004B	False	4	4	0.00	38.96	SameSeq
1M34	1	001A	004D	2AFK	1	003C	004D	False	4	4	0.00	78.85	SameSeq
3PCC	1	010Q	011F	3PCF	1	009E	010Q	False	24	24	0.07	53.35	SameSeq
2AGW	1	001D	003A	2AGX	1	002H	003A	False	4	4	0.00	48.43	SameSeq
2ZFO	1	014B	016D	2ZS0	1	022B	024D	True	6	6	0.82	4.11	SameSeq
1YKM	1	004D	005E	1YKN	1	001A	002B	False	24	24	0.07	53.40	SameSeq
1EJW	1	006A	007C	1KRA	1	001A	003C	False	6	6	0.22	34.43	SameSeq
2DD4	1	011K	012L	2DXB	2	005Q	009U	False	8	8	0.00	37.14	SameSeq
1KZU	1	014B	015D	1NKZ	1	007A	008B	False	18	18	0.09	21.23	SameSeq
1FYZ	1	001A	003C	1FZ3	1	001A	004D	False	4	4	0.08	50.14	SameSeq
1YVQ	1	001A	004D	3DUT	1	002B	003C	True	4	4	0.67	7.74	SameSeq
2DD5	1	008H	009I	2ZZD	1	002B	012L	False	8	8	0.00	37.81	SameSeq
1FWC	1	005B	006C	1FWD	1	003C	008B	False	6	6	0.00	89.68	SameSeq
1G08	1	001A	002B	2QSP	1	002B	003C	False	4	4	0.00	39.61	SameSeq
1RAD	1	009A	010B	2FZG	1	004D	009A	False	12	12	0.00	83.03	SameSeq
2IUQ	1	001A	003D	2IUR	1	001A	004H	False	4	4	0.00	48.42	SameSeq
2AGZ	1	002H	004B	2IUQ	1	001A	004H	False	4	4	0.00	48.49	SameSeq
1FZ8	1	002B	003C	1XVE	1	001A	003C	False	4	4	0.06	50.22	SameSeq
2DXB	1	007G	011K	2DXC	1	004D	008H	False	12	12	0.00	77.51	SameSeq
2BUY	1	003A	006B	2BV0	1	017A	018B	False	24	24	0.14	54.28	SameSeq
3I5J	1	001A	008E	3I63	1	001A	004E	False	4	4	0.00	53.18	SameSeq
2DYS	1	014N	020T	2EIJ	1	001A	020T	True	4	4	0.00	56.33	SameSeq
1FZ6	1	002B	004D	1XVE	1	001A	004D	False	4	4	0.06	50.40	SameSeq
2DD5	1	004D	008H	2DXB	1	004D	005E	False	12	12	0.09	53.67	SameSeq
1YKM	1	011K	012L	1YKN	1	002B	003C	False	24	24	0.07	53.19	SameSeq
1RAE	1	005A	006B	1RAF	1	001A	008D	False	12	12	0.00	83.91	SameSeq
1RVW	1	001A	004B	1VWT	1	001A	002B	False	4	4	0.00	39.94	SameSeq
2DD4	1	001A	005E	2DXB	2	001M	002N	False	12	12	0.00	64.86	SameSeq
1FZ0	1	002B	003C	1XU5	1	001A	003C	False	4	4	0.08	50.16	SameSeq
1FZ7	1	002B	003C	1FZ9	1	002B	004D	False	4	4	0.08	50.32	SameSeq
2AFH	1	003C	004D	2AFK	1	001A	004D	False	4	4	0.00	78.79	SameSeq
1NS9	1	001A	002B	2ZLT	1	001A	004B	False	4	4	0.05	39.79	SameSeq
1EOC	1	014B	021A	2BUQ	1	002B	005A	True	24	24	0.80	0.25	SameSeq
1MG2	1	002B	005E	1MG3	1	005E	006F	False	4	4	0.02	48.06	SameSeq
2BUY	1	009A	010B	2BV0	1	015A	020B	False	24	24	0.14	54.24	SameSeq
1S5Y	1	002B	003C	2H8F	1	003C	004D	False	4	4	0.00	40.69	SameSeq
2AH0	1	001D	003A	2OK4	1	001D	004B	False	4	4	0.00	48.26	SameSeq
2DN2	1	001A	004D	3D7O	1	001A	002B	False	4	4	0.00	38.59	SameSeq
1V54	1	001A	020T	2EIK	1	014N	020T	True	4	4	0.00	56.27	SameSeq
1FZ2	1	001A	003C	1XVD	1	001A	004D	False	4	4	0.09	50.10	SameSeq
[truncated: 13,066,502 more chars]
